# Supplementary material for: Machine Learning Analysis of the Cerebrovascular Thrombi Proteome in Human Ischemic Stroke: An Exploratory Study
Source: Front Neurol. 2020 Nov 5;11:575376. doi: 10.3389/fneur.2020.575376 (PMC7678741; doi:10.3389/fneur.2020.575376)
Supplement: Supplementary Table 1 — Complete list of proteins and mass-spectrometry data for each sample. [file Table_1.xlsx]

## Sheet: Suppl Table S1
id	Protein IDs	MatchGroup_AUTO	LEADING	PROTEIN NAME	STATUS	DESCRIPTION	ORGANISM	CONTAMINANT	GENE	Peptides	Unique peptides	Sequence coverage [%]	Unique sequence coverage [%]	Mol. weight [kDa]	Q-value	Score	Intensity	iBAQ	MS/MS count	Number of proteins	LFQ 101	LFQ 102	LFQ 103	LFQ 104	LFQ 105	LFQ 106	LFQ 107	LFQ 108	LFQ 109	LFQ 110	LFQ 111	LFQ 112	LFQ 113	LFQ 114	LFQ 115	LFQ 116	LFQ 117	LFQ 118	LFQ 119	LFQ 120	LFQ 201	LFQ 202	LFQ 203	LFQ 204	LFQ 205	LFQ 206	LFQ 207	LFQ 208	LFQ 209
0	A0A075B6H9	A0A075B6H9	A0A075B6H9	LV469_HUMAN	sp	Immunoglobulin lambda variable 4-69	Homo sapiens		IGLV4-69	1	1	8.4	8.4	12.773	0.0061484	2.7006	64855000	12971000	14	1	NaN	NaN	NaN	NaN	NaN	NaN	NaN	NaN	NaN	NaN	NaN	NaN	NaN	NaN	NaN	NaN	NaN	NaN	NaN	NaN	NaN	NaN	NaN	NaN	NaN	NaN	NaN	NaN	NaN
1	A0A075B6I0	A0A075B6I0	A0A075B6I0	LV861_HUMAN	sp	Immunoglobulin lambda variable 8-61	Homo sapiens		IGLV8-61	2	2	14.8	14.8	12.814	0.0082144	2.4897	311990000	77997000	5	1	NaN	NaN	NaN	NaN	NaN	22.9489	NaN	NaN	NaN	NaN	NaN	NaN	NaN	NaN	NaN	NaN	NaN	NaN	NaN	NaN	NaN	NaN	NaN	NaN	NaN	NaN	NaN	NaN	NaN
2	A0A0C4DH68;A0A075B6R9	A0A0C4DH68;A0A075B6R9	A0A0C4DH68	KV224_HUMAN	sp	Immunoglobulin kappa variable 2-24	Homo sapiens		IGKV2-24	2	1	16.7	10.8	13.079	0.00049925	4.4835	727180000	181800000	14	2	NaN	NaN	NaN	NaN	NaN	NaN	NaN	NaN	NaN	NaN	NaN	NaN	NaN	NaN	NaN	NaN	NaN	NaN	NaN	NaN	NaN	NaN	NaN	NaN	NaN	NaN	NaN	NaN	NaN
3	A2NJV5;A0A075B6S2;A0A0A0MRZ7;A0A075B6S6;A0A075B6P5;A0A087WW87;P06310;P01615;P01614	A2NJV5;A0A075B6S2	A2NJV5	KV229_HUMAN	sp	Immunoglobulin kappa variable 2-29	Homo sapiens		IGKV2-29	3	2	25.8	20	13.085	0	31.709	7978700000	1329800000	82	9	NaN	NaN	26.0489	NaN	25.7934	26.4291	26.8021	26.667	26.6802	25.345	NaN	25.6648	26.5206	26.5802	26.0377	26.0035	26.1983	25.8672	26.0295	25.8142	25.6008	23.6748	NaN	25.0415	25.7755	24.0503	24.7905	26.7489	24.1143
4	A0A075B7B8	A0A075B7B8	A0A075B7B8	A0A075B7B8_HUMAN	tr	Immunoglobulin heavy variable 3/OR16-12 (non-functional) (Fragment)	Homo sapiens		IGHV3OR16-12	2	1	18.8	9.4	12.874	0	21.355	2808200000	401170000	90	1	NaN	NaN	NaN	NaN	NaN	NaN	NaN	NaN	NaN	NaN	NaN	NaN	NaN	NaN	NaN	NaN	NaN	NaN	NaN	NaN	NaN	NaN	NaN	NaN	NaN	NaN	NaN	NaN	NaN
5	A0A075B7D0	A0A075B7D0	A0A075B7D0	A0A075B7D0_HUMAN	tr	Immunoglobulin heavy variable 1/OR15-1 (non-functional) (Fragment)	Homo sapiens		IGHV1OR15-1	1	1	10.3	10.3	13.012	0.004104	3.0385	480950000	80159000	5	1	NaN	NaN	NaN	NaN	NaN	NaN	NaN	NaN	NaN	NaN	NaN	NaN	NaN	NaN	NaN	NaN	NaN	NaN	NaN	NaN	NaN	NaN	NaN	NaN	NaN	NaN	NaN	NaN	NaN
6	A0A075B7D8	A0A075B7D8	A0A075B7D8	A0A075B7D8_HUMAN	tr	Immunoglobulin heavy variable 3/OR15-7 (pseudogene) (Fragment)	Homo sapiens		IGHV3OR15-7	3	2	29.4	18.5	13.08	0.0096761	2.2529	477170000	68167000	10	1	NaN	NaN	NaN	NaN	NaN	NaN	NaN	NaN	NaN	NaN	NaN	NaN	NaN	NaN	NaN	NaN	NaN	NaN	NaN	NaN	NaN	NaN	NaN	NaN	NaN	NaN	NaN	NaN	NaN
7	P0DPI2;A0A0B4J2D5;A0A096LPI6	P0DPI2;A0A0B4J2D5;A0A096LPI6	P0DPI2	GAL3A_HUMAN	sp	Glutamine amidotransferase-like class 1 domain-containing protein 3A, mitochondrial	Homo sapiens		GATD3A	10	10	48.5	48.5	28.17	0	85.948	5088300000	339220000	125	3	23.8381	26.2736	25.3661	25.7945	25.2539	24.3191	25.5824	23.8861	24.6473	25.1731	25.78	24.987	25.4526	NaN	25.8137	25.9994	25.0663	25.1785	25.8933	25.5758	NaN	NaN	NaN	NaN	NaN	NaN	NaN	NaN	NaN
8	A0A0A0MRZ8;P04433	A0A0A0MRZ8;P04433	P04433	KV311_HUMAN	sp	Immunoglobulin kappa variable 3-11	Homo sapiens		IGKV3-11	2	2	26.1	26.1	12.625	0	29.012	2635000000	658740000	56	2	NaN	NaN	NaN	NaN	NaN	NaN	NaN	25.9116	NaN	NaN	NaN	NaN	25.6796	26.5438	NaN	NaN	26.6027	NaN	NaN	NaN	NaN	NaN	NaN	NaN	NaN	NaN	NaN	NaN	NaN
9	A0A0A0MS15	A0A0A0MS15	A0A0A0MS15	HV349_HUMAN	sp	Immunoglobulin heavy variable 3-49	Homo sapiens		IGHV3-49	4	3	37	27.7	13.056	0	14.983	517340000	73906000	48	1	NaN	NaN	NaN	NaN	NaN	NaN	NaN	NaN	NaN	NaN	NaN	NaN	NaN	NaN	NaN	NaN	NaN	NaN	NaN	NaN	NaN	NaN	NaN	NaN	NaN	NaN	NaN	NaN	NaN
10	A0A0B4J1V0	A0A0B4J1V0	A0A0B4J1V0	HV315_HUMAN	sp	Immunoglobulin heavy variable 3-15	Homo sapiens		IGHV3-15	3	2	26.1	20.2	12.926	0.0023375	3.4002	18202000	2600200	3	1	NaN	NaN	NaN	NaN	NaN	NaN	NaN	NaN	NaN	NaN	NaN	NaN	NaN	NaN	NaN	NaN	NaN	NaN	NaN	NaN	NaN	NaN	NaN	NaN	NaN	NaN	NaN	NaN	NaN
11	A0A0B4J1X5;A0A0C4DH42;A0A075B7E8;P01767;A0A0J9YVY3	A0A0B4J1X5	A0A0B4J1X5	HV374_HUMAN	sp	Immunoglobulin heavy variable 3-74	Homo sapiens		IGHV3-74	3	1	24.8	6	12.839	1	-2	2119900000	302840000	46	5	NaN	NaN	NaN	NaN	NaN	NaN	NaN	NaN	NaN	NaN	NaN	NaN	NaN	NaN	NaN	NaN	NaN	NaN	NaN	NaN	NaN	NaN	NaN	NaN	NaN	NaN	NaN	NaN	NaN
12	A0A0B4J1X8	A0A0B4J1X8	A0A0B4J1X8	HV343_HUMAN	sp	Immunoglobulin heavy variable 3-43	Homo sapiens		IGHV3-43	2	1	18.6	9.3	13.077	0.0093737	2.3552	40733000	6788900	4	1	NaN	NaN	NaN	NaN	NaN	NaN	NaN	NaN	NaN	NaN	NaN	NaN	NaN	NaN	NaN	NaN	NaN	NaN	NaN	NaN	NaN	NaN	NaN	NaN	NaN	NaN	NaN	NaN	NaN
13	A0A0B4J1Y9	A0A0B4J1Y9	A0A0B4J1Y9	HV372_HUMAN	sp	Immunoglobulin heavy variable 3-72	Homo sapiens		IGHV3-72	3	1	26.1	9.2	13.203	0	16.574	3845700000	769150000	69	1	NaN	23.2053	NaN	24.1057	24.7776	25.1038	NaN	25.8127	25.4727	NaN	23.9261	24.9817	NaN	25.5189	25.0328	24.7037	25.2651	24.9895	24.8546	25.3945	27.03	26.718	25.9869	NaN	25.4914	25.3131	NaN	26.1929	26.1722
14	A0A0B4J269;Q13509	A0A0B4J269;Q13509	Q13509	TBB3_HUMAN	sp	Tubulin beta-3 chain	Homo sapiens		TUBB3	15	0	16.8	0	88.381	1	-2	12309000	410300	1	2	NaN	NaN	NaN	NaN	NaN	NaN	NaN	NaN	21.9864	NaN	NaN	NaN	NaN	NaN	NaN	NaN	NaN	NaN	NaN	NaN	NaN	NaN	NaN	NaN	NaN	NaN	NaN	NaN	NaN
15	P0DP09;A0A0B4J2D9	P0DP09;A0A0B4J2D9	P0DP09	KV113_HUMAN	sp	Immunoglobulin kappa variable 1-13	Homo sapiens		IGKV1-13	1	1	13.7	13.7	12.569	0	18.764	151530000	37883000	7	2	NaN	NaN	NaN	NaN	NaN	NaN	NaN	24.6101	NaN	NaN	NaN	NaN	NaN	NaN	NaN	NaN	NaN	NaN	NaN	NaN	NaN	NaN	NaN	NaN	NaN	NaN	NaN	NaN	NaN
16	A0A0C4DH25	A0A0C4DH25	A0A0C4DH25	KVD20_HUMAN	sp	Immunoglobulin kappa variable 3D-20	Homo sapiens		IGKV3D-20	2	1	21.6	7.8	12.515	0.0049195	2.8792	852480000	170500000	20	1	NaN	NaN	NaN	NaN	NaN	NaN	NaN	NaN	NaN	NaN	NaN	NaN	NaN	NaN	NaN	NaN	NaN	NaN	NaN	NaN	NaN	NaN	NaN	NaN	NaN	NaN	NaN	NaN	NaN
17	A0A0C4DH31	A0A0C4DH31	A0A0C4DH31	HV118_HUMAN	sp	Immunoglobulin heavy variable 1-18	Homo sapiens		IGHV1-18	2	1	23.9	14.5	12.82	0	21.993	1123300000	280820000	25	1	NaN	NaN	NaN	NaN	NaN	NaN	NaN	NaN	NaN	NaN	NaN	NaN	NaN	NaN	NaN	NaN	NaN	NaN	NaN	NaN	25.032	25.4872	25.2436	NaN	NaN	NaN	NaN	NaN	NaN
18	A0A0C4DH32	A0A0C4DH32	A0A0C4DH32	HV320_HUMAN	sp	Immunoglobulin heavy variable 3-20	Homo sapiens		IGHV3-20	2	1	18.8	9.4	12.673	0.0099875	2.1552	34451000	5741800	2	1	NaN	NaN	NaN	NaN	NaN	NaN	NaN	23.715	NaN	NaN	NaN	NaN	NaN	NaN	NaN	NaN	NaN	NaN	NaN	NaN	NaN	NaN	NaN	NaN	NaN	NaN	NaN	NaN	NaN
19	A0A0C4DH34	A0A0C4DH34	A0A0C4DH34	HV428_HUMAN	sp	Immunoglobulin heavy variable 4-28	Homo sapiens		IGHV4-28	1	1	7.7	7.7	13.124	0.0099751	2.145	180300000	30050000	5	1	NaN	NaN	NaN	NaN	NaN	NaN	NaN	NaN	NaN	NaN	NaN	NaN	NaN	NaN	NaN	NaN	NaN	NaN	NaN	NaN	NaN	NaN	NaN	NaN	NaN	NaN	NaN	NaN	NaN
20	A0A0C4DH35	A0A0C4DH35	A0A0C4DH35	A0A0C4DH35_HUMAN	tr	Immunoglobulin heavy variable 3-35 (non-functional) (Fragment)	Homo sapiens		IGHV3-35	1	1	9.4	9.4	12.81	0	11.396	784770000	112110000	44	1	NaN	NaN	NaN	NaN	NaN	NaN	NaN	NaN	NaN	NaN	NaN	NaN	NaN	NaN	NaN	NaN	NaN	NaN	NaN	NaN	NaN	NaN	NaN	NaN	NaN	NaN	NaN	NaN	NaN
21	A0A0C4DH36	A0A0C4DH36	A0A0C4DH36	A0A0C4DH36_HUMAN	tr	Immunoglobulin heavy variable 3-38 (non-functional) (Fragment)	Homo sapiens		IGHV3-38	2	2	19	19	12.758	0.010017	2.1869	187510000	31252000	5	1	NaN	NaN	NaN	NaN	NaN	NaN	NaN	NaN	NaN	NaN	NaN	NaN	NaN	NaN	NaN	NaN	NaN	NaN	NaN	NaN	NaN	NaN	NaN	NaN	NaN	NaN	NaN	NaN	NaN
22	A0A0C4DH38	A0A0C4DH38	A0A0C4DH38	HV551_HUMAN	sp	Immunoglobulin heavy variable 5-51	Homo sapiens		IGHV5-51	4	2	47	26.5	12.674	0	22.699	1225900000	245180000	88	1	NaN	NaN	NaN	NaN	NaN	NaN	22.7064	24.1848	24.2396	22.7748	NaN	NaN	23.3593	24.3922	23.1268	NaN	23.7194	23.2731	22.5751	NaN	25.7094	24.223	24.3767	NaN	23.223	24.227	25.2948	24.6763	24.996
23	A0A0C4DH41;P01825;P0DP08;P0DP06;P06331;P01824;A0A0J9YWU9	A0A0C4DH41;P01825	P01825	HV459_HUMAN	sp	Immunoglobulin heavy variable 4-59	Homo sapiens		IGHV4-59	3	2	39	25.4	13.066	0	46.515	7690700000	1281800000	163	7	NaN	NaN	24.8048	NaN	24.0951	25.7006	24.9037	26.7604	26.5618	NaN	NaN	24.7178	25.3685	26.8257	25.042	24.016	27.0719	24.556	24.606	24.8922	29.5212	28.0082	26.6653	26.187	27.0951	27.371	27.7499	26.6939	27.0202
24	A0A0C4DH67	A0A0C4DH67	A0A0C4DH67	KV108_HUMAN	sp	Immunoglobulin kappa variable 1-8	Homo sapiens		IGKV1-8	2	1	27	13	12.537	0	35.475	875300000	218830000	48	1	NaN	NaN	NaN	NaN	NaN	NaN	23.6765	23.9129	23.992	23.2982	NaN	NaN	23.9919	23.9886	NaN	NaN	23.9348	23.1525	23.2613	23.3836	NaN	NaN	NaN	NaN	NaN	NaN	NaN	NaN	NaN
25	A0A0C4DH72	A0A0C4DH72	A0A0C4DH72	KV106_HUMAN	sp	Immunoglobulin kappa variable 1-6	Homo sapiens		IGKV1-6	2	0	23.9	0	12.697	0	15.495	1202200000	300560000	74	1	NaN	NaN	22.8223	NaN	NaN	23.4382	23.0537	23.7208	23.7195	22.7867	NaN	22.5049	23.6949	24.5207	23.3193	22.0353	23.8576	22.26	22.3194	22.6909	NaN	NaN	NaN	NaN	NaN	NaN	NaN	NaN	NaN
26	A0A0G2JK05	A0A0G2JK05	A0A0G2JK05	A0A0G2JK05_HUMAN	tr	Uncharacterized protein	Homo sapiens		LY6G6F-LY6G6D	8	1	24.6	4.2	40.936	0.0097046	2.2767	87776000	7314700	5	1	NaN	NaN	NaN	NaN	NaN	NaN	NaN	NaN	NaN	NaN	NaN	NaN	NaN	NaN	NaN	NaN	NaN	NaN	NaN	NaN	NaN	NaN	NaN	NaN	NaN	NaN	NaN	NaN	NaN
27	A0A0G2JRQ6	A0A0G2JRQ6	A0A0G2JRQ6	A0A0G2JRQ6_HUMAN	tr	Uncharacterized protein (Fragment)	Homo sapiens		na	3	3	26.5	26.5	12.748	0.0049327	2.9013	433940000	86788000	15	1	NaN	NaN	23.3939	NaN	NaN	NaN	NaN	NaN	24.1227	NaN	NaN	NaN	NaN	24.319	NaN	NaN	NaN	NaN	NaN	NaN	NaN	NaN	NaN	NaN	NaN	NaN	NaN	NaN	NaN
28	A0A0J9YX35	A0A0J9YX35	A0A0J9YX35	HV64D_HUMAN	sp	Immunoglobulin heavy variable 3-64D	Homo sapiens		IGHV3-64D	2	2	18.8	18.8	12.822	0.0018904	3.5433	186170000	31029000	5	1	NaN	NaN	NaN	NaN	NaN	NaN	NaN	NaN	NaN	NaN	NaN	NaN	NaN	NaN	NaN	NaN	NaN	NaN	NaN	22.3374	NaN	NaN	NaN	NaN	NaN	NaN	NaN	NaN	NaN
29	A0A0J9YXX1	A0A0J9YXX1	A0A0J9YXX1	HV5X1_HUMAN	sp	Immunoglobulin heavy variable 5-10-1	Homo sapiens		IGHV5-10-1	4	2	32.5	12	12.772	1	-2	275330000	55066000	10	1	NaN	NaN	NaN	NaN	NaN	20.4342	NaN	NaN	24.8287	NaN	NaN	20.291	NaN	NaN	23.9404	NaN	19.4188	NaN	NaN	NaN	NaN	NaN	NaN	NaN	NaN	NaN	NaN	NaN	NaN
30	A0A0J9YY99	A0A0J9YY99	A0A0J9YY99	A0A0J9YY99_HUMAN	tr	Uncharacterized protein (Fragment)	Homo sapiens		na	4	1	32.5	7.7	12.965	0	35.448	5449600000	778510000	130	1	NaN	NaN	25.2851	22.6846	24.2116	25.2333	24.9285	26.2689	26.2473	25.3301	22.471	24.0947	25.8775	27.127	25.3186	25.0748	26.3939	23.9682	25.3659	25.1048	27.1072	28.276	24.9944	NaN	24.3544	25.2936	25.1725	25.8968	26.1477
31	A0A0U1RRH7;Q99878;Q96KK5;Q9BTM1;Q16777;Q93077;Q7L7L0;Q6FI13;P20671;P0C0S8;P04908;Q96QV6;P16104;Q71UI9;P0C0S5;Q8IUE6;REV__Q8NB25	A0A0U1RRH7;Q99878;Q96KK5;Q9BTM1;Q16777;Q93077;Q7L7L0;Q6FI13;P20671;P0C0S8;P04908	P0C0S8	H2A1_HUMAN	sp	Histone H2A type 1	Homo sapiens		HIST1H2AG	4	4	24.7	24.7	18.552	0	40.889	10082000000	1260200000	148	17	25.9812	26.341	26.8403	24.9312	26.1019	25.204	26.0681	26.1781	27.0969	25.6983	25.6374	26.9658	25.8343	26.7321	28.5287	27.5716	26.2105	25.5457	28.0371	25.4122	25.2161	25.0128	24.7076	24.2866	24.9453	24.4082	26.0502	25.2274	25.951
32	A0A1B0GUS4;P68036	A0A1B0GUS4;P68036	P68036	UB2L3_HUMAN	sp	Ubiquitin-conjugating enzyme E2 L3	Homo sapiens		UBE2L3	3	3	31.8	31.8	17.875	0	27.108	178110000	22263000	9	2	NaN	NaN	22.7578	NaN	NaN	NaN	NaN	23.0125	NaN	NaN	NaN	NaN	NaN	NaN	23.8625	NaN	NaN	NaN	23.0228	NaN	NaN	NaN	NaN	NaN	NaN	NaN	NaN	NaN	NaN
33	A0A1W2PNV4;Q92747	A0A1W2PNV4	A0A1W2PNV4	A0A1W2PNV4_HUMAN	tr	Uncharacterized protein	Homo sapiens		na	29	6	46.5	12.3	75.872	0	323.31	132000000000	4000000000	1466	2	29.5012	30.1881	30.133	30.4886	30.4324	29.76	29.6727	29.1921	29.1078	29.9086	30.3772	29.7637	30.1977	29.0034	30.4418	30.0249	29.806	29.9245	30.2818	30.2481	30.0077	28.9855	29.1598	29.7321	29.4186	29.182	29.5223	29.5995	28.2888
34	A0A2R8Y7X9;P69891	A0A2R8Y7X9;P69891	P69891	HBG1_HUMAN	sp	Hemoglobin subunit gamma-1	Homo sapiens		HBG1	14	1	88.1	7.1	18.42	0	323.31	16160000000	1346600000	232	2	27.9995	25.0039	25.2342	25.3975	25.4916	24.2769	25.5451	26.0726	25.9104	24.0341	24.123	27.995	28.9977	28.8363	27.6215	25.949	27.4399	22.4209	24.3119	27.9378	23.6388	23.6715	25.7755	24.2165	23.0836	23.1401	NaN	26.8841	23.9665
35	A0A3B3IS24;O75688	A0A3B3IS24;O75688	O75688	PPM1B_HUMAN	sp	Protein phosphatase 1B	Homo sapiens		PPM1B	8	6	26.6	20.8	42.443	0	26.699	560130000	26673000	29	2	23.2284	22.8589	NaN	NaN	22.9654	NaN	23.3768	NaN	NaN	23.0294	23.0553	NaN	NaN	NaN	NaN	NaN	NaN	NaN	NaN	NaN	NaN	NaN	NaN	NaN	NaN	NaN	NaN	NaN	NaN
36	A0AVT1	A0AVT1	A0AVT1	UBA6_HUMAN	sp	Ubiquitin-like modifier-activating enzyme 6	Homo sapiens		UBA6	16	16	19.6	19.6	117.97	0	26.7	837190000	14950000	44	1	NaN	22.9267	NaN	23.2001	NaN	NaN	NaN	22.688	22.7204	24.305	NaN	NaN	NaN	NaN	22.6018	NaN	NaN	22.3293	22.434	22.5297	NaN	NaN	NaN	NaN	NaN	NaN	NaN	NaN	NaN
37	A0FGR8	A0FGR8	A0FGR8	ESYT2_HUMAN	sp	Extended synaptotagmin-2	Homo sapiens		ESYT2	20	20	26.9	26.9	102.36	0	82.834	2754000000	59870000	87	1	NaN	26.5435	23.8144	24.9437	24.3042	23.7233	24.3457	22.0331	22.0767	25.8391	24.775	NaN	23.9169	NaN	22.8071	23.2939	23.244	25.0611	23.1547	24.1094	24.4266	NaN	24.0772	23.4443	NaN	NaN	24.9001	NaN	NaN
38	A0M8Q6	A0M8Q6	A0M8Q6	IGLC7_HUMAN	sp	Immunoglobulin lambda constant 7	Homo sapiens		IGLC7	4	2	50.9	18.9	11.253	0.00048828	4.0374	136130000	19447000	16	1	NaN	NaN	20.6901	NaN	20.8389	21.2344	NaN	20.6432	NaN	21.4895	NaN	NaN	21.0787	21.3582	20.5443	21.1062	NaN	NaN	NaN	21.5172	NaN	NaN	NaN	NaN	NaN	NaN	NaN	NaN	NaN
39	A1L0T0	A1L0T0	A1L0T0	ILVBL_HUMAN	sp	Acetolactate synthase-like protein	Homo sapiens		ILVBL	3	3	6.5	6.5	67.867	0.00052192	5.305	121700000	4868100	3	1	NaN	NaN	NaN	NaN	NaN	NaN	NaN	NaN	NaN	NaN	NaN	NaN	NaN	NaN	NaN	20.5191	NaN	NaN	NaN	NaN	NaN	NaN	NaN	NaN	NaN	NaN	NaN	NaN	NaN
40	A2RUS2	A2RUS2	A2RUS2	DEND3_HUMAN	sp	DENN domain-containing protein 3	Homo sapiens		DENND3	5	5	6.9	6.9	135.89	0	13.703	354050000	5619800	8	1	NaN	NaN	21.7596	22.4719	21.7015	21.8778	NaN	NaN	NaN	23.3839	NaN	NaN	NaN	NaN	NaN	NaN	NaN	NaN	NaN	21.1947	NaN	NaN	NaN	21.8739	NaN	NaN	NaN	NaN	NaN
41	A4UGR9	A4UGR9	A4UGR9	XIRP2_HUMAN	sp	Xin actin-binding repeat-containing protein 2	Homo sapiens		XIRP2	3	3	1.1	1.1	382.3	0.0099709	2.1446	1274600000	6470100	12	1	NaN	NaN	NaN	NaN	NaN	NaN	NaN	NaN	NaN	NaN	NaN	NaN	NaN	NaN	NaN	NaN	NaN	NaN	NaN	NaN	NaN	NaN	NaN	NaN	NaN	NaN	NaN	NaN	NaN
42	A5A3E0;A0A0A6YYL3;Q6S8J7;Q6S5H5;A6NI47;B2RU33;H3BUK9;Q6S545;A0JP26	A5A3E0	A5A3E0	POTEF_HUMAN	sp	POTE ankyrin domain family member F	Homo sapiens		POTEF	14	1	15	2.1	121.44	1	-2	0	0	1	9	NaN	NaN	NaN	NaN	NaN	NaN	NaN	NaN	NaN	NaN	NaN	NaN	NaN	NaN	NaN	NaN	NaN	NaN	NaN	NaN	NaN	NaN	NaN	NaN	NaN	NaN	NaN	NaN	NaN
43	A6NDG6	A6NDG6	A6NDG6	PGP_HUMAN	sp	Glycerol-3-phosphate phosphatase	Homo sapiens		PGP	5	5	18.1	18.1	34.006	0	8.7174	759110000	42173000	28	1	23.8637	22.4395	22.8422	22.6003	22.5964	NaN	NaN	NaN	22.9913	22.7391	NaN	23.0157	23.0223	23.6661	22.695	22.8272	23.3109	22.9825	22.5022	NaN	NaN	NaN	NaN	NaN	NaN	NaN	NaN	NaN	NaN
44	A6NFX1	A6NFX1	A6NFX1	MFS2B_HUMAN	sp	Major facilitator superfamily domain-containing protein 2B	Homo sapiens		MFSD2B	2	2	6.7	6.7	53.742	0.00049505	4.3379	26759000	2432700	2	1	NaN	NaN	NaN	NaN	NaN	NaN	NaN	NaN	NaN	NaN	NaN	NaN	NaN	NaN	NaN	NaN	NaN	NaN	NaN	NaN	NaN	NaN	NaN	NaN	NaN	NaN	NaN	NaN	NaN
45	A6NHL2	A6NHL2	A6NHL2	TBAL3_HUMAN	sp	Tubulin alpha chain-like 3	Homo sapiens		TUBAL3	5	1	10.3	3.8	49.908	0.0014272	3.6169	164330000	6847300	1	1	NaN	NaN	NaN	NaN	NaN	NaN	NaN	NaN	NaN	NaN	NaN	NaN	NaN	NaN	NaN	NaN	NaN	NaN	NaN	22.1917	NaN	NaN	NaN	NaN	NaN	NaN	NaN	NaN	NaN
46	A6NI72;A8MVU1	A6NI72	A6NI72	NCF1B_HUMAN	sp	Putative neutrophil cytosol factor 1B	Homo sapiens		NCF1B	17	1	49.9	5.6	44.816	0.0032318	3.2393	10589000	441190	1	2	NaN	NaN	NaN	NaN	NaN	NaN	NaN	NaN	NaN	NaN	NaN	NaN	NaN	NaN	NaN	NaN	NaN	NaN	NaN	NaN	NaN	NaN	NaN	22.8086	NaN	NaN	NaN	NaN	NaN
47	A6NMK7	A6NMK7	A6NMK7	CPS4L_HUMAN	sp	Putative cleavage and polyadenylation specificity factor subunit 4-like protein	Homo sapiens		CPSF4L	1	1	5.6	5.6	20.727	1	-2	1170600000	117060000	33	1	NaN	NaN	NaN	NaN	NaN	NaN	NaN	NaN	NaN	NaN	NaN	NaN	NaN	NaN	NaN	NaN	NaN	NaN	NaN	NaN	NaN	NaN	NaN	NaN	NaN	NaN	NaN	NaN	NaN
48	B0I1T2	B0I1T2	B0I1T2	MYO1G_HUMAN	sp	Unconventional myosin-Ig	Homo sapiens		MYO1G	8	8	9.1	9.1	116.44	0	12.137	308870000	5827700	17	1	NaN	22.1304	NaN	NaN	NaN	NaN	NaN	NaN	23.2691	NaN	NaN	NaN	21.9503	NaN	22.9774	23.3699	NaN	NaN	22.4447	NaN	NaN	NaN	NaN	NaN	NaN	NaN	NaN	NaN	NaN
49	B4DL54;P49356	B4DL54;P49356	P49356	FNTB_HUMAN	sp	Protein farnesyltransferase subunit beta	Homo sapiens		FNTB	2	2	3.8	3.8	52.785	0.0096477	2.2376	137710000	7650600	6	2	NaN	NaN	NaN	NaN	NaN	NaN	NaN	NaN	NaN	NaN	NaN	NaN	NaN	NaN	NaN	NaN	NaN	NaN	NaN	NaN	NaN	NaN	NaN	NaN	NaN	NaN	NaN	NaN	NaN
50	B4DLN1;Q9UBX3	B4DLN1;Q9UBX3	Q9UBX3	DIC_HUMAN	sp	Mitochondrial dicarboxylate carrier	Homo sapiens		SLC25A10	1	1	5.4	5.4	48.099	0.0049594	2.9299	42240000	2011400	1	2	NaN	NaN	NaN	NaN	NaN	NaN	NaN	NaN	NaN	NaN	NaN	NaN	NaN	NaN	NaN	NaN	NaN	NaN	NaN	NaN	NaN	NaN	NaN	NaN	NaN	NaN	NaN	NaN	NaN
51	B4E1Z4;P00751;MQCON_Q3KUS7	B4E1Z4	B4E1Z4	B4E1Z4_HUMAN	tr	cDNA FLJ55673, highly similar to Complement factor B	Homo sapiens		na	42	33	33.3	25	140.94	0	323.31	30446000000	468410000	1004	3	23.4064	21.9886	27.6307	25.7235	27.3654	27.83	27.8113	28.3773	28.2749	27.548	22.2831	25.934	27.3969	28.403	27.692	27.6289	27.8648	27.1901	27.4003	27.4266	29.1137	28.8355	27.3226	27.983	28.2387	28.3766	28.3998	28.3248	29.7272
52	Q99613;B5ME19	Q99613;B5ME19	Q99613	EIF3C_HUMAN	sp	Eukaryotic translation initiation factor 3 subunit C	Homo sapiens		EIF3C	9	9	9.9	9.9	105.34	0	13.688	962380000	22914000	46	2	23.2238	23.9131	NaN	23.9658	22.9824	23.195	NaN	NaN	24.2304	23.2598	23.0627	NaN	22.9343	NaN	23.2981	NaN	22.9958	22.5003	23.3408	23.0011	23.16	NaN	NaN	NaN	NaN	NaN	NaN	NaN	NaN
53	B9A064;P0CG04	B9A064	B9A064	IGLL5_HUMAN	sp	Immunoglobulin lambda-like polypeptide 5	Homo sapiens		IGLL5	7	3	44.4	17.3	23.063	0	24.146	10424000000	801880000	486	2	23.3853	24.2223	25.6282	24.2688	25.7097	26.2781	25.88	27.4305	27.11	26.291	NaN	25.3028	26.4903	27.0561	25.6472	25.8184	26.7104	25.1375	25.6933	26.1124	27.1931	26.7297	25.8028	25.9997	26.3415	25.6653	25.2842	27.2476	25.8695
54	C4P0D8;Q99598	C4P0D8;Q99598	Q99598	TSNAX_HUMAN	sp	Translin-associated protein X	Homo sapiens		TSNAX	3	3	21.3	21.3	21.477	0.0005048	4.6068	472390000	36337000	5	2	NaN	NaN	NaN	NaN	NaN	NaN	NaN	NaN	NaN	22.5355	NaN	NaN	NaN	NaN	NaN	NaN	NaN	NaN	NaN	NaN	NaN	NaN	NaN	NaN	NaN	NaN	NaN	NaN	NaN
55	Q01628;C9JQL5	Q01628;C9JQL5	Q01628	IFM3_HUMAN	sp	Interferon-induced transmembrane protein 3	Homo sapiens		IFITM3	1	1	17.3	17.3	14.632	0.0082038	2.4674	927170000	231790000	3	2	NaN	NaN	NaN	NaN	NaN	NaN	NaN	NaN	NaN	NaN	NaN	NaN	NaN	NaN	NaN	NaN	NaN	NaN	NaN	NaN	NaN	NaN	NaN	NaN	NaN	NaN	NaN	NaN	NaN
56	S4R3T0;E7ETH6	S4R3T0;E7ETH6	E7ETH6	Z587B_HUMAN	sp	Zinc finger protein 587B	Homo sapiens		ZNF587B	1	1	13.3	13.3	6.6596	1	-2	1000600000	250160000	35	2	NaN	NaN	NaN	NaN	NaN	NaN	NaN	NaN	NaN	NaN	NaN	NaN	NaN	NaN	NaN	NaN	NaN	NaN	NaN	NaN	NaN	NaN	NaN	NaN	NaN	NaN	NaN	NaN	NaN
57	E7EVH7;Q07866;Q9H0B6	E7EVH7;Q07866	Q07866	KLC1_HUMAN	sp	Kinesin light chain 1	Homo sapiens		KLC1	4	4	6.7	6.7	83.694	0.00053419	5.781	678070000	15068000	14	3	NaN	NaN	NaN	NaN	NaN	NaN	NaN	NaN	NaN	NaN	22.3193	NaN	NaN	NaN	NaN	NaN	NaN	NaN	NaN	NaN	NaN	NaN	NaN	NaN	NaN	NaN	NaN	NaN	NaN
58	E9PAV3;Q9BZK3	E9PAV3	E9PAV3	NACAM_HUMAN	sp	Nascent polypeptide-associated complex subunit alpha, muscle-specific form	Homo sapiens		NACA	3	3	2	2	205.42	0	49.154	1008300000	9512600	46	2	24.5748	NaN	23.7802	23.7928	NaN	23.8086	23.6196	23.9228	NaN	NaN	23.8908	NaN	NaN	NaN	NaN	NaN	NaN	NaN	NaN	NaN	23.8295	NaN	24.8788	23.9864	NaN	NaN	NaN	23.5905	NaN
59	E9PNW4;P13987	E9PNW4;P13987	P13987	CD59_HUMAN	sp	CD59 glycoprotein	Homo sapiens		CD59	4	4	29.6	29.6	11.985	0	12.436	5025700000	1005100000	137	2	26.6387	25.4865	26.177	25.6755	24.7445	25.9433	26.1504	26.1953	25.5019	23.8097	26.0064	26.5565	24.6865	25.8482	26.4877	26.4393	25.1735	25.1464	26.3386	25.2251	23.3243	23.4122	24.7154	22.8211	NaN	NaN	23.2696	25.1025	22.9391
60	FPPCON_ENSBTAP00000031900	FPPCON_ENSBTAP00000031900	FPPCON_ENSBTAP00000031900	ENSEMBL_ENSBTAP00000031900	CON	Contaminant: Similar 95% to CERU_SHEEP Ceruloplasmin	Bos taurus	Potential contaminant	na	10	1	8.6	2	121.45	1	-2	91084000	1786000	2	1	NaN	NaN	NaN	NaN	NaN	NaN	NaN	NaN	NaN	NaN	NaN	NaN	NaN	NaN	NaN	NaN	NaN	NaN	NaN	NaN	NaN	NaN	NaN	NaN	NaN	NaN	NaN	NaN	NaN
61	FPPCON_ENSBTAP00000038253	FPPCON_ENSBTAP00000038253	FPPCON_ENSBTAP00000038253	ENSEMBL_ENSBTAP00000038253	CON	Contaminant: Similar 83% to K2C1_CANFA Keratin, type II cytoskeletal 1	Bos taurus	Potential contaminant	na	14	2	17.5	3	63.165	0.00054555	6.2094	520820000	16276000	8	1	NaN	NaN	NaN	NaN	NaN	NaN	NaN	NaN	NaN	NaN	NaN	NaN	NaN	NaN	NaN	NaN	NaN	NaN	NaN	NaN	NaN	NaN	NaN	NaN	NaN	NaN	NaN	NaN	NaN
62	FPPCON_O43790;MQCON_P78385;FPPCON_P78385;MQCON_Q14533;FPPCON_P78386;O43790;P78385;P78386;FPPCON_Q14533;Q14533;MQCON_Q61726;FPPCON_Q61726;A6NCN2	FPPCON_O43790;MQCON_P78385;FPPCON_P78385;MQCON_Q14533;FPPCON_P78386;O43790;P78385;P78386	FPPCON_O43790;MQCON_P78385;FPPCON_P78385;MQCON_Q14533;FPPCON_P78386;O43790;P78385;P78386	KRT86_HUMAN;SWISS-PROT:P78385;KRT83_HUMAN;SWISS-PROT:Q14533;KRT85_HUMAN;KRT86_HUMAN;KRT83_HUMAN;KRT85_HUMAN	CON;CON;CON;CON;CON;sp;sp;sp	Contaminant: Keratin, type II cuticular Hb6;ContaminantMQ: Keratin, type II cuticular Hb3 (Hair keratin, type II Hb3);Contaminant: Keratin, type II cuticular Hb3;ContaminantMQ: Keratin, type II cuticular Hb1 (Hair keratin, type II Hb1) (ghHKb1) (ghHb1) (MLN 137);Contaminant: Keratin, type II cuticular Hb5;Keratin, type II cuticular Hb6;Keratin, type II cuticular Hb3;Keratin, type II cuticular Hb5	Homo sapiens;Homo sapiens;Homo sapiens;Homo sapiens;Homo sapiens;Homo sapiens;Homo sapiens;Homo sapiens	Potential contaminant	KRT86;na;KRT83;na;KRT85;KRT86;KRT83;KRT85	4	3	6.6	5.1	53.5	0.0093181	2.3039	80839000	2607700	4	13	NaN	NaN	NaN	NaN	NaN	NaN	NaN	NaN	NaN	NaN	NaN	NaN	NaN	NaN	NaN	NaN	NaN	NaN	NaN	NaN	NaN	NaN	NaN	NaN	NaN	NaN	NaN	NaN	NaN
63	MQCON_O95678;FPPCON_O95678;O95678	MQCON_O95678;FPPCON_O95678;O95678	MQCON_O95678;FPPCON_O95678;O95678	SWISS-PROT:O95678;K2C75_HUMAN;K2C75_HUMAN	CON;CON;sp	ContaminantMQ: Keratin, type II cytoskeletal 75;Contaminant: Keratin, type II cytoskeletal 75;Keratin, type II cytoskeletal 75	Homo sapiens;Homo sapiens;Homo sapiens	Potential contaminant	KRT75;KRT75;KRT75	15	1	20.3	2	59.504	1	-2	12248000	408250	1	3	NaN	NaN	NaN	NaN	NaN	NaN	NaN	NaN	NaN	NaN	NaN	NaN	NaN	NaN	NaN	NaN	NaN	NaN	NaN	NaN	NaN	NaN	NaN	NaN	NaN	NaN	NaN	NaN	NaN
64	FPPCON_P00761;Q9BYE2	FPPCON_P00761	FPPCON_P00761	TRYP_PIG	CON	Contaminant: Trypsin	Sus scrofa	Potential contaminant	na	11	10	55	51.5	24.409	0	323.31	3067500000000	278870000000	10417	2	35.2814	33.6665	34.8719	34.5513	33.8605	34.5326	34.4316	35.0353	34.6814	33.519	34.6496	34.9034	33.6139	34.9432	33.9382	33.895	34.982	34.1126	33.975	34.1054	35.774	36.584	36.2624	35.4965	36.0102	35.3799	36.0169	35.4373	35.6689
65	FPPCON_P01966	FPPCON_P01966	FPPCON_P01966	HBA_BOVIN	CON	Contaminant: Hemoglobin subunit alpha	Bos taurus	Potential contaminant	HBA	9	4	53.5	35.9	15.184	0	10.121	70543000000	7838100000	229	1	NaN	26.1323	NaN	26.2543	NaN	26.0212	NaN	27.0909	NaN	NaN	25.9721	26.813	26.1234	NaN	26.6348	NaN	NaN	NaN	NaN	NaN	NaN	26.8928	27.2483	29.704	26.7132	26.4982	26.5129	26.2813	25.9774
66	FPPCON_P02081;MQCON_Q3SX09	FPPCON_P02081;MQCON_Q3SX09	FPPCON_P02081;MQCON_Q3SX09	HBBF_BOVIN;TREMBL:Q3SX09	CON;CON	Contaminant: Hemoglobin fetal subunit beta;ContaminantMQ: similar to HBG protein	Bos taurus;Bos taurus	Potential contaminant	na;na	4	1	33.8	13.1	15.859	0	9.7701	493440000	44858000	20	2	NaN	NaN	NaN	NaN	NaN	NaN	NaN	NaN	NaN	NaN	NaN	NaN	NaN	NaN	NaN	NaN	NaN	NaN	NaN	NaN	NaN	NaN	NaN	NaN	NaN	NaN	NaN	NaN	NaN
67	MQCON_P02533;FPPCON_P02533;P02533	MQCON_P02533;FPPCON_P02533;P02533	MQCON_P02533;FPPCON_P02533;P02533	SWISS-PROT:P02533;K1C14_HUMAN;K1C14_HUMAN	CON;CON;sp	ContaminantMQ: Keratin, type I cytoskeletal 14;Contaminant: Keratin, type I cytoskeletal 14;Keratin, type I cytoskeletal 14	Homo sapiens;Homo sapiens;Homo sapiens	Potential contaminant	KRT14;KRT14;KRT14	40	8	76.9	24.6	51.621	0	323.31	20734000000	714950000	487	3	28.7019	26.8039	26.2736	27.3691	26.9447	31.7191	25.6981	27.136	26.6641	23.7721	27.4885	27.8928	26.0918	27.1934	26.4829	26.2016	26.4108	27.1004	26.7612	25.8597	26.8416	27.8185	28.8375	25.8701	27.6101	27.1155	27.4767	27.3063	27.847
68	FPPCON_P02535	FPPCON_P02535	FPPCON_P02535	K1C10_MOUSE	CON	Contaminant: Keratin, type I cytoskeletal 10	Mus musculus	Potential contaminant	Krt10	12	1	18.4	3.3	57.769	0.0053144	2.7921	1754300000	67474000	1	1	NaN	NaN	NaN	NaN	NaN	NaN	NaN	NaN	NaN	NaN	NaN	NaN	NaN	NaN	NaN	NaN	NaN	NaN	NaN	NaN	NaN	NaN	NaN	NaN	NaN	NaN	NaN	NaN	NaN
69	FPPCON_P02538;P02538;FPPCON_Q8VED5;FPPCON_HIT000292931	FPPCON_P02538;P02538	FPPCON_P02538;P02538	K2C6A_HUMAN;K2C6A_HUMAN	CON;sp	Contaminant: Keratin, type II cytoskeletal 6A;Keratin, type II cytoskeletal 6A	Homo sapiens;Homo sapiens	Potential contaminant	KRT6A;KRT6A	48	2	63.3	3.5	60.044	0	323.31	35505000000	1183500000	673	4	28.7694	27.531	26.4655	27.0272	26.9651	33.1983	25.0361	26.883	26.6509	24.2472	28.0192	28.7254	26.024	27.8632	27.0402	25.8216	27.3102	27.771	26.7358	26.264	27.5348	28.0811	29.3629	25.324	27.1307	27.025	27.9936	27.1113	28.0153
70	FPPCON_P02768;P02768	FPPCON_P02768;P02768	FPPCON_P02768;P02768	ALBU_HUMAN;ALBU_HUMAN	CON;sp	Contaminant: Serum albumin;Serum albumin	Homo sapiens;Homo sapiens	Potential contaminant	ALB;ALB	104	97	92.1	92.1	69.366	0	323.31	12726000000000	353490000000	41172	2	34.3966	33.3833	36.7282	34.487	36.5067	36.7721	36.9792	37.5048	37.6649	36.2805	33.9076	35.4881	37.0463	37.7097	36.4504	36.4887	37.1898	36.1989	36.3277	36.3909	37.2073	36.4756	35.0931	36.3221	36.218	36.4184	36.1226	36.7587	37.2328
71	FPPCON_P02769	FPPCON_P02769	FPPCON_P02769	ALBU_BOVIN	CON	Contaminant: Serum albumin	Bos taurus	Potential contaminant	ALB	31	24	54	47.3	69.293	0	160.65	1862500000	46563000	74	1	NaN	22.0906	NaN	NaN	NaN	NaN	23.9289	21.8857	22.8986	NaN	NaN	21.6764	NaN	NaN	NaN	NaN	21.0527	NaN	NaN	27.9813	NaN	NaN	NaN	NaN	NaN	NaN	NaN	NaN	NaN
72	FPPCON_P04259;P04259	FPPCON_P04259;P04259	FPPCON_P04259;P04259	K2C6B_HUMAN;K2C6B_HUMAN	CON;sp	Contaminant: Keratin, type II cytoskeletal 6B;Keratin, type II cytoskeletal 6B	Homo sapiens;Homo sapiens	Potential contaminant	KRT6B;KRT6B	46	1	63.1	1.6	60.066	0.00051361	4.9274	492530000	16418000	6	2	NaN	NaN	NaN	NaN	NaN	NaN	NaN	NaN	NaN	NaN	NaN	NaN	NaN	NaN	NaN	NaN	NaN	NaN	NaN	NaN	NaN	NaN	NaN	NaN	NaN	NaN	NaN	NaN	NaN
73	FPPCON_P04264;P04264;MQCON_P04264	FPPCON_P04264;P04264	FPPCON_P04264;P04264	K2C1_HUMAN;K2C1_HUMAN	CON;sp	Contaminant: Keratin, type II cytoskeletal 1;Keratin, type II cytoskeletal 1	Homo sapiens;Homo sapiens	Potential contaminant	KRT1;KRT1	55	39	66.3	58.1	66.038	0	323.31	383020000000	12356000000	4048	3	33.5568	31.3638	31.0972	32.4514	31.7961	31.4785	30.7612	32.4464	31.7059	29.2942	32.3692	32.5366	31.367	32.3006	31.5027	31.4061	31.5039	31.9767	31.546	30.881	31.8165	32.5717	33.3839	31.307	32.2209	32.0208	32.216	32.042	32.3663
74	FPPCON_P06868	FPPCON_P06868	FPPCON_P06868	PLMN_BOVIN	CON	Contaminant: Plasminogen	Bos taurus	Potential contaminant	PLG	9	1	11.5	3	91.215	0.005331	2.8306	21880000	437610	0	1	NaN	NaN	NaN	NaN	NaN	NaN	NaN	NaN	NaN	NaN	NaN	NaN	NaN	NaN	NaN	22.0639	NaN	NaN	NaN	NaN	NaN	NaN	NaN	NaN	NaN	NaN	NaN	NaN	NaN
75	FPPCON_P07477;P07477;Q8NHM4;P07478	FPPCON_P07477;P07477	FPPCON_P07477;P07477	TRY1_HUMAN;TRY1_HUMAN	CON;sp	Contaminant: Trypsin-1;Trypsin-1	Homo sapiens;Homo sapiens	Potential contaminant	PRSS1;PRSS1	2	1	11.3	8.1	26.558	0.00053333	5.7332	79275000000	9909400000	148	4	NaN	27.0521	NaN	NaN	NaN	NaN	NaN	28.1996	27.9773	NaN	27.7698	NaN	NaN	27.6463	NaN	NaN	NaN	NaN	NaN	NaN	29.8503	31.9629	32.1785	29.6024	29.4321	29.0701	28.8996	28.1705	28.3625
76	MQCON_P08727;FPPCON_P08727;P08727	MQCON_P08727;FPPCON_P08727;P08727	MQCON_P08727;FPPCON_P08727;P08727	SWISS-PROT:P08727;K1C19_HUMAN;K1C19_HUMAN	CON;CON;sp	ContaminantMQ: Keratin, type I cytoskeletal 19;Contaminant: Keratin, type I cytoskeletal 19;Keratin, type I cytoskeletal 19	Homo sapiens;Homo sapiens;Homo sapiens	Potential contaminant	KRT19;KRT19;KRT19	11	1	19	2.2	44.091	1	-2	102010000	3290700	11	3	NaN	NaN	NaN	NaN	NaN	NaN	NaN	NaN	NaN	NaN	NaN	NaN	NaN	NaN	NaN	NaN	NaN	NaN	NaN	NaN	NaN	NaN	NaN	NaN	NaN	NaN	NaN	NaN	NaN
77	FPPCON_P08779;P08779;FPPCON_Q9Z2K1;FPPCON_Q3ZAW8;FPPCON_P35900;FPPCON_Q9D312;P35900;FPPCON_Q8N1A0;Q8N1A0	FPPCON_P08779;P08779	FPPCON_P08779;P08779	K1C16_HUMAN;K1C16_HUMAN	CON;sp	Contaminant: Keratin, type I cytoskeletal 16;Keratin, type I cytoskeletal 16	Homo sapiens;Homo sapiens	Potential contaminant	KRT16;KRT16	40	18	74	41.9	51.267	0	323.31	33880000000	1168300000	669	9	28.9262	27.7866	26.7985	27.3691	27.2987	32.7463	25.3494	27.6564	27.0562	24.2877	27.9045	28.6594	25.9778	27.7651	27.2138	26.1704	27.1157	27.8796	27.2988	26.3703	27.8823	28.5871	30.1183	26.5793	27.8818	27.5312	28.2562	27.2527	28.8484
78	FPPCON_P13645;MQCON_P13645;P13645;FPPCON_Q7Z3Y7;MQCON_Q7Z3Y7;Q7Z3Y7;MQCON_Q7Z3Y8;FPPCON_Q7Z3Y8;FPPCON_Q148H6;FPPCON_Q2M2I5;Q7Z3Y8;Q2M2I5;FPPCON_P05784;FPPCON_Q7Z3Z0;FPPCON_Q99456;Q7Z3Z0;Q99456;FPPCON_Q62168;FPPCON_Q61765;MQCON_Q92764;FPPCON_O76014;MQCON_A2AB72;FPPCON_Q92764;FPPCON_Q497I4;MQCON_O76015;FPPCON_O76015;FPPCON_O76013;FPPCON_Q7Z3Y9;MQCON_O76014;FPPCON_XP_986630;P05783;O76014;Q92764;O760…	FPPCON_P13645;MQCON_P13645;P13645	FPPCON_P13645;MQCON_P13645;P13645	K1C10_HUMAN;SWISS-PROT:P13645;K1C10_HUMAN	CON;CON;sp	Contaminant: Keratin, type I cytoskeletal 10;ContaminantMQ: Keratin, type I cytoskeletal 10;Keratin, type I cytoskeletal 10	Homo sapiens;Homo sapiens;Homo sapiens	Potential contaminant	KRT10;KRT10;KRT10	41	27	63.5	50.5	58.826	0	323.31	343950000000	13229000000	3777	36	33.1968	31.0137	30.6487	32.0928	31.5348	30.6058	30.0718	32.0124	31.1958	28.8638	31.945	32.2318	30.9894	31.9429	31.5708	30.6141	31.2276	31.6415	31.1979	30.3558	31.8866	32.9686	33.0592	31.1482	31.9499	31.9844	32.1523	31.8338	31.9227
79	FPPCON_P13647;P13647;FPPCON_P07744;FPPCON_HIT000016045;FPPCON_XP_932229	FPPCON_P13647;P13647	FPPCON_P13647;P13647	K2C5_HUMAN;K2C5_HUMAN	CON;sp	Contaminant: Keratin, type II cytoskeletal 5;Keratin, type II cytoskeletal 5	Homo sapiens;Homo sapiens	Potential contaminant	KRT5;KRT5	46	9	58.3	12.2	62.378	0	204.15	23268000000	750580000	646	5	29.1979	26.3865	26.6016	27.7009	27.7124	31.6007	25.9221	28.0041	27.4149	24.1144	27.8011	28.1341	26.7813	27.6636	27.1916	26.277	27.1241	27.7967	27.3347	26.8197	27.014	28.1425	28.978	26.0562	27.755	27.1428	27.2353	26.9599	27.8897
80	FPPCON_P19013;MQCON_P19013;P19013	FPPCON_P19013;MQCON_P19013;P19013	FPPCON_P19013;MQCON_P19013;P19013	K2C4_HUMAN;SWISS-PROT:P19013;K2C4_HUMAN	CON;CON;sp	Contaminant: Keratin, type II cytoskeletal 4;ContaminantMQ: keratin 4;Keratin, type II cytoskeletal 4	Homo sapiens;Homo sapiens;Homo sapiens	Potential contaminant	KRT4;KRT4;KRT4	14	9	30.1	21.9	57.285	0	32.639	708240000	26231000	19	3	NaN	NaN	NaN	NaN	22.3839	NaN	NaN	NaN	23.8041	NaN	22.6154	23.6683	NaN	NaN	23.9088	NaN	NaN	NaN	NaN	NaN	NaN	NaN	NaN	NaN	NaN	NaN	NaN	NaN	NaN
81	FPPCON_P35527;P35527;MQCON_P35527	FPPCON_P35527;P35527	FPPCON_P35527;P35527	K1C9_HUMAN;K1C9_HUMAN	CON;sp	Contaminant: Keratin, type I cytoskeletal 9;Keratin, type I cytoskeletal 9	Homo sapiens;Homo sapiens	Potential contaminant	KRT9;KRT9	42	41	73.7	73.7	62.064	0	323.31	196090000000	7541900000	3321	3	32.6316	30.3599	30.4897	31.7349	30.9674	31.0618	30.1416	31.6213	31.097	28.6455	31.5894	31.5705	30.6494	31.5434	30.2342	30.9356	30.6971	30.9928	30.7276	30.124	30.4952	31.1174	32.4536	29.9324	31.0907	30.5305	30.7465	30.6047	30.8972
82	FPPCON_P35908;P35908	FPPCON_P35908;P35908	FPPCON_P35908;P35908	K22E_HUMAN;K22E_HUMAN	CON;sp	Contaminant: Keratin, type II cytoskeletal 2 epidermal;Keratin, type II cytoskeletal 2 epidermal	Homo sapiens;Homo sapiens	Potential contaminant	KRT2;KRT2	59	1	90.1	4.7	65.432	0	323.31	246990000000	6174700000	3212	2	32.9372	30.3661	30.2748	31.6148	31.2476	30.6013	29.7527	31.8072	30.9642	28.6002	31.4398	31.6507	30.3938	31.6906	30.8499	30.2801	30.7864	31.1815	30.9047	29.9217	31.6596	32.2752	32.6411	30.8527	31.835	31.6896	32.1193	31.5327	31.7244
83	FPPCON_P48668;P48668	FPPCON_P48668;P48668	FPPCON_P48668;P48668	K2C6C_HUMAN;K2C6C_HUMAN	CON;sp	Contaminant: Keratin, type II cytoskeletal 6C;Keratin, type II cytoskeletal 6C	Homo sapiens;Homo sapiens	Potential contaminant	KRT6C;KRT6C	47	1	63.3	2.7	60.024	0	42.678	1054600000	35154000	17	2	NaN	NaN	NaN	NaN	NaN	28.471	NaN	NaN	22.1552	NaN	NaN	NaN	NaN	NaN	NaN	NaN	NaN	22.1406	NaN	NaN	NaN	NaN	NaN	NaN	NaN	NaN	NaN	NaN	NaN
84	FPPCON_P50446	FPPCON_P50446	FPPCON_P50446	K2C6A_MOUSE	CON	Contaminant: Keratin, type II cytoskeletal 6A	Mus musculus	Potential contaminant	Krt6a	27	0	29.5	0	59.334	1	-2	82082000	2830400	1	1	NaN	NaN	NaN	NaN	NaN	NaN	NaN	NaN	NaN	NaN	NaN	NaN	NaN	NaN	NaN	NaN	NaN	NaN	NaN	NaN	NaN	NaN	NaN	NaN	NaN	NaN	NaN	NaN	NaN
85	FPPCON_P62894	FPPCON_P62894	FPPCON_P62894	CYC_BOVIN	CON	Contaminant: Cytochrome c	Bos taurus	Potential contaminant	CYCS	4	3	47.6	37.1	11.703	0	9.1822	1387500000	231250000	66	1	24.3857	23.1617	22.5882	23.3228	22.9967	22.9324	22.711	NaN	NaN	NaN	23.2738	23.5309	22.9097	23.168	23.4294	22.8413	NaN	NaN	NaN	NaN	23.9761	25.1896	24.732	23.3221	24.1028	24.2055	23.1245	23.99	NaN
86	FPPCON_Q01546;Q01546;MQCON_Q01546	FPPCON_Q01546;Q01546	FPPCON_Q01546;Q01546	K22O_HUMAN;K22O_HUMAN	CON;sp	Contaminant: Keratin, type II cytoskeletal 2 oral;Keratin, type II cytoskeletal 2 oral	Homo sapiens;Homo sapiens	Potential contaminant	KRT76;KRT76	13	2	14.4	3.6	65.84	1	-2	829010000	23028000	2	3	NaN	NaN	NaN	NaN	NaN	NaN	NaN	NaN	NaN	NaN	NaN	NaN	NaN	NaN	NaN	NaN	NaN	NaN	NaN	NaN	NaN	NaN	NaN	NaN	NaN	NaN	NaN	NaN	NaN
87	FPPCON_Q04695;Q04695;FPPCON_P19001;FPPCON_Q9C075;FPPCON_Q99PS0;Q9C075	FPPCON_Q04695;Q04695	FPPCON_Q04695;Q04695	K1C17_HUMAN;K1C17_HUMAN	CON;sp	Contaminant: Keratin, type I cytoskeletal 17;Keratin, type I cytoskeletal 17	Homo sapiens;Homo sapiens	Potential contaminant	KRT17;KRT17	36	9	76.6	33.8	48.105	0	224.12	4691900000	161790000	105	6	24.9281	20.8022	21.336	22.2196	20.964	31.0376	NaN	NaN	22.7344	19.3363	22.9887	24.3367	20.1899	24.0973	22.0828	NaN	21.0179	22.7788	21.3323	20.2834	19.9872	NaN	24.5537	NaN	19.9648	20.1373	19.3673	NaN	NaN
88	MQCON_Q15323;FPPCON_Q15323;Q15323;MQCON_Q6NTB9;MQCON_O76009;FPPCON_O76009;FPPCON_Q14525;MQCON_Q14532;FPPCON_Q14532;O76009;Q14525;Q14532;MQCON_O76011;MQCON_Q8IUT8;FPPCON_O76011;A0A140TA62;O76011	MQCON_Q15323;FPPCON_Q15323;Q15323	MQCON_Q15323;FPPCON_Q15323;Q15323	SWISS-PROT:Q15323;K1H1_HUMAN;K1H1_HUMAN	CON;CON;sp	ContaminantMQ: Keratin, type I cuticular HA1 (Hair keratin, type I HA1);Contaminant: Keratin, type I cuticular Ha1;Keratin, type I cuticular Ha1	na;Homo sapiens;Homo sapiens	Potential contaminant	na;KRT31;KRT31	3	2	8.7	7	47.232	0	7.0014	8809800	338840	2	17	NaN	NaN	NaN	NaN	NaN	NaN	NaN	NaN	NaN	NaN	NaN	NaN	NaN	NaN	NaN	NaN	NaN	NaN	NaN	NaN	NaN	NaN	NaN	NaN	NaN	NaN	NaN	NaN	NaN
89	FPPCON_Q28107	FPPCON_Q28107	FPPCON_Q28107	FA5_BOVIN	CON	Contaminant: Coagulation factor V	Bos taurus	Potential contaminant	F5	15	2	6.8	1.5	248.98	0	84.833	11895000000	133660000	83	1	26.7674	28.3184	26.6956	27.1898	27.0727	26.9719	26.8218	26.4868	26.2158	26.8767	27.0533	26.6508	26.6943	26.3259	26.8341	26.6334	26.4316	26.6536	26.4887	26.8293	26.2022	NaN	25.9103	26.6517	27.1897	25.6714	25.7386	NaN	NaN
90	FPPCON_Q28194	FPPCON_Q28194	FPPCON_Q28194	Q28194_BOVIN	CON	Contaminant: Thrombospondin-1 (Fragment)	Bos taurus	Potential contaminant	na	18	1	69	10	25.015	0	197.97	5546400000	346650000	75	1	NaN	NaN	NaN	NaN	23.922	NaN	NaN	NaN	NaN	NaN	NaN	NaN	24.6523	NaN	NaN	23.6936	23.0611	NaN	NaN	NaN	NaN	NaN	NaN	26.557	NaN	NaN	NaN	NaN	NaN
91	MQCON_Q29443;MQCON_Q0IIK2;FPPCON_Q29443	MQCON_Q29443;MQCON_Q0IIK2;FPPCON_Q29443	MQCON_Q29443;MQCON_Q0IIK2;FPPCON_Q29443	SWISS-PROT:Q29443;TREMBL:Q0IIK2;TRFE_BOVIN	CON;CON;CON	ContaminantMQ: Serotransferrin;ContaminantMQ: Transferrin;Contaminant: Serotransferrin	Bos taurus;Bos taurus;Bos taurus	Potential contaminant	na;na;TF	8	2	10.2	4.5	75.829	0.0018948	3.5739	40740000	947440	2	3	NaN	NaN	NaN	NaN	NaN	NaN	NaN	NaN	NaN	NaN	NaN	NaN	NaN	NaN	NaN	NaN	NaN	NaN	NaN	NaN	NaN	NaN	NaN	NaN	NaN	NaN	NaN	NaN	NaN
92	FPPCON_Q3SX14	FPPCON_Q3SX14	FPPCON_Q3SX14	GELS_BOVIN	CON	Contaminant: Gelsolin	Bos taurus	Potential contaminant	GSN	35	1	37.6	1.2	80.73	0.0018984	3.5896	17606000000	550180000	108	1	NaN	NaN	NaN	NaN	NaN	NaN	NaN	NaN	NaN	NaN	NaN	NaN	NaN	NaN	NaN	NaN	NaN	NaN	NaN	NaN	NaN	NaN	NaN	NaN	NaN	NaN	NaN	NaN	NaN
93	MQCON_Q3ZBD7;FPPCON_Q3ZBD7	MQCON_Q3ZBD7;FPPCON_Q3ZBD7	MQCON_Q3ZBD7;FPPCON_Q3ZBD7	SWISS-PROT:Q3ZBD7;G6PI_BOVIN	CON;CON	ContaminantMQ: Glucose-6-phosphate isomerase;Contaminant: Glucose-6-phosphate isomerase	Bos taurus;Bos taurus	Potential contaminant	na;GPI	8	2	20.8	4.8	62.87	0	35.491	5017800000	185840000	163	2	24.2348	24.5334	25.1061	24.2708	25.1839	23.882	24.9583	25.3173	25.1433	24.2857	23.7222	25.0442	25.894	25.3485	25.1481	25.3956	25.7113	25.3219	25.4833	25.8566	NaN	NaN	NaN	24.3836	NaN	NaN	NaN	NaN	NaN
94	FPPCON_Q5D862;Q5D862	FPPCON_Q5D862;Q5D862	FPPCON_Q5D862;Q5D862	FILA2_HUMAN;FILA2_HUMAN	CON;sp	Contaminant: Filaggrin-2;Filaggrin-2	Homo sapiens;Homo sapiens	Potential contaminant	FLG2;FLG2	4	4	2.4	2.4	248.07	0.00054496	6.1985	321490000	4344400	18	2	24.4842	NaN	NaN	NaN	NaN	NaN	NaN	22.6988	22.5628	NaN	NaN	NaN	NaN	22.7281	NaN	22.6043	22.4303	22.6758	22.5295	NaN	NaN	NaN	23.3628	NaN	22.9885	NaN	22.9699	NaN	NaN
95	FPPCON_Q5XQN5	FPPCON_Q5XQN5	FPPCON_Q5XQN5	K2C5_BOVIN	CON	Contaminant: Keratin, type II cytoskeletal 5	Bos taurus	Potential contaminant	KRT5	37	0	41.4	0	62.936	1	-2	11923000	384630	1	1	NaN	NaN	NaN	NaN	NaN	NaN	NaN	NaN	NaN	NaN	NaN	NaN	NaN	NaN	NaN	NaN	NaN	NaN	NaN	NaN	NaN	NaN	NaN	NaN	NaN	NaN	NaN	NaN	NaN
96	FPPCON_Q6IFX2	FPPCON_Q6IFX2	FPPCON_Q6IFX2	K1C42_MOUSE	CON	Contaminant: Keratin, type I cytoskeletal 42	Mus musculus	Potential contaminant	Krt42	19	0	33	0	50.133	1	-2	79677000	2747500	2	1	NaN	NaN	NaN	NaN	NaN	NaN	NaN	NaN	NaN	NaN	NaN	NaN	NaN	NaN	22.133	NaN	NaN	NaN	NaN	NaN	NaN	NaN	NaN	NaN	NaN	NaN	NaN	NaN	NaN
97	FPPCON_Q6KB66;Q6KB66	FPPCON_Q6KB66;Q6KB66	FPPCON_Q6KB66;Q6KB66	K2C80_HUMAN;K2C80_HUMAN	CON;sp	Contaminant: Keratin, type II cytoskeletal 80;Keratin, type II cytoskeletal 80	Homo sapiens;Homo sapiens	Potential contaminant	KRT80;KRT80	3	3	7.3	7.3	50.525	0.00048924	4.0642	104950000	3180200	4	2	NaN	NaN	NaN	NaN	NaN	NaN	NaN	NaN	NaN	NaN	NaN	NaN	NaN	NaN	NaN	NaN	22.1327	NaN	NaN	NaN	NaN	NaN	NaN	NaN	NaN	NaN	NaN	NaN	NaN
98	FPPCON_Q7RTS7;FPPCON_Q86Y46;Q7RTS7;Q86Y46;MQCON_Q3SY84;FPPCON_Q3SY84;Q3SY84	FPPCON_Q7RTS7;FPPCON_Q86Y46;Q7RTS7;Q86Y46	FPPCON_Q7RTS7;FPPCON_Q86Y46;Q7RTS7;Q86Y46	K2C74_HUMAN;K2C73_HUMAN;K2C74_HUMAN;K2C73_HUMAN	CON;CON;sp;sp	Contaminant: Keratin, type II cytoskeletal 74;Contaminant: Keratin, type II cytoskeletal 73;Keratin, type II cytoskeletal 74;Keratin, type II cytoskeletal 73	Homo sapiens;Homo sapiens;Homo sapiens;Homo sapiens	Potential contaminant	KRT74;KRT73;KRT74;KRT73	6	0	9.1	0	57.865	0	11.977	1384700000	46157000	67	7	NaN	NaN	NaN	NaN	NaN	NaN	NaN	NaN	NaN	NaN	NaN	NaN	NaN	NaN	NaN	NaN	NaN	NaN	NaN	NaN	NaN	NaN	NaN	NaN	NaN	NaN	NaN	NaN	NaN
99	MQCON_Q7Z794;FPPCON_Q7Z794;Q7Z794	MQCON_Q7Z794;FPPCON_Q7Z794;Q7Z794	MQCON_Q7Z794;FPPCON_Q7Z794;Q7Z794	SWISS-PROT:Q7Z794;K2C1B_HUMAN;K2C1B_HUMAN	CON;CON;sp	ContaminantMQ: Keratin 77;Contaminant: Keratin, type II cytoskeletal 1b;Keratin, type II cytoskeletal 1b	Homo sapiens;Homo sapiens;Homo sapiens	Potential contaminant	KRT77;KRT77;KRT77	10	4	17.6	8.5	61.802	0	21.785	463650000	14956000	38	3	23.7104	23.0795	NaN	23.8403	22.5983	NaN	NaN	NaN	22.594	NaN	22.8941	24.2271	NaN	23.0515	22.8075	NaN	22.7342	23.9585	22.5253	NaN	NaN	NaN	NaN	NaN	NaN	23.7035	23.6745	NaN	NaN
100	FPPCON_Q86YZ3;Q86YZ3	FPPCON_Q86YZ3;Q86YZ3	FPPCON_Q86YZ3;Q86YZ3	HORN_HUMAN;HORN_HUMAN	CON;sp	Contaminant: Hornerin;Hornerin	Homo sapiens;Homo sapiens	Potential contaminant	HRNR;HRNR	15	15	17.2	17.2	282.39	0	66.053	1946800000	22904000	153	2	25.5	23.6105	23.7049	24.7999	23.6805	24.4491	24.2277	24.4046	24.1793	22.461	24.3532	24.6467	24.0127	24.7076	22.8925	24.0552	23.0959	23.0693	23.388	22.3089	23.1722	25.1452	25.9417	23.9325	25.6089	24.3546	25.0391	24.6546	24.5019
101	FPPCON_Q8BGZ7	FPPCON_Q8BGZ7	FPPCON_Q8BGZ7	K2C75_MOUSE	CON	Contaminant: Keratin, type II cytoskeletal 75	Mus musculus	Potential contaminant	Krt75	13	1	18.9	1.8	59.74	0.0078159	2.5488	57040000	1840000	2	1	NaN	NaN	NaN	NaN	NaN	NaN	NaN	NaN	NaN	NaN	NaN	NaN	NaN	NaN	NaN	NaN	NaN	NaN	NaN	NaN	NaN	NaN	NaN	21.244	NaN	NaN	NaN	NaN	NaN
102	FPPCON_Q8N1N4;MQCON_Q8N1N4-2;Q8N1N4	FPPCON_Q8N1N4;MQCON_Q8N1N4-2;Q8N1N4	FPPCON_Q8N1N4;MQCON_Q8N1N4-2;Q8N1N4	K2C78_HUMAN;SWISS-PROT:Q8N1N4-2;K2C78_HUMAN	CON;CON;sp	Contaminant: Keratin, type II cytoskeletal 78;ContaminantMQ: Isoform 2 of Keratin, type II cytoskeletal 78;Keratin, type II cytoskeletal 78	Homo sapiens;Homo sapiens;Homo sapiens	Potential contaminant	KRT78;KRT78;KRT78	11	9	21	18.1	56.865	0	17.735	777450000	26809000	32	3	23.8276	NaN	NaN	23.5714	23.2807	23.366	NaN	23.9912	23.5748	NaN	NaN	24.3058	NaN	NaN	23.5983	NaN	NaN	24.301	23.5268	23.5121	23.7354	24.7926	24.9551	23.6581	24.2826	24.0743	24.3376	24.0033	24.322
103	MQCON_Q9NSB2;FPPCON_Q9NSB2;Q9NSB2	MQCON_Q9NSB2;FPPCON_Q9NSB2;Q9NSB2	MQCON_Q9NSB2;FPPCON_Q9NSB2;Q9NSB2	SWISS-PROT:Q9NSB2;KRT84_HUMAN;KRT84_HUMAN	CON;CON;sp	ContaminantMQ: Keratin, type II cuticular Hb4 (Hair keratin, type II Hb4);Contaminant: Keratin, type II cuticular Hb4;Keratin, type II cuticular Hb4	Homo sapiens;Homo sapiens;Homo sapiens	Potential contaminant	na;KRT84;KRT84	6	3	11.7	8	64.895	0.00050327	4.5626	54320000	1429500	2	3	NaN	NaN	NaN	NaN	NaN	NaN	NaN	NaN	NaN	NaN	NaN	NaN	NaN	NaN	NaN	NaN	NaN	NaN	NaN	NaN	NaN	NaN	NaN	NaN	NaN	NaN	NaN	NaN	NaN
104	G3V325;P56134	G3V325;P56134	P56134	ATPK_HUMAN	sp	ATP synthase subunit f, mitochondrial	Homo sapiens		ATP5MF	2	2	3.2	3.2	84.109	0.00053937	5.9615	188800000	4720000	17	2	NaN	22.3771	NaN	21.6949	21.4231	NaN	NaN	NaN	NaN	NaN	NaN	NaN	NaN	NaN	22.7079	22.5047	NaN	NaN	22.2315	NaN	NaN	NaN	NaN	NaN	NaN	NaN	NaN	NaN	NaN
105	H0YAE9;O00584	H0YAE9;O00584	O00584	RNT2_HUMAN	sp	Ribonuclease T2	Homo sapiens		RNASET2	2	2	13	13	21.772	0.0093339	2.3134	219930000	31419000	17	2	NaN	NaN	NaN	NaN	21.9187	NaN	23.3191	NaN	NaN	NaN	NaN	NaN	NaN	NaN	21.5996	NaN	NaN	NaN	NaN	NaN	NaN	NaN	NaN	NaN	NaN	NaN	NaN	NaN	NaN
106	H3BMM5;Q96AX1	H3BMM5;Q96AX1	Q96AX1	VP33A_HUMAN	sp	Vacuolar protein sorting-associated protein 33A	Homo sapiens		VPS33A	3	3	4.8	4.8	61.238	0.0061457	2.6986	47121000	1472500	4	2	NaN	NaN	NaN	NaN	NaN	NaN	NaN	NaN	NaN	NaN	NaN	NaN	NaN	NaN	NaN	20.203	NaN	NaN	NaN	NaN	NaN	NaN	NaN	NaN	NaN	NaN	NaN	NaN	NaN
107	H3BN98;Q15041	H3BN98;Q15041	Q15041	AR6P1_HUMAN	sp	ADP-ribosylation factor-like protein 6-interacting protein 1	Homo sapiens		ARL6IP1	2	2	7.6	7.6	27.168	0.00096015	3.7607	280560000	31174000	5	2	NaN	23.0998	NaN	NaN	NaN	NaN	NaN	NaN	NaN	NaN	NaN	NaN	NaN	NaN	23.7478	23.831	NaN	NaN	23.7172	NaN	NaN	NaN	NaN	NaN	NaN	NaN	NaN	NaN	NaN
108	H3BQ06;Q9ULP9	H3BQ06;Q9ULP9	Q9ULP9	TBC24_HUMAN	sp	TBC1 domain family member 24	Homo sapiens		TBC1D24	3	3	9.8	9.8	42.531	0.002792	3.357	21491000	1194000	7	2	NaN	NaN	NaN	NaN	NaN	NaN	NaN	NaN	NaN	NaN	NaN	NaN	NaN	NaN	NaN	NaN	NaN	NaN	NaN	NaN	NaN	NaN	NaN	NaN	NaN	NaN	NaN	NaN	NaN
109	H3BQZ7;Q1KMD3	H3BQZ7;Q1KMD3	Q1KMD3	HNRL2_HUMAN	sp	Heterogeneous nuclear ribonucleoprotein U-like protein 2	Homo sapiens		HNRNPUL2	5	5	7.8	7.8	84.69	0	12.578	1416100000	40461000	21	2	NaN	NaN	NaN	NaN	NaN	NaN	NaN	NaN	NaN	NaN	NaN	NaN	NaN	NaN	NaN	NaN	NaN	NaN	NaN	NaN	NaN	NaN	NaN	23.4009	NaN	NaN	23.9287	23.1953	NaN
110	H3BRJ5;Q9P2H3	H3BRJ5;Q9P2H3	Q9P2H3	IFT80_HUMAN	sp	Intraflagellar transport protein 80 homolog	Homo sapiens		IFT80	2	2	2.4	2.4	108.68	0.0041133	3.0717	1278900000	27802000	22	2	NaN	NaN	NaN	NaN	NaN	NaN	22.9489	NaN	23.9833	22.4901	NaN	NaN	NaN	NaN	NaN	NaN	NaN	NaN	22.5417	NaN	NaN	NaN	NaN	NaN	24.918	25.0945	24.737	24.8238	NaN
111	I3L0A0;Q13404;Q15819	I3L0A0;Q13404	Q13404	UB2V1_HUMAN	sp	Ubiquitin-conjugating enzyme E2 variant 1	Homo sapiens		UBE2V1	4	4	8.6	8.6	42.208	0.0049151	2.8647	1316100000	73116000	9	3	NaN	NaN	NaN	NaN	NaN	NaN	NaN	25.2351	NaN	NaN	NaN	NaN	NaN	NaN	25.5131	NaN	24.8466	23.9406	24.1071	NaN	NaN	NaN	NaN	NaN	NaN	NaN	NaN	NaN	NaN
112	K7N7A8;P29972;Q4G0A6	K7N7A8	K7N7A8	K7N7A8_HUMAN	tr	Uncharacterized protein (Fragment)	Homo sapiens		na	5	5	14.7	14.7	48.685	0	119.01	4287600000	428760000	147	3	26.7397	24.6999	26.315	24.8622	24.8092	25.982	25.0197	25.5931	25.6057	22.8406	25.3166	26.317	25.2881	26.453	25.2856	26.2989	25.7783	25.7247	25.5349	25.3435	NaN	NaN	25.595	NaN	24.3711	NaN	NaN	NaN	NaN
113	M0QYG6;Q8IX19	M0QYG6;Q8IX19	Q8IX19	MCEM1_HUMAN	sp	Mast cell-expressed membrane protein 1	Homo sapiens		MCEMP1	4	4	23.4	23.4	14.453	0	19.255	1400800000	140080000	34	2	NaN	22.9693	22.739	23.6253	NaN	NaN	23.3664	NaN	NaN	NaN	23.6965	23.3969	NaN	NaN	24.2326	23.886	NaN	NaN	24.645	22.8861	NaN	NaN	NaN	NaN	NaN	NaN	NaN	NaN	NaN
114	MQCON_P02676;FPPCON_P02676	MQCON_P02676	MQCON_P02676	SWISS-PROT:P02676	CON	ContaminantMQ: similar to Fibrinogen beta chain precursor	Bos taurus	Potential contaminant	na	13	4	17.4	8.9	56.44	0	69.224	4345200000	144840000	168	2	25.6608	24.0927	24.171	NaN	NaN	24.8221	23.9733	25.7943	26.4464	NaN	24.7362	25.5925	23.8601	26.0782	24.164	25.3095	NaN	NaN	23.417	NaN	NaN	NaN	24.5921	24.5326	NaN	NaN	NaN	NaN	24.4917
115	MQCON_P04259	MQCON_P04259	MQCON_P04259	SWISS-PROT:P04259	CON	ContaminantMQ: Keratin, type II cytoskeletal 6B	Homo sapiens	Potential contaminant	KRT6B	46	1	63.3	1.6	59.998	1	-2	24871000	829030	3	1	NaN	NaN	NaN	NaN	NaN	NaN	NaN	NaN	NaN	NaN	NaN	NaN	NaN	NaN	NaN	NaN	NaN	NaN	NaN	NaN	NaN	NaN	NaN	NaN	NaN	NaN	NaN	NaN	NaN
116	MQCON_P13646-1	MQCON_P13646-1	MQCON_P13646-1	SWISS-PROT:P13646-1	CON	ContaminantMQ: Isoform 1 of Keratin, type I cytoskeletal 13	Homo sapiens	Potential contaminant	KRT13	19	2	37.1	3.5	49.586	0	40.045	1342100000	47932000	45	1	22.8084	21.7023	NaN	NaN	22.9844	23.2767	21.4601	NaN	23.7311	NaN	24.5039	24.9052	NaN	NaN	24.5522	NaN	NaN	NaN	23.2909	NaN	NaN	23.5566	NaN	NaN	25.9173	NaN	NaN	NaN	NaN
117	MQCON_P35908	MQCON_P35908	MQCON_P35908	SWISS-PROT:P35908	CON	ContaminantMQ: Keratin, type II cytoskeletal 2 epidermal	Homo sapiens	Potential contaminant	KRT2	59	1	90.2	5.6	65.865	0	18.301	380340000	9752400	14	1	23.8881	NaN	NaN	23.5877	23.1878	NaN	NaN	NaN	NaN	NaN	NaN	NaN	NaN	NaN	NaN	NaN	NaN	NaN	22.6874	NaN	23.3911	NaN	24.9774	NaN	NaN	NaN	NaN	NaN	NaN
118	MQCON_Q28194;P49746	MQCON_Q28194	MQCON_Q28194	TREMBL:Q28194	CON	ContaminantMQ: Thrombospondin-1	Bos taurus	Potential contaminant	na	63	3	57.1	2.6	129.39	0	13.923	1795100000	28493000	18	2	NaN	NaN	NaN	NaN	25.4446	NaN	24.6328	NaN	NaN	24.3359	NaN	NaN	24.0162	NaN	24.0587	24.7661	23.4889	24.8542	24.8413	24.3366	NaN	NaN	NaN	NaN	NaN	NaN	NaN	NaN	NaN
119	MQCON_Q3SX14	MQCON_Q3SX14	MQCON_Q3SX14	TREMBL:Q3SX14	CON	ContaminantMQ: Similar to Gelsolin	Bos taurus	Potential contaminant	na	35	0	39.2	0	85.686	0	6.6258	559060000	16443000	5	1	NaN	NaN	NaN	NaN	NaN	NaN	NaN	NaN	NaN	NaN	NaN	NaN	23.3255	NaN	NaN	24.2517	NaN	NaN	NaN	NaN	NaN	NaN	NaN	NaN	NaN	NaN	NaN	NaN	NaN
120	MQCON_Q3SX28	MQCON_Q3SX28	MQCON_Q3SX28	TREMBL:Q3SX28;Q5KR48	CON	ContaminantMQ: Tropomyosin 2	Bos taurus	Potential contaminant	na	30	4	57.7	12.3	33.012	0	323.31	24072000000	1504500000	308	1	26.866	28.8266	26.9263	29.9456	27.982	27.4257	28.7857	27.3162	26.1669	28.5706	28.9312	26.9522	28.0771	26.0087	27.909	27.9802	26.876	27.4261	26.6353	28.1797	27.4699	NaN	NaN	27.1757	NaN	NaN	NaN	26.0596	NaN
121	MQCON_Q3ZAW8	MQCON_Q3ZAW8	MQCON_Q3ZAW8	TREMBL:Q3ZAW8;Q9EQD6;Q9EQD7	CON	ContaminantMQ: Keratin intermediate filament 16a	Mus musculus	Potential contaminant	Krt16	14	1	27.6	5.9	52.052	1	-2	12552000	418400	1	1	NaN	NaN	NaN	NaN	NaN	NaN	NaN	NaN	NaN	NaN	NaN	NaN	NaN	NaN	NaN	NaN	NaN	NaN	NaN	NaN	NaN	NaN	NaN	NaN	NaN	NaN	NaN	NaN	NaN
122	O00116	O00116	O00116	ADAS_HUMAN	sp	Alkyldihydroxyacetonephosphate synthase, peroxisomal	Homo sapiens		AGPS	15	15	31.2	31.2	72.911	0	64.832	1998700000	57104000	65	1	NaN	24.1632	23.397	23.5211	23.7082	23.7368	23.1876	NaN	23.7495	24.0545	24.0245	NaN	23.6775	23.3079	23.5723	23.7592	23.6478	23.8828	23.6411	23.9831	23.4507	23.4707	23.654	24.0575	24.1498	23.643	23.7648	NaN	23.4158
123	O00139;Q8N4N8	O00139	O00139	KIF2A_HUMAN	sp	Kinesin-like protein KIF2A	Homo sapiens		KIF2A	16	16	25.6	25.6	79.954	0	53.274	2090800000	59738000	85	2	NaN	23.6515	22.5997	21.6288	23.5047	22.7052	23.0925	23.435	23.3393	26.875	23.0032	NaN	22.5111	22.3819	21.4884	NaN	23.2565	24.5017	22.3857	22.5636	23.966	NaN	NaN	23.941	NaN	NaN	NaN	21.6383	NaN
124	O00148	O00148	O00148	DX39A_HUMAN	sp	ATP-dependent RNA helicase DDX39A	Homo sapiens		DDX39A	12	3	35.6	9.1	49.129	0	45.83	4237500000	223030000	191	1	24.3995	24.8802	24.7072	24.2681	24.4124	24.0368	24.791	24.6509	26.4414	24.1963	24.0318	24.7187	24.2038	24.5143	24.7256	25.142	24.7004	24.1324	25.125	24.8296	24.4696	24.5724	24.4449	24.9256	24.8424	25.2178	25.723	25.2027	26.3084
125	O00151	O00151	O00151	PDLI1_HUMAN	sp	PDZ and LIM domain protein 1	Homo sapiens		PDLIM1	14	14	70.8	70.8	36.071	0	135.1	2522700000	157670000	92	1	NaN	25.2265	23.785	23.3126	24.4507	24.0693	24.0044	24.6049	26.911	23.7147	23.9524	NaN	24.1512	24.1381	NaN	24.6423	24.9218	25.1039	23.1227	24.4724	NaN	NaN	24.8689	24.1851	23.9341	23.9538	NaN	25.709	25.2271
126	O00154	O00154	O00154	BACH_HUMAN	sp	Cytosolic acyl coenzyme A thioester hydrolase	Homo sapiens		ACOT7	7	7	25.3	25.3	41.796	0	20.232	857810000	42891000	44	1	23.2151	NaN	NaN	NaN	22.9208	23.1055	22.7427	NaN	23.6434	24.0304	NaN	23.3452	NaN	23.6503	23.0769	22.9271	23.5398	23.4927	23.1376	23.4227	NaN	23.7882	23.7526	23.2608	NaN	24.13	NaN	NaN	23.4113
127	O00159	O00159	O00159	MYO1C_HUMAN	sp	Unconventional myosin-Ic	Homo sapiens		MYO1C	5	5	4.4	4.4	121.68	0	6.7898	651050000	11626000	31	1	NaN	22.5645	NaN	22.5204	NaN	NaN	NaN	NaN	22.9892	22.5776	NaN	NaN	22.3223	NaN	NaN	22.2397	NaN	22.2594	NaN	22.4403	NaN	NaN	NaN	NaN	NaN	NaN	NaN	NaN	NaN
128	O00160;Q12965	O00160	O00160	MYO1F_HUMAN	sp	Unconventional myosin-If	Homo sapiens		MYO1F	17	17	15.8	15.8	124.84	0	76.317	2125800000	37295000	108	2	23.4423	24.2836	23.6001	23.2585	23.8919	24.0122	24.0856	23.5797	24.5462	23.8509	23.8599	24.2736	23.9554	23.9214	24.7721	24.414	23.9242	23.3647	25.1363	24.226	23.4046	NaN	NaN	23.488	23.3102	NaN	24.0596	24.2358	24.6296
129	O00161	O00161	O00161	SNP23_HUMAN	sp	Synaptosomal-associated protein 23	Homo sapiens		SNAP23	9	9	56.4	56.4	23.354	0	40.795	1901100000	158430000	43	1	NaN	24.246	NaN	23.8334	23.6614	NaN	24.1469	NaN	23.8841	22.8887	23.9683	23.7555	23.8893	23.3352	24.3494	24.8976	23.3386	23.4139	24.0868	23.7848	NaN	NaN	NaN	NaN	NaN	NaN	NaN	NaN	NaN
130	O00170	O00170	O00170	AIP_HUMAN	sp	AH receptor-interacting protein	Homo sapiens		AIP	3	3	11.2	11.2	37.636	0.00049677	4.4107	130770000	7265100	6	1	NaN	NaN	NaN	NaN	NaN	NaN	NaN	NaN	NaN	NaN	NaN	NaN	NaN	NaN	NaN	NaN	NaN	NaN	NaN	NaN	NaN	NaN	NaN	NaN	NaN	NaN	NaN	NaN	NaN
131	O00178	O00178	O00178	GTPB1_HUMAN	sp	GTP-binding protein 1	Homo sapiens		GTPBP1	3	3	4.9	4.9	72.453	0.0086207	2.4505	424880000	14163000	3	1	NaN	NaN	NaN	NaN	NaN	NaN	NaN	NaN	NaN	NaN	NaN	NaN	NaN	NaN	NaN	NaN	NaN	NaN	NaN	NaN	NaN	NaN	NaN	NaN	NaN	NaN	NaN	NaN	NaN
132	O00182;Q6DKI2;Q3B8N2	O00182	O00182	LEG9_HUMAN	sp	Galectin-9	Homo sapiens		LGALS9	2	2	6.2	6.2	39.518	0.00049237	4.174	158660000	9916400	1	3	NaN	NaN	NaN	NaN	NaN	NaN	NaN	NaN	NaN	NaN	NaN	NaN	NaN	NaN	NaN	NaN	NaN	NaN	NaN	NaN	NaN	NaN	NaN	NaN	NaN	NaN	NaN	NaN	22.0384
133	O00186	O00186	O00186	STXB3_HUMAN	sp	Syntaxin-binding protein 3	Homo sapiens		STXBP3	4	4	7.4	7.4	67.764	0	14.632	254380000	8479500	17	1	NaN	NaN	NaN	NaN	NaN	NaN	NaN	NaN	NaN	NaN	NaN	NaN	NaN	NaN	NaN	NaN	NaN	22.5968	NaN	NaN	NaN	NaN	NaN	NaN	NaN	NaN	NaN	NaN	NaN
134	O00194	O00194	O00194	RB27B_HUMAN	sp	Ras-related protein Rab-27B	Homo sapiens		RAB27B	16	14	78	69.7	24.608	0	262.94	73828000000	5679000000	847	1	27.5464	29.5557	28.8634	29.7679	29.4561	28.482	29.2689	28.2896	27.5684	29.7213	28.9708	27.8249	28.5068	27.5563	28.5744	28.4463	28.4369	29.4266	28.524	28.9813	27.9299	25.7724	27.4117	27.7762	28.0975	24.958	27.1301	28.2907	NaN
135	O00203;Q13367	O00203	O00203	AP3B1_HUMAN	sp	AP-3 complex subunit beta-1	Homo sapiens		AP3B1	11	11	11.2	11.2	121.32	0	20.562	1299900000	23635000	62	2	NaN	23.2273	23.1442	23.2376	23.0363	NaN	23.518	NaN	23.7347	23.6696	23.6898	NaN	22.5306	NaN	22.7425	22.9312	22.9871	23.4709	22.9776	23.383	23.3453	NaN	23.4276	23.0382	23.4227	NaN	NaN	23.6841	NaN
136	O00231	O00231	O00231	PSD11_HUMAN	sp	26S proteasome non-ATPase regulatory subunit 11	Homo sapiens		PSMD11	11	11	30.3	30.3	47.463	0	20.38	2454800000	90917000	69	1	NaN	23.2867	23.8296	NaN	NaN	NaN	NaN	23.7607	25.1589	23.8817	NaN	24.4431	23.7983	25.2856	23.8375	24.5395	24.7442	23.867	23.8643	NaN	NaN	NaN	23.9209	NaN	NaN	NaN	NaN	NaN	NaN
137	O00232	O00232	O00232	PSD12_HUMAN	sp	26S proteasome non-ATPase regulatory subunit 12	Homo sapiens		PSMD12	19	19	40.8	40.8	52.904	0	97.944	5322900000	212920000	224	1	26.2858	25.7753	25.3689	25.7272	25.2049	25.3954	25.4934	25.4242	25.3487	25.3288	25.2469	25.1231	25.1081	24.8196	24.912	24.1193	25.7844	25.6141	24.7655	25.2605	25.1066	25.6618	25.7603	25.2223	24.6029	25.2802	24.423	24.8687	24.862
138	O00233	O00233	O00233	PSMD9_HUMAN	sp	26S proteasome non-ATPase regulatory subunit 9	Homo sapiens		PSMD9	10	10	44.8	44.8	24.682	0	70.939	5581600000	465130000	218	1	27.5193	24.669	25.7092	24.6761	25.4217	26.1858	25.2484	26.8902	26.1392	23.8456	26.1089	27.089	26.0933	27.2465	25.4455	25.2405	26.8231	26.0358	25.5402	25.8311	23.7774	24.5274	26.5388	24.9513	23.7757	24.3192	24.0049	25.444	24.0968
139	O00264	O00264	O00264	PGRC1_HUMAN	sp	Membrane-associated progesterone receptor component 1	Homo sapiens		PGRMC1	9	8	47.7	43.1	21.671	0	87.529	2360400000	295050000	72	1	NaN	25.091	24.5531	25.2519	24.8605	NaN	24.9796	NaN	NaN	23.0641	24.816	23.3001	24.4068	NaN	24.3273	24.2574	NaN	24.3373	24.54	24.5921	NaN	NaN	NaN	NaN	NaN	NaN	NaN	NaN	NaN
140	O00299	O00299	O00299	CLIC1_HUMAN	sp	Chloride intracellular channel protein 1	Homo sapiens		CLIC1	19	19	85.9	85.9	26.922	0	323.31	167860000000	11191000000	1480	1	29.904	30.7821	30.205	31.5589	30.9993	30.3458	30.8817	30.053	29.7803	30.8392	30.7077	29.5362	29.652	29.1362	29.4873	28.9635	29.8716	30.5834	29.5317	30.5862	31.0174	29.5639	30.1603	30.3279	30.3895	29.984	30.2969	30.4218	28.6127
141	O00391	O00391	O00391	QSOX1_HUMAN	sp	Sulfhydryl oxidase 1	Homo sapiens		QSOX1	12	12	18.9	18.9	82.577	0	48.784	1709600000	37991000	80	1	23.412	NaN	24.301	NaN	24.0893	24.1304	NaN	24.5429	23.9505	24.0655	24.221	24.0648	24.0893	24.2184	24.4912	23.634	23.1215	NaN	24.2987	23.3648	24.7035	23.911	23.8318	24.1078	25.2118	24.5797	24.4825	23.7177	24.553
142	O00410;O60518	O00410	O00410	IPO5_HUMAN	sp	Importin-5	Homo sapiens		IPO5	25	25	30	30	123.63	0	124.56	6351700000	113420000	279	2	25.6938	25.9361	25.3707	25.8065	25.7826	25.4646	25.8743	25.4284	25.6998	24.6576	25.1475	26.0253	25.6328	25.5562	25.135	25.0376	25.853	25.5795	25.556	25.6724	NaN	24.3909	26.0318	24.4581	NaN	NaN	NaN	NaN	NaN
143	O00429	O00429	O00429	DNM1L_HUMAN	sp	Dynamin-1-like protein	Homo sapiens		DNM1L	38	38	67.3	67.3	81.876	0	323.31	22809000000	456190000	665	1	26.0639	27.9055	26.6748	27.5557	27.6873	26.7624	27.1437	26.6406	26.3874	28.4056	26.5158	26.2	27.3801	26.0373	26.7173	26.5935	26.6551	27.8683	26.8282	27.2923	26.9459	26.205	26.903	27.0579	27.5411	26.0432	26.4548	27.1868	26.4155
144	O00442	O00442	O00442	RTCA_HUMAN	sp	RNA 3'-terminal phosphate cyclase	Homo sapiens		RTCA	7	7	24.9	24.9	39.336	0	10.904	1598800000	84147000	84	1	NaN	22.2909	23.7954	23.5161	22.632	23.6052	22.5423	23.9821	24.0032	23.383	NaN	23.9318	22.7774	23.0585	22.6229	22.3406	23.721	23.8222	22.8505	23.0477	23.7364	25.4399	25.0952	24.0547	24.4757	25.1042	24.3736	24.7453	25.119
145	O00471	O00471	O00471	EXOC5_HUMAN	sp	Exocyst complex component 5	Homo sapiens		EXOC5	4	4	5.8	5.8	81.852	0.00096432	3.8247	75361000	1838100	5	1	NaN	NaN	NaN	NaN	NaN	NaN	NaN	NaN	NaN	NaN	NaN	NaN	NaN	NaN	NaN	NaN	NaN	NaN	NaN	NaN	NaN	NaN	NaN	NaN	NaN	NaN	NaN	NaN	NaN
146	P78410;O00481;O00478	P78410;O00481;O00478	O00481	BT3A1_HUMAN	sp	Butyrophilin subfamily 3 member A1	Homo sapiens		BTN3A1	1	1	3.6	3.6	36.427	0.004946	2.9122	167060000	9827100	12	3	NaN	NaN	NaN	NaN	NaN	NaN	NaN	NaN	NaN	NaN	NaN	NaN	NaN	NaN	NaN	NaN	NaN	NaN	NaN	NaN	NaN	NaN	NaN	NaN	NaN	NaN	NaN	NaN	NaN
147	O00487	O00487	O00487	PSDE_HUMAN	sp	26S proteasome non-ATPase regulatory subunit 14	Homo sapiens		PSMD14	3	3	13.9	13.9	34.577	0.00054645	6.2338	224090000	14940000	15	1	NaN	NaN	NaN	NaN	NaN	NaN	NaN	NaN	NaN	NaN	NaN	NaN	NaN	22.2627	NaN	NaN	NaN	NaN	NaN	NaN	NaN	NaN	NaN	NaN	NaN	NaN	NaN	NaN	NaN
148	O00501	O00501	O00501	CLD5_HUMAN	sp	Claudin-5	Homo sapiens		CLDN5	4	4	17.9	17.9	23.147	0	40.945	1277200000	212860000	65	1	NaN	23.7533	23.2364	NaN	23.4716	22.6355	23.3479	NaN	NaN	23.808	NaN	22.8106	23.1486	NaN	22.9501	24.7214	NaN	22.883	23.8065	21.8443	24.8132	23.3922	22.9839	22.4914	24.4	23.1119	NaN	NaN	NaN
149	O00505	O00505	O00505	IMA4_HUMAN	sp	Importin subunit alpha-4	Homo sapiens		KPNA3	3	1	6.7	2.7	57.81	0.0040984	3.0219	186450000	10967000	1	1	NaN	NaN	NaN	NaN	NaN	NaN	NaN	NaN	NaN	NaN	NaN	NaN	NaN	NaN	NaN	NaN	NaN	NaN	NaN	NaN	NaN	NaN	NaN	NaN	NaN	NaN	NaN	NaN	NaN
150	O00534	O00534	O00534	VMA5A_HUMAN	sp	von Willebrand factor A domain-containing protein 5A	Homo sapiens		VWA5A	17	17	30.5	30.5	86.488	0	68.226	2995600000	76811000	151	1	23.2077	25.4129	23.8429	26.7304	25.2448	23.9934	24.4994	NaN	23.0796	24.7436	23.5138	23.1536	24.0829	21.7502	23.9162	23.7284	22.6763	23.6327	24.1161	24.5533	25.3095	NaN	NaN	26.1028	24.9025	NaN	NaN	25.0449	NaN
151	O00560	O00560	O00560	SDCB1_HUMAN	sp	Syntenin-1	Homo sapiens		SDCBP	5	5	21.8	21.8	32.444	0	32.98	449630000	40875000	28	1	NaN	NaN	NaN	NaN	NaN	NaN	NaN	NaN	23.4502	NaN	NaN	NaN	NaN	23.3102	23.7247	23.6907	NaN	NaN	23.5022	NaN	NaN	NaN	NaN	NaN	NaN	NaN	NaN	NaN	NaN
152	O00571;O15523	O00571	O00571	DDX3X_HUMAN	sp	ATP-dependent RNA helicase DDX3X	Homo sapiens		DDX3X	11	10	20.5	18.9	73.243	0	20.877	1128600000	28939000	63	2	22.9679	23.3738	22.9394	NaN	22.5762	22.8475	22.4779	22.7443	25.0549	24.7255	22.729	22.9385	22.7302	23.7497	22.4591	23.6535	22.77	23.4232	23.3582	22.596	NaN	NaN	NaN	NaN	NaN	NaN	NaN	NaN	23.6691
153	O00602	O00602	O00602	FCN1_HUMAN	sp	Ficolin-1	Homo sapiens		FCN1	10	9	46.9	40.8	35.078	0	126.76	4842300000	284840000	145	1	24.0865	26.3902	25.911	26.018	25.9594	25.6932	26.0563	24.5221	23.75	25.0962	26.2376	25.7938	24.7084	24.2188	26.032	24.2466	24.5241	24.0409	25.6795	25.5163	25.441	24.6077	24.5485	24.7917	25.1418	25.0471	24.832	23.9612	24.2777
154	O00629	O00629	O00629	IMA3_HUMAN	sp	Importin subunit alpha-3	Homo sapiens		KPNA4	8	6	26.5	22.5	57.886	0	49.368	2146800000	134180000	67	1	24.8637	23.3491	23.836	NaN	23.6544	NaN	NaN	23.8501	24.5599	24.2445	24.2302	24.6732	23.6887	24.6547	NaN	23.6241	24.7337	24.3589	23.1024	NaN	NaN	24.1893	25.066	23.3547	24.6002	NaN	NaN	23.9085	24.3852
155	O00743	O00743	O00743	PPP6_HUMAN	sp	Serine/threonine-protein phosphatase 6 catalytic subunit	Homo sapiens		PPP6C	11	11	47.5	47.5	35.144	0	53.376	3953100000	247070000	202	1	24.9564	24.7294	24.9372	25.0956	24.8527	25.0676	24.7783	24.8778	24.9541	25.3153	24.891	24.8388	24.3751	24.6655	24.4037	24.1612	24.9554	25.1088	24.1874	24.7682	25.812	25.7159	26.1083	25.5905	25.2299	25.58	25.6017	25.5573	24.4765
156	O00754;M0R2P5	O00754	O00754	MA2B1_HUMAN	sp	Lysosomal alpha-mannosidase	Homo sapiens		MAN2B1	5	5	5.6	5.6	113.74	0	18.078	789280000	15786000	19	2	22.9562	22.8149	22.7136	22.5086	23.0473	22.9771	22.9906	NaN	23.6549	22.0351	22.4758	23.3229	22.2279	22.3725	23.0876	24.2285	NaN	22.2065	23.1861	22.7642	23.535	NaN	NaN	23.5612	NaN	NaN	NaN	NaN	NaN
157	O00764	O00764	O00764	PDXK_HUMAN	sp	Pyridoxal kinase	Homo sapiens		PDXK	10	10	38.5	38.5	35.102	0	33.281	2826600000	201900000	154	1	23.976	24.6704	24.8717	25.3318	24.3455	23.6232	24.7076	23.86	25.2591	24.1933	24.3962	24.182	23.6393	24.161	24.9638	22.6167	24.1232	23.5759	24.7146	23.9988	25.2165	24.7007	NaN	24.6804	24.9824	25.5393	25.5552	25.5147	24.8248
158	O14523	O14523	O14523	C2C2L_HUMAN	sp	Phospholipid transfer protein C2CD2L	Homo sapiens		C2CD2L	3	3	5	5	76.18	0.00052743	5.5039	17068000000	588570000	47	1	NaN	NaN	NaN	NaN	NaN	NaN	NaN	NaN	NaN	NaN	NaN	NaN	NaN	NaN	NaN	NaN	NaN	NaN	NaN	NaN	NaN	NaN	NaN	NaN	27.2069	27.4374	NaN	NaN	NaN
159	O14556	O14556	O14556	G3PT_HUMAN	sp	Glyceraldehyde-3-phosphate dehydrogenase, testis-specific	Homo sapiens		GAPDHS	2	1	5.1	3.4	44.501	1	-2	64673000	3592900	1	1	NaN	NaN	NaN	NaN	NaN	NaN	NaN	NaN	NaN	NaN	NaN	NaN	NaN	NaN	NaN	NaN	NaN	NaN	NaN	NaN	NaN	NaN	NaN	NaN	NaN	NaN	NaN	NaN	NaN
160	U3KQU4;O14569	U3KQU4;O14569	O14569	C56D2_HUMAN	sp	Cytochrome b561 domain-containing protein 2	Homo sapiens		CYB561D2	1	1	24	24	5.212	0.0004995	4.4911	712700000	237570000	27	2	NaN	22.6339	22.9366	23.246	NaN	22.2953	22.6706	NaN	NaN	22.8199	23.0044	NaN	22.9717	NaN	22.6631	22.7883	NaN	NaN	22.7167	22.8161	NaN	NaN	NaN	NaN	NaN	NaN	NaN	NaN	NaN
161	O14579	O14579	O14579	COPE_HUMAN	sp	Coatomer subunit epsilon	Homo sapiens		COPE	9	9	37	37	34.482	0	62.431	2129000000	141930000	77	1	23.4438	24.4633	23.3166	24.3934	24.4562	24.0366	24.0729	NaN	23.7855	24.9524	24.1691	23.022	24.0193	NaN	23.8598	23.4214	23.9672	24.6499	24.3547	24.8295	24.7423	NaN	NaN	24.3475	NaN	23.8893	NaN	NaN	NaN
162	O14617	O14617	O14617	AP3D1_HUMAN	sp	AP-3 complex subunit delta-1	Homo sapiens		AP3D1	12	12	11.7	11.7	130.16	0	17.672	732990000	14372000	40	1	NaN	23.2086	NaN	23.6279	22.866	NaN	23.4248	22.751	NaN	23.1767	NaN	NaN	22.816	NaN	22.9638	NaN	NaN	23.1909	22.9876	NaN	NaN	NaN	NaN	23.3932	23.1082	NaN	NaN	NaN	22.6712
163	O14618	O14618	O14618	CCS_HUMAN	sp	Copper chaperone for superoxide dismutase	Homo sapiens		CCS	9	9	48.9	48.9	29.04	0	46.221	9316100000	716620000	311	1	27.7486	24.6368	25.4683	26.1771	26.1378	26.7213	26.2655	26.6755	25.7038	25.8553	26.2245	26.5833	25.7101	26.3916	25.7064	24.9932	26.4732	26.391	25.5455	26.0945	26.1008	27.0963	27.4891	25.6597	26.7383	26.6603	26.5527	27.2179	25.4587
164	O14656	O14656	O14656	TOR1A_HUMAN	sp	Torsin-1A	Homo sapiens		TOR1A	1	1	3	3	37.808	0.0065359	2.5808	334350000	19668000	6	1	NaN	NaN	NaN	NaN	NaN	NaN	NaN	NaN	NaN	NaN	NaN	NaN	NaN	NaN	NaN	NaN	NaN	NaN	NaN	NaN	NaN	NaN	NaN	NaN	NaN	NaN	NaN	NaN	NaN
165	O14672	O14672	O14672	ADA10_HUMAN	sp	Disintegrin and metalloproteinase domain-containing protein 10	Homo sapiens		ADAM10	20	20	36	36	84.141	0	323.31	20603000000	502500000	596	1	26.0165	27.3899	26.6065	28.028	27.314	27.071	27.5128	25.9524	25.5346	27.7054	27.0651	25.78	26.1523	25.2273	26.2649	26.7945	26.2033	26.9001	26.295	26.7759	28.2329	26.96	26.7464	27.8294	28.2256	27.562	27.8201	27.3553	26.3282
166	O14727	O14727	O14727	APAF_HUMAN	sp	Apoptotic protease-activating factor 1	Homo sapiens		APAF1	6	6	5	5	141.84	0.00051573	5.0268	193070000	3016800	10	1	NaN	NaN	NaN	NaN	NaN	NaN	NaN	NaN	NaN	NaN	NaN	NaN	NaN	NaN	21.3858	NaN	NaN	NaN	21.8806	NaN	NaN	NaN	NaN	NaN	NaN	NaN	NaN	NaN	NaN
167	O14735	O14735	O14735	CDIPT_HUMAN	sp	CDP-diacylglycerol--inositol 3-phosphatidyltransferase	Homo sapiens		CDIPT	2	2	12.2	12.2	23.539	0.0040909	3.0006	122810000	17544000	6	1	NaN	NaN	NaN	NaN	NaN	NaN	NaN	NaN	NaN	NaN	NaN	NaN	NaN	NaN	21.0734	21.3335	NaN	NaN	NaN	NaN	NaN	NaN	NaN	NaN	NaN	NaN	NaN	NaN	NaN
168	O14744	O14744	O14744	ANM5_HUMAN	sp	Protein arginine N-methyltransferase 5	Homo sapiens		PRMT5	21	21	41.6	41.6	72.683	0	52.523	6050500000	189080000	246	1	26.9225	24.5744	25.8168	25.3781	25.3495	26.26	25.8603	25.7767	25.3505	24.032	25.5255	26.4684	25.5224	26.3262	25.0145	24.5942	26.2169	25.292	25.3273	25.4301	24.9327	26.5289	26.2281	25.675	25.6987	26.7723	26.3964	25.4572	25.6038
169	O14745	O14745	O14745	NHRF1_HUMAN	sp	Na(+)/H(+) exchange regulatory cofactor NHE-RF1	Homo sapiens		SLC9A3R1	7	7	28.8	28.8	38.868	0	35.892	1750100000	83338000	133	1	23.7981	23.7154	24.2772	24.6535	23.891	23.933	24.4513	24.0457	23.1017	23.9183	24.3797	23.4653	23.0134	NaN	NaN	22.4871	23.5819	23.1447	23.3095	23.6875	24.5439	NaN	NaN	24.5453	24.3455	23.8233	24.3856	24.5744	23.7221
170	O14773	O14773	O14773	TPP1_HUMAN	sp	Tripeptidyl-peptidase 1	Homo sapiens		TPP1	9	9	29	29	61.247	0	146.83	14176000000	590650000	409	1	26.3725	26.971	26.3685	27.7495	26.6798	25.96	26.8865	25.9226	27.6971	27.5538	26.3629	25.6025	24.8967	26.3276	25.9053	26.8866	25.393	25.8517	26.2732	26.0836	28.6764	26.9679	26.4987	27.6552	27.7113	27.4521	27.4885	27.1843	27.7246
171	O14791	O14791	O14791	APOL1_HUMAN	sp	Apolipoprotein L1	Homo sapiens		APOL1	6	6	16.6	16.6	43.974	0	16.348	390010000	18572000	26	1	NaN	NaN	NaN	NaN	NaN	NaN	NaN	NaN	23.932	22.3238	NaN	NaN	22.532	23.091	NaN	22.7314	NaN	NaN	NaN	NaN	NaN	NaN	NaN	NaN	NaN	NaN	NaN	NaN	NaN
172	O14818;Q8TAA3	O14818	O14818	PSA7_HUMAN	sp	Proteasome subunit alpha type-7	Homo sapiens		PSMA7	17	17	67.7	67.7	27.887	0	323.31	32868000000	2347700000	545	2	28.8439	27.649	28.3371	27.8609	27.7221	27.8185	28.0798	28.4916	28.086	26.2806	27.806	28.442	28.6671	28.5372	28.1326	27.868	28.772	28.4361	28.1959	27.9904	23.8569	27.0236	27.4713	24.1377	23.661	23.5092	23.5159	26.4101	NaN
173	O14828	O14828	O14828	SCAM3_HUMAN	sp	Secretory carrier-associated membrane protein 3	Homo sapiens		SCAMP3	3	3	10.7	10.7	38.287	0.00054825	6.301	206900000	20690000	8	1	NaN	21.9629	NaN	NaN	21.7656	21.7635	21.7481	NaN	NaN	22.4702	21.9259	21.9385	NaN	NaN	NaN	21.7336	NaN	NaN	NaN	NaN	NaN	NaN	NaN	NaN	NaN	NaN	NaN	NaN	NaN
174	O14841	O14841	O14841	OPLA_HUMAN	sp	5-oxoprolinase	Homo sapiens		OPLAH	2	2	1.9	1.9	137.46	0	17.715	14921000	281530	2	1	NaN	NaN	NaN	22.1858	NaN	NaN	NaN	NaN	NaN	NaN	NaN	NaN	NaN	NaN	NaN	NaN	NaN	NaN	NaN	NaN	NaN	NaN	NaN	NaN	NaN	NaN	NaN	NaN	NaN
175	O14880	O14880	O14880	MGST3_HUMAN	sp	Microsomal glutathione S-transferase 3	Homo sapiens		MGST3	1	1	8.6	8.6	16.516	0.000501	4.5184	150730000	21533000	6	1	NaN	NaN	NaN	NaN	NaN	NaN	NaN	NaN	NaN	NaN	NaN	NaN	NaN	NaN	NaN	NaN	NaN	NaN	NaN	NaN	NaN	NaN	NaN	NaN	NaN	NaN	NaN	NaN	NaN
176	P19105;O14950	P19105;O14950	P19105	ML12A_HUMAN	sp	Myosin regulatory light chain 12A	Homo sapiens		MYL12A	10	5	63.2	29.8	19.794	0	323.31	19109000000	2123300000	433	2	27.1526	26.7191	27.258	26.4675	27.6728	25.7678	26.3334	24.9019	25.6116	24.1691	26.9099	27.6151	28.0001	26.2445	28.5726	28.5065	26.873	26.6767	27.9243	27.4726	24.2151	24.983	26.2085	25.8206	24.8123	22.9374	25.6812	25.0369	26.1024
177	O14964	O14964	O14964	HGS_HUMAN	sp	Hepatocyte growth factor-regulated tyrosine kinase substrate	Homo sapiens		HGS	7	7	7.9	7.9	86.191	0	8.4235	687590000	27504000	25	1	23.2594	NaN	NaN	NaN	23.0799	23.228	22.9996	23.0418	23.2459	23.2081	NaN	NaN	NaN	23.1024	NaN	NaN	23.307	22.9542	22.7213	22.5709	NaN	NaN	NaN	NaN	NaN	NaN	NaN	NaN	NaN
178	O14972	O14972	O14972	DSCR3_HUMAN	sp	Down syndrome critical region protein 3	Homo sapiens		DSCR3	2	2	8.1	8.1	33.01	0.0032483	3.3329	81730000	5108100	4	1	NaN	NaN	NaN	NaN	NaN	NaN	NaN	NaN	NaN	NaN	NaN	NaN	NaN	NaN	NaN	NaN	NaN	NaN	NaN	NaN	NaN	NaN	NaN	NaN	NaN	NaN	NaN	NaN	NaN
179	O14974	O14974	O14974	MYPT1_HUMAN	sp	Protein phosphatase 1 regulatory subunit 12A	Homo sapiens		PPP1R12A	7	7	8.7	8.7	115.28	0	12.956	830150000	17295000	36	1	NaN	23.8672	23.7479	23.9433	23.7068	NaN	24.0327	NaN	23.6362	24.3665	23.7378	NaN	NaN	NaN	NaN	NaN	NaN	24.0515	NaN	23.8081	NaN	23.3476	NaN	23.3878	24.3766	23.48	NaN	24.083	NaN
180	O14980	O14980	O14980	XPO1_HUMAN	sp	Exportin-1	Homo sapiens		XPO1	17	17	22.3	22.3	123.38	0	47.365	1483800000	27996000	56	1	24.031	23.6989	23.5997	NaN	23.5387	NaN	NaN	NaN	25.7466	NaN	NaN	24.3879	24.436	25.6207	24.124	25.0477	24.3414	24.6881	24.2034	23.2772	NaN	NaN	24.0927	NaN	NaN	NaN	NaN	NaN	24.4392
181	O15020	O15020	O15020	SPTN2_HUMAN	sp	Spectrin beta chain, non-erythrocytic 2	Homo sapiens		SPTBN2	10	3	6.2	2.7	271.32	1	-2	4643400000	36562000	22	1	NaN	NaN	NaN	NaN	NaN	NaN	NaN	NaN	NaN	NaN	NaN	NaN	NaN	NaN	NaN	NaN	NaN	NaN	NaN	NaN	NaN	NaN	NaN	NaN	NaN	NaN	NaN	NaN	NaN
182	O15031	O15031	O15031	PLXB2_HUMAN	sp	Plexin-B2	Homo sapiens		PLXNB2	11	11	8.5	8.5	205.12	0	6.9891	813970000	9044100	18	1	NaN	23.5322	23.2292	24.3114	23.217	23.4544	NaN	NaN	NaN	23.174	23.5409	NaN	22.8095	NaN	23.5588	23.6495	NaN	23.0472	23.0624	23.1993	NaN	NaN	NaN	NaN	NaN	NaN	NaN	NaN	NaN
183	O15067	O15067	O15067	PUR4_HUMAN	sp	Phosphoribosylformylglycinamidine synthase	Homo sapiens		PFAS	24	24	26.9	26.9	144.73	0	168.1	5811100000	100190000	226	1	26.6613	24.8335	25.6594	24.8851	24.9223	25.8723	25.2914	25.7163	25.3899	24.4278	25.1378	26.0398	25.7438	26.129	25.1973	24.8866	26.0825	25.4553	25.4048	25.8004	24.7384	26.8353	26.6745	25.3071	25.9232	26.6962	25.9516	26.0695	26.3216
184	O15111;O14920	O15111	O15111	IKKA_HUMAN	sp	Inhibitor of nuclear factor kappa-B kinase subunit alpha	Homo sapiens		CHUK	3	3	3.8	3.8	84.639	0.0085616	2.3988	87816000	2251700	3	2	NaN	NaN	NaN	NaN	NaN	NaN	NaN	NaN	NaN	21.8733	NaN	NaN	NaN	21.8085	NaN	NaN	NaN	NaN	NaN	NaN	NaN	NaN	NaN	NaN	NaN	NaN	NaN	NaN	NaN
185	O15117	O15117	O15117	FYB1_HUMAN	sp	FYN-binding protein 1	Homo sapiens		FYB1	6	6	8.8	8.8	85.386	0	19.138	1820100000	67412000	65	1	NaN	23.6576	23.6824	23.7562	24.2166	23.1618	23.6872	23.8444	23.3336	25.6243	22.8694	22.5399	NaN	22.8556	NaN	NaN	22.9631	23.7297	22.2199	NaN	24.7705	22.4264	23.1855	24.5435	24.9728	23.8434	NaN	25.0131	23.3058
186	O15127	O15127	O15127	SCAM2_HUMAN	sp	Secretory carrier-associated membrane protein 2	Homo sapiens		SCAMP2	4	4	14	14	36.648	0	221.45	3195600000	399450000	135	1	23.8928	24.5759	24.6673	24.1199	24.5196	23.8	24.3005	NaN	24.9444	24.1365	24.4318	24.4784	23.5737	24.2575	24.7892	24.8754	24.0229	24.4039	25.0105	24.0383	NaN	NaN	24.1133	24.6681	NaN	NaN	NaN	24.5238	24.3549
187	O15143	O15143	O15143	ARC1B_HUMAN	sp	Actin-related protein 2/3 complex subunit 1B	Homo sapiens		ARPC1B	28	5	71.8	15.6	40.949	0	142.94	21535000000	1196400000	293	1	27.1176	27.4521	27.1996	27.3337	27.4787	27.2839	26.5417	26.6422	26.679	27.4231	27.1175	27.5339	27.6871	26.6521	27.7627	27.4987	26.7548	27.2985	27.655	27.8142	27.6617	26.4745	26.5033	27.5464	27.0383	26.9798	27.6654	27.627	26.4497
188	O15144	O15144	O15144	ARPC2_HUMAN	sp	Actin-related protein 2/3 complex subunit 2	Homo sapiens		ARPC2	27	27	82.7	82.7	34.333	0	323.31	125600000000	6279800000	1587	1	29.3159	30.3813	29.9474	30.5241	30.2193	29.6433	29.7437	28.8101	29.0312	30.1558	30.3354	29.7539	30.0948	28.8695	30.3049	30.0204	29.6077	29.727	30.2029	30.1424	29.9344	28.2547	28.8915	29.5726	28.9024	28.1505	28.9895	29.3617	27.9351
189	O15145	O15145	O15145	ARPC3_HUMAN	sp	Actin-related protein 2/3 complex subunit 3	Homo sapiens		ARPC3	9	9	53.4	53.4	20.546	0	107.91	9173100000	917310000	186	1	21.6462	25.1995	26.9888	25.0144	24.5264	23.1536	24.9271	25.7112	23.6066	23.9771	26.4409	25.8054	24.49	24.7831	28.8517	26.6686	24.9635	26.7407	28.4976	25.9534	NaN	NaN	NaN	NaN	NaN	NaN	NaN	NaN	NaN
190	O15162	O15162	O15162	PLS1_HUMAN	sp	Phospholipid scramblase 1	Homo sapiens		PLSCR1	6	6	23.3	23.3	35.049	0	56.635	2335800000	259530000	65	1	24.8869	24.3097	24.7207	24.7479	24.2267	24.1076	24.4228	24.1301	24.1328	23.5407	24.7731	24.7397	23.9648	24.5021	25.1676	25.028	24.1584	23.4841	25.0216	24.0441	NaN	NaN	NaN	NaN	NaN	NaN	NaN	NaN	NaN
191	O15173	O15173	O15173	PGRC2_HUMAN	sp	Membrane-associated progesterone receptor component 2	Homo sapiens		PGRMC2	6	5	26.5	22.4	23.818	0	48.034	1933700000	214850000	122	1	NaN	24.2954	24.2739	24.8065	24.2334	24.0854	24.3342	NaN	23.8768	23.9751	24.5159	23.7184	23.5491	NaN	23.5805	23.1174	23.351	23.4576	23.7248	23.8268	23.9523	NaN	NaN	NaN	NaN	NaN	NaN	23.6505	NaN
192	O15195	O15195	O15195	VILL_HUMAN	sp	Villin-like protein	Homo sapiens		VILL	1	1	1.6	1.6	95.906	1	-2	761840000	16930000	5	1	NaN	NaN	NaN	NaN	NaN	NaN	NaN	NaN	NaN	NaN	NaN	NaN	NaN	NaN	NaN	NaN	NaN	NaN	NaN	NaN	NaN	NaN	NaN	NaN	NaN	NaN	NaN	NaN	NaN
193	O15243	O15243	O15243	OBRG_HUMAN	sp	Leptin receptor gene-related protein	Homo sapiens		LEPROT	2	2	10.7	10.7	14.254	0.00051493	4.9831	884230000	221060000	40	1	NaN	23.3031	23.241	23.6038	23.3948	23.1377	NaN	NaN	NaN	22.9948	23.3392	NaN	23.1044	NaN	23.2597	23.2013	NaN	NaN	23.0368	22.9318	NaN	NaN	NaN	NaN	NaN	NaN	NaN	NaN	NaN
194	O15258	O15258	O15258	RER1_HUMAN	sp	Protein RER1	Homo sapiens		RER1	4	4	20.4	20.4	22.958	0	77.779	2012700000	251580000	68	1	23.5877	24.6415	NaN	23.8797	24.0833	23.5783	23.5774	NaN	23.523	23.6233	23.9063	23.6247	23.778	23.017	23.8169	23.4539	23.273	NaN	23.6905	23.6931	24.3654	NaN	NaN	24.8551	24.5775	24.4172	NaN	23.7858	NaN
195	O15260	O15260	O15260	SURF4_HUMAN	sp	Surfeit locus protein 4	Homo sapiens		SURF4	4	4	18.6	18.6	30.394	0	38.578	2837300000	257940000	105	1	23.1587	25.5833	23.7963	24.7738	25.0997	23.9502	24.6716	23.1294	24.3962	25.246	24.3115	23.7425	24.7517	23.5841	24.8656	24.6216	24.1136	24.7475	24.7643	24.9295	24.5683	22.9879	NaN	24.8049	NaN	NaN	NaN	NaN	NaN
196	O15269	O15269	O15269	SPTC1_HUMAN	sp	Serine palmitoyltransferase 1	Homo sapiens		SPTLC1	7	7	16.1	16.1	52.743	0	10.83	229940000	10950000	17	1	NaN	21.9418	NaN	22.3227	22.016	NaN	21.89	NaN	21.7965	NaN	NaN	NaN	NaN	NaN	22.5077	NaN	NaN	NaN	22.2965	NaN	NaN	NaN	NaN	NaN	NaN	NaN	NaN	NaN	NaN
197	O15270	O15270	O15270	SPTC2_HUMAN	sp	Serine palmitoyltransferase 2	Homo sapiens		SPTLC2	3	3	5.7	5.7	62.924	0.00049432	4.2826	129840000	3818900	12	1	NaN	NaN	NaN	NaN	NaN	NaN	NaN	NaN	NaN	NaN	NaN	NaN	NaN	NaN	NaN	NaN	NaN	NaN	NaN	NaN	NaN	NaN	NaN	NaN	NaN	23.0735	NaN	NaN	NaN
198	O15327	O15327	O15327	INP4B_HUMAN	sp	Type II inositol 3,4-bisphosphate 4-phosphatase	Homo sapiens		INPP4B	4	4	7.5	7.5	104.74	0	14.341	61012000	1245100	5	1	NaN	NaN	NaN	NaN	NaN	NaN	NaN	NaN	NaN	22.8443	NaN	NaN	NaN	NaN	NaN	NaN	NaN	NaN	NaN	NaN	NaN	NaN	NaN	NaN	NaN	NaN	NaN	NaN	NaN
199	O15357	O15357	O15357	SHIP2_HUMAN	sp	Phosphatidylinositol 3,4,5-trisphosphate 5-phosphatase 2	Homo sapiens		INPPL1	6	4	5.5	3.7	138.6	0.00095969	3.7438	139480000	2081800	10	1	NaN	21.4909	NaN	22.0983	21.3799	NaN	21.6676	NaN	NaN	22.2689	21.3304	NaN	20.8992	NaN	NaN	NaN	NaN	21.2969	20.5929	NaN	NaN	NaN	NaN	21.8155	NaN	NaN	NaN	NaN	NaN
200	O15371	O15371	O15371	EIF3D_HUMAN	sp	Eukaryotic translation initiation factor 3 subunit D	Homo sapiens		EIF3D	6	6	16.2	16.2	63.972	0	53.939	1393400000	55736000	50	1	NaN	23.4342	23.1897	23.807	23.3149	22.9658	23.3013	NaN	23.8378	24.3572	NaN	NaN	NaN	23.5003	22.6925	NaN	NaN	24.0666	22.9805	23.4082	24.1955	NaN	23.5161	24.3542	23.3545	24.2285	23.7591	23.6497	23.8099
201	O15372	O15372	O15372	EIF3H_HUMAN	sp	Eukaryotic translation initiation factor 3 subunit H	Homo sapiens		EIF3H	3	3	10.8	10.8	39.93	0.00049875	4.4759	310140000	15507000	28	1	NaN	22.2442	22.2871	22.4942	22.3765	21.9108	21.9321	NaN	22.3875	21.9035	22.0466	NaN	21.5368	21.393	21.8413	21.5809	21.3983	21.4656	21.9345	21.789	NaN	22.0211	NaN	NaN	NaN	NaN	NaN	NaN	NaN
202	O15389;Q08ET2	O15389	O15389	SIGL5_HUMAN	sp	Sialic acid-binding Ig-like lectin 5	Homo sapiens		SIGLEC5	8	8	20.7	20.7	60.714	0	11.583	431660000	17266000	28	2	NaN	23.0458	NaN	NaN	22.1864	22.4702	NaN	NaN	NaN	23.3354	22.8422	22.9575	NaN	NaN	23.4679	22.2163	NaN	NaN	22.6807	22.224	NaN	NaN	NaN	NaN	NaN	NaN	NaN	NaN	NaN
203	O15400	O15400	O15400	STX7_HUMAN	sp	Syntaxin-7	Homo sapiens		STX7	9	9	46.4	46.4	29.815	0	67.926	2701200000	245570000	142	1	24.7142	24.1248	24.4435	23.8106	24	24.4714	23.8187	24.5466	24.5036	24.1249	23.9197	23.7865	23.7606	24.3701	23.5126	24.4885	24.5032	23.7503	23.9404	23.8306	25.4762	25.0662	NaN	25.0133	25.0754	24.8374	24.7631	25.3927	NaN
204	O15403	O15403	O15403	MOT7_HUMAN	sp	Monocarboxylate transporter 7	Homo sapiens		SLC16A6	1	1	3.1	3.1	57.393	1	-2	320800000	20050000	1	1	NaN	NaN	NaN	NaN	NaN	NaN	NaN	NaN	NaN	NaN	NaN	NaN	NaN	NaN	NaN	NaN	NaN	NaN	NaN	NaN	NaN	NaN	NaN	NaN	NaN	NaN	NaN	NaN	NaN
205	O15427	O15427	O15427	MOT4_HUMAN	sp	Monocarboxylate transporter 4	Homo sapiens		SLC16A3	6	6	14	14	49.469	0	18.143	3263400000	181300000	182	1	24.1101	24.5464	24.2776	24.9565	24.1901	23.8726	24.2985	23.208	24.2457	24.2127	24.4952	24.4443	24.4466	23.8557	24.8211	25.2458	23.843	23.521	25.0703	24.2241	24.4053	23.3429	22.8302	24.1554	24.4659	23.7127	24.0453	23.8822	24.3693
206	O15439	O15439	O15439	MRP4_HUMAN	sp	Multidrug resistance-associated protein 4	Homo sapiens		ABCC4	17	17	15.5	15.5	149.52	0	51.709	1571500000	22133000	85	1	NaN	24.4387	NaN	23.3134	23.0302	23.0607	NaN	NaN	NaN	24.0694	NaN	NaN	22.8985	NaN	NaN	23.0118	NaN	23.2436	NaN	23.3434	24.1691	NaN	NaN	23.7159	24.7825	24.1469	24.1396	23.287	NaN
207	O15498	O15498	O15498	YKT6_HUMAN	sp	Synaptobrevin homolog YKT6	Homo sapiens		YKT6	4	4	21.7	21.7	22.417	0.00054735	6.2799	583810000	41700000	17	1	NaN	NaN	NaN	NaN	NaN	NaN	NaN	NaN	NaN	NaN	NaN	NaN	NaN	NaN	NaN	NaN	NaN	23.3605	NaN	NaN	NaN	NaN	NaN	NaN	NaN	NaN	NaN	NaN	NaN
208	O15511;Q9BPX5	O15511	O15511	ARPC5_HUMAN	sp	Actin-related protein 2/3 complex subunit 5	Homo sapiens		ARPC5	7	7	58.3	58.3	16.32	0	49.89	2398500000	239850000	52	2	NaN	NaN	24.8937	24.6099	NaN	NaN	24.3425	NaN	NaN	NaN	24.0657	NaN	NaN	NaN	27.4383	24.43	NaN	NaN	26.3575	24.1216	NaN	NaN	NaN	NaN	NaN	NaN	NaN	NaN	NaN
209	O15533	O15533	O15533	TPSN_HUMAN	sp	Tapasin	Homo sapiens		TAPBP	7	7	21	21	47.625	0	26.508	3176800000	226910000	85	1	23.8313	25.3275	24.0266	24.1003	24.2925	24.5287	23.6112	24.3471	24.3876	25.536	25.0623	23.4317	24.4307	24.0009	24.5885	24.1538	25.2501	25.1492	24.364	25.1261	24.9915	23.8755	23.8455	26.0849	24.6868	24.8011	25.0104	24.6898	25.0715
210	O15554	O15554	O15554	KCNN4_HUMAN	sp	Intermediate conductance calcium-activated potassium channel protein 4	Homo sapiens		KCNN4	2	2	6.3	6.3	47.695	0.0018797	3.4603	87098000	5123400	2	1	NaN	NaN	NaN	NaN	21.7321	NaN	NaN	NaN	NaN	NaN	NaN	NaN	NaN	NaN	NaN	NaN	NaN	NaN	NaN	NaN	NaN	NaN	NaN	NaN	NaN	NaN	NaN	NaN	NaN
211	O43149	O43149	O43149	ZZEF1_HUMAN	sp	Zinc finger ZZ-type and EF-hand domain-containing protein 1	Homo sapiens		ZZEF1	20	20	8.7	8.7	331.07	0	38.01	1976700000	14751000	66	1	24.2878	24.9724	23.4424	25.077	24.7394	23.7414	23.8391	22.7573	NaN	24.7046	24.0979	NaN	23.9449	22.7945	23.7812	23.2528	24.0714	24.0786	23.4565	24.2519	NaN	NaN	NaN	24.0273	24.2084	NaN	24.5115	NaN	23.9139
212	O43150	O43150	O43150	ASAP2_HUMAN	sp	Arf-GAP with SH3 domain, ANK repeat and PH domain-containing protein 2	Homo sapiens		ASAP2	10	8	13.6	12.5	111.65	0	93.26	1123600000	22031000	41	1	NaN	24.1029	NaN	24.8606	24.1444	23.2919	24.108	NaN	NaN	24.8942	23.969	NaN	23.2228	NaN	NaN	NaN	NaN	24.1212	NaN	23.6126	NaN	NaN	NaN	NaN	NaN	NaN	NaN	NaN	NaN
213	O43169	O43169	O43169	CYB5B_HUMAN	sp	Cytochrome b5 type B	Homo sapiens		CYB5B	6	6	60.3	60.3	16.332	0	74.558	2137000000	356170000	50	1	23.0865	24.3509	24.7597	25.1807	24.4369	NaN	25.066	24.1407	NaN	23.873	25.0563	NaN	23.8848	NaN	24.2441	24.9736	24.1451	24.1689	24.2838	24.6048	NaN	NaN	NaN	NaN	NaN	NaN	NaN	NaN	NaN
214	O43182	O43182	O43182	RHG06_HUMAN	sp	Rho GTPase-activating protein 6	Homo sapiens		ARHGAP6	7	7	9.4	9.4	105.95	0	14.978	448990000	9163100	11	1	NaN	22.0442	NaN	22.3154	NaN	NaN	NaN	NaN	NaN	24.7035	NaN	NaN	NaN	22.2389	NaN	NaN	NaN	22.1164	NaN	NaN	22.7175	NaN	NaN	NaN	NaN	NaN	NaN	NaN	NaN
215	O43242	O43242	O43242	PSMD3_HUMAN	sp	26S proteasome non-ATPase regulatory subunit 3	Homo sapiens		PSMD3	23	23	53.2	53.2	60.977	0	127.14	6147100000	180800000	215	1	26.2325	25.6364	24.9551	24.8732	25.2454	25.5041	24.9256	25.1691	25.8255	25.0161	24.7516	25.9225	25.7889	25.6258	25.3656	24.8858	25.5581	25.5516	25.2591	25.2681	24.2724	25.5554	26.1222	25.2854	25.2802	24.8032	24.6116	24.8761	24.9734
216	O43264	O43264	O43264	ZW10_HUMAN	sp	Centromere/kinetochore protein zw10 homolog	Homo sapiens		ZW10	1	1	1.7	1.7	88.828	0	9.7231	17218000	419940	1	1	NaN	NaN	NaN	NaN	NaN	NaN	NaN	NaN	NaN	NaN	NaN	NaN	NaN	NaN	NaN	NaN	NaN	NaN	NaN	NaN	NaN	NaN	NaN	NaN	NaN	NaN	NaN	NaN	NaN
217	O43294	O43294	O43294	TGFI1_HUMAN	sp	Transforming growth factor beta-1-induced transcript 1 protein	Homo sapiens		TGFB1I1	10	10	23.9	23.9	49.814	0	78.014	1152400000	46095000	70	1	NaN	23.9269	NaN	NaN	22.7304	NaN	23.0506	22.3231	NaN	24.8902	NaN	NaN	NaN	NaN	22.0286	NaN	NaN	23.9813	NaN	23.1574	23.8775	NaN	NaN	23.9459	23.7403	NaN	NaN	23.8053	NaN
218	O43306;O95622	O43306	O43306	ADCY6_HUMAN	sp	Adenylate cyclase type 6	Homo sapiens		ADCY6	5	5	4.7	4.7	130.61	0	23.341	195000000	4431900	10	2	NaN	22.441	NaN	NaN	NaN	NaN	NaN	NaN	NaN	23.6248	NaN	NaN	NaN	NaN	NaN	NaN	NaN	21.9823	NaN	NaN	NaN	NaN	NaN	NaN	NaN	NaN	NaN	NaN	NaN
219	O43312;Q765P7	O43312	O43312	MTSS1_HUMAN	sp	Protein MTSS 1	Homo sapiens		MTSS1	4	4	5.2	5.2	82.25	0.0053121	2.7915	271480000	7984600	8	2	NaN	22.1171	NaN	22.369	NaN	NaN	NaN	NaN	NaN	23.3604	NaN	NaN	NaN	NaN	NaN	NaN	21.3838	21.9498	21.4754	21.8468	NaN	NaN	NaN	NaN	NaN	NaN	NaN	NaN	NaN
220	O43315	O43315	O43315	AQP9_HUMAN	sp	Aquaporin-9	Homo sapiens		AQP9	1	1	4.7	4.7	31.431	0.00050633	4.6261	6134200	1022400	1	1	NaN	NaN	NaN	NaN	NaN	NaN	NaN	NaN	NaN	NaN	NaN	NaN	NaN	NaN	NaN	NaN	NaN	NaN	NaN	NaN	NaN	NaN	NaN	NaN	NaN	NaN	NaN	NaN	NaN
221	O43390	O43390	O43390	HNRPR_HUMAN	sp	Heterogeneous nuclear ribonucleoprotein R	Homo sapiens		HNRNPR	11	6	20.2	12.6	70.942	0.00054083	6.024	507720000	14933000	13	1	NaN	22.4679	NaN	NaN	NaN	NaN	NaN	NaN	24.9887	NaN	NaN	NaN	22.2468	23.0551	22.9265	22.99	23.1693	NaN	23.5241	23.4169	NaN	NaN	22.8711	NaN	NaN	NaN	NaN	NaN	NaN
222	O43396	O43396	O43396	TXNL1_HUMAN	sp	Thioredoxin-like protein 1	Homo sapiens		TXNL1	15	15	66.4	66.4	32.251	0	257.2	14776000000	985080000	436	1	28.1685	26.7307	27.1069	27.6583	26.9348	27.5747	27.5707	27.3109	26.3539	27.1875	26.9773	27.2632	26.603	27.0082	26.4199	26.0195	26.9707	26.8865	26.4608	27.0826	26.8044	26.5975	27.078	27.0518	25.2271	27.2348	26.6341	26.7119	26.0763
223	O43399	O43399	O43399	TPD54_HUMAN	sp	Tumor protein D54	Homo sapiens		TPD52L2	4	4	36.4	36.4	22.237	0	23.038	130270000	10856000	7	1	NaN	NaN	NaN	NaN	NaN	NaN	NaN	NaN	NaN	NaN	NaN	NaN	NaN	NaN	NaN	NaN	NaN	NaN	NaN	NaN	NaN	NaN	NaN	NaN	NaN	NaN	NaN	NaN	NaN
224	O43451;Q2M2H8	O43451	O43451	MGA_HUMAN	sp	Maltase-glucoamylase, intestinal	Homo sapiens		MGAM	5	5	4.1	4.1	209.85	0	20.097	243140000	3241800	7	2	NaN	NaN	NaN	NaN	NaN	NaN	NaN	NaN	NaN	NaN	NaN	23.2797	NaN	NaN	22.3917	21.9503	NaN	NaN	24.0494	NaN	NaN	NaN	NaN	NaN	NaN	NaN	NaN	NaN	NaN
225	O43464;P83110	O43464	O43464	HTRA2_HUMAN	sp	Serine protease HTRA2, mitochondrial	Homo sapiens		HTRA2	3	3	7.6	7.6	48.84	0.0061323	2.6688	251960000	10955000	4	2	NaN	NaN	NaN	NaN	NaN	NaN	NaN	NaN	NaN	NaN	NaN	NaN	NaN	NaN	NaN	NaN	NaN	NaN	22.34	NaN	NaN	NaN	NaN	NaN	NaN	NaN	NaN	NaN	NaN
226	O43488;Q8NHP1;O95154	O43488	O43488	ARK72_HUMAN	sp	Aflatoxin B1 aldehyde reductase member 2	Homo sapiens		AKR7A2	16	16	49.6	49.6	39.589	0	200.65	17349000000	1156600000	457	3	27.2716	26.8805	27.1602	27.1218	27.3175	26.8893	27.3879	26.8593	26.3115	26.8199	26.4192	26.443	26.5217	26.7316	26.1546	26.3578	26.7159	27.5978	26.9142	27.3704	27.4037	27.5395	27.276	27.2262	27.7201	27.8546	27.4081	27.6026	26.8918
227	O43493	O43493	O43493	TGON2_HUMAN	sp	Trans-Golgi network integral membrane protein 2	Homo sapiens		TGOLN2	2	2	4.8	4.8	51.018	0	6.902	233900000	8996200	18	1	NaN	22.0777	NaN	22.2994	22.2694	NaN	22.0459	NaN	21.3282	22.1347	NaN	NaN	NaN	NaN	21.7489	22.1691	NaN	21.5265	NaN	21.7514	NaN	NaN	NaN	NaN	NaN	NaN	NaN	NaN	NaN
228	O43583	O43583	O43583	DENR_HUMAN	sp	Density-regulated protein	Homo sapiens		DENR	3	3	21.7	21.7	22.092	0.00055066	6.4299	106700000	11856000	11	1	NaN	NaN	NaN	NaN	NaN	NaN	NaN	22.8367	22.5583	NaN	NaN	NaN	NaN	22.8981	NaN	NaN	NaN	NaN	NaN	NaN	NaN	NaN	NaN	NaN	NaN	NaN	NaN	NaN	NaN
229	O43598	O43598	O43598	DNPH1_HUMAN	sp	2'-deoxynucleoside 5'-phosphate N-hydrolase 1	Homo sapiens		DNPH1	4	4	29.3	29.3	19.108	0.00053248	5.7057	204370000	25546000	13	1	NaN	NaN	NaN	NaN	NaN	NaN	NaN	NaN	NaN	NaN	NaN	NaN	NaN	NaN	NaN	NaN	NaN	NaN	NaN	NaN	NaN	NaN	NaN	NaN	NaN	NaN	NaN	NaN	NaN
230	O43633	O43633	O43633	CHM2A_HUMAN	sp	Charged multivesicular body protein 2a	Homo sapiens		CHMP2A	2	2	12.6	12.6	25.104	0	7.0915	557520000	61947000	11	1	NaN	NaN	NaN	NaN	NaN	NaN	NaN	NaN	23.7297	NaN	NaN	NaN	22.899	NaN	NaN	23.0695	22.8485	NaN	NaN	NaN	NaN	NaN	NaN	NaN	NaN	NaN	NaN	NaN	NaN
231	O43639	O43639	O43639	NCK2_HUMAN	sp	Cytoplasmic protein NCK2	Homo sapiens		NCK2	3	2	6.8	4.7	42.915	0.0082109	2.4692	1080400000	46973000	8	1	NaN	NaN	NaN	NaN	NaN	NaN	NaN	NaN	NaN	NaN	NaN	NaN	NaN	NaN	NaN	NaN	NaN	NaN	NaN	NaN	NaN	NaN	NaN	NaN	NaN	NaN	NaN	NaN	NaN
232	O43665	O43665	O43665	RGS10_HUMAN	sp	Regulator of G-protein signaling 10	Homo sapiens		RGS10	1	1	6.6	6.6	21.21	0.00096246	3.7979	120740000	15092000	10	1	NaN	NaN	NaN	NaN	NaN	NaN	NaN	NaN	NaN	NaN	NaN	NaN	NaN	NaN	NaN	NaN	NaN	NaN	NaN	NaN	NaN	NaN	NaN	NaN	NaN	NaN	NaN	NaN	NaN
233	O43674	O43674	O43674	NDUB5_HUMAN	sp	NADH dehydrogenase [ubiquinone] 1 beta subcomplex subunit 5, mitochondrial	Homo sapiens		NDUFB5	3	3	14.8	14.8	21.75	0.00049826	4.4588	4923400000	615430000	50	1	25.8926	26.3837	26.0864	NaN	26.4328	25.2213	26.1776	23.7893	24.184	NaN	27.112	24.3544	24.5857	22.4451	NaN	NaN	24.6474	25.1315	25.1879	25.3635	25.5132	NaN	NaN	25.3298	24.1643	NaN	23.8742	NaN	NaN
234	O43681	O43681	O43681	ASNA_HUMAN	sp	ATPase ASNA1	Homo sapiens		ASNA1	8	8	33.6	33.6	38.792	0	18.439	3551700000	236780000	79	1	25.3578	24.4769	24.6623	23.9311	24.2809	24.9875	24.2961	25.2056	24.8169	24.3938	24.6316	24.7736	23.8977	24.3087	24.2828	23.621	25.2419	24.833	24.3043	24.4121	NaN	25.3713	26.1438	24.5608	NaN	24.8497	24.8892	24.8023	25.0988
235	O43684	O43684	O43684	BUB3_HUMAN	sp	Mitotic checkpoint protein BUB3	Homo sapiens		BUB3	4	4	13.4	13.4	37.154	0.00053079	5.6126	270580000	18038000	10	1	NaN	NaN	NaN	NaN	NaN	21.574	NaN	NaN	NaN	NaN	NaN	21.6613	NaN	NaN	NaN	21.7712	NaN	NaN	22.03	NaN	NaN	NaN	NaN	NaN	NaN	NaN	NaN	NaN	NaN
236	O43707	O43707	O43707	ACTN4_HUMAN	sp	Alpha-actinin-4	Homo sapiens		ACTN4	73	46	80.2	53.3	104.85	0	323.31	135220000000	2458500000	2774	1	29.2497	30.1637	29.623	30.0101	30.1641	29.5748	29.6238	29.0544	29.3226	30.1585	29.9532	29.5491	30.2312	29.1116	30.1443	30.1795	29.6343	29.9528	30.5947	30.3803	28.9746	29.0006	28.6355	29.5792	28.93	29.446	29.7003	29.2467	29.4032
237	O43715	O43715	O43715	TRIA1_HUMAN	sp	TP53-regulated inhibitor of apoptosis 1	Homo sapiens		TRIAP1	1	1	18.4	18.4	8.7858	1	-2	229760000	45952000	7	1	NaN	NaN	NaN	NaN	NaN	NaN	NaN	NaN	NaN	NaN	NaN	NaN	NaN	NaN	NaN	NaN	NaN	NaN	NaN	NaN	NaN	NaN	NaN	NaN	NaN	NaN	NaN	NaN	NaN
238	O43747	O43747	O43747	AP1G1_HUMAN	sp	AP-1 complex subunit gamma-1	Homo sapiens		AP1G1	25	25	34.1	34.1	91.35	0	129.15	14876000000	425030000	465	1	25.7961	26.8056	26.2616	27.2565	26.7761	25.7414	26.142	25.2313	24.9688	26.6863	26.4711	25.8235	26.4035	24.8038	26.4435	26.0065	25.7643	26.0684	26.5086	26.3374	27.178	27.0358	26.5474	26.5171	27.58	26.9643	27.0554	26.9093	26.0647
239	O43760	O43760	O43760	SNG2_HUMAN	sp	Synaptogyrin-2	Homo sapiens		SYNGR2	3	3	12.5	12.5	24.81	0.0005102	4.7959	336930000	48134000	14	1	NaN	NaN	NaN	NaN	NaN	NaN	NaN	NaN	NaN	NaN	NaN	NaN	NaN	NaN	NaN	NaN	NaN	NaN	22.6323	NaN	NaN	NaN	NaN	NaN	NaN	NaN	NaN	NaN	NaN
240	O43765	O43765	O43765	SGTA_HUMAN	sp	Small glutamine-rich tetratricopeptide repeat-containing protein alpha	Homo sapiens		SGTA	7	7	27.2	27.2	34.063	0	12.86	781740000	65145000	50	1	24.7283	22.6356	23.4656	22.9335	22.9134	23.5471	23.1719	23.0579	NaN	23.1375	23.4903	24.0631	23.2232	23.918	22.584	22.4394	23.7419	23.2083	22.6743	23.0739	NaN	NaN	NaN	NaN	NaN	NaN	NaN	NaN	NaN
241	O43772	O43772	O43772	MCAT_HUMAN	sp	Mitochondrial carnitine/acylcarnitine carrier protein	Homo sapiens		SLC25A20	11	11	40.5	40.5	32.943	0	18.891	2779800000	163520000	65	1	23.1906	23.7849	23.1178	23.8136	23.7356	23.1544	23.5199	NaN	23.2268	23.0496	24.2302	23.2356	24.3069	22.674	24.6456	25.0483	23.1852	23.9195	24.1005	24.2735	23.4895	NaN	NaN	23.4329	NaN	NaN	NaN	24.4529	NaN
242	O43776	O43776	O43776	SYNC_HUMAN	sp	Asparagine--tRNA ligase, cytoplasmic	Homo sapiens		NARS	10	10	26.5	26.5	62.942	0	24.739	1335000000	60683000	39	1	NaN	23.533	NaN	24.1805	23.8114	NaN	23.8728	NaN	24.3309	23.8912	NaN	NaN	NaN	NaN	NaN	23.652	NaN	24.1463	23.8032	23.9998	24.0935	NaN	NaN	23.9308	NaN	NaN	NaN	NaN	NaN
243	O43809	O43809	O43809	CPSF5_HUMAN	sp	Cleavage and polyadenylation specificity factor subunit 5	Homo sapiens		NUDT21	2	2	13.2	13.2	26.227	0	9.6888	281180000	20084000	21	1	NaN	NaN	NaN	NaN	NaN	NaN	NaN	NaN	NaN	NaN	NaN	NaN	NaN	NaN	NaN	NaN	NaN	NaN	NaN	NaN	NaN	NaN	NaN	NaN	NaN	NaN	NaN	NaN	NaN
244	O43813	O43813	O43813	LANC1_HUMAN	sp	Glutathione S-transferase LANCL1	Homo sapiens		LANCL1	14	14	46.6	46.6	45.283	0	66.53	8124900000	477930000	271	1	26.7418	25.5794	26.0705	26.1968	25.8872	26.168	26.233	26.1917	25.4171	24.9571	26.127	26.257	25.6758	26.1822	25.3621	24.9206	26.3973	25.9174	25.5793	26.2622	25.8926	26.7888	26.7929	26.2061	26.6165	27.1277	26.8027	26.6473	26.2331
245	O43815	O43815	O43815	STRN_HUMAN	sp	Striatin	Homo sapiens		STRN	10	10	20.8	20.8	86.131	0	40.991	3223400000	84826000	85	1	24.0819	24.5082	23.8915	24.3322	24.4467	24.1366	24.6047	24.1304	23.6688	24.916	24.2201	23.6185	24.0664	23.8071	23.7794	23.3005	23.9687	24.4097	23.5219	24.6336	24.7734	23.9492	24.5182	24.8398	24.7792	25.1323	25.1082	24.609	24.1327
246	O43847	O43847	O43847	NRDC_HUMAN	sp	Nardilysin	Homo sapiens		NRDC	10	10	10.7	10.7	131.7	0	15.133	482820000	9656500	26	1	NaN	22.8445	NaN	23.0714	NaN	NaN	NaN	NaN	NaN	22.4706	NaN	NaN	NaN	NaN	22.4574	NaN	NaN	NaN	NaN	NaN	23.6664	NaN	NaN	NaN	NaN	NaN	NaN	NaN	NaN
247	O43865;Q96HN2	O43865	O43865	SAHH2_HUMAN	sp	S-adenosylhomocysteine hydrolase-like protein 1	Homo sapiens		AHCYL1	6	6	13.4	13.4	58.951	0	12.751	1626700000	62566000	70	2	23.1871	24.2739	23.1207	24.9449	24.5375	23.3565	23.4576	22.8052	23.1086	24.4109	23.6164	23.0217	23.0076	22.9784	22.8924	NaN	22.8353	24.2539	23.1037	23.2364	23.9055	23.1144	23.2905	NaN	NaN	NaN	23.5796	NaN	23.2248
248	O43866	O43866	O43866	CD5L_HUMAN	sp	CD5 antigen-like	Homo sapiens		CD5L	9	9	30.8	30.8	38.087	0	26.858	1961200000	103220000	60	1	24.1102	NaN	24.1999	24.1891	23.9104	24.4482	24.7687	25.0001	25.1969	23.6467	NaN	24.42	24.8419	23.922	24.0969	23.972	24.5088	24.2061	23.9773	NaN	26.2187	25.1819	NaN	25.9233	NaN	25.0066	25.9657	NaN	24.0735
249	O60229	O60229	O60229	KALRN_HUMAN	sp	Kalirin	Homo sapiens		KALRN	14	14	5.2	5.2	340.17	0	109.59	6600100000	43709000	227	1	24.1135	26.1313	24.468	25.9096	25.5516	24.5292	24.7911	24.0114	23.5527	26.6183	25.1565	24.2324	24.4039	23.0217	24.3309	23.2631	24.3655	25.7302	24.4612	25.5485	25.5069	24.0664	24.8635	26.149	26.2809	25.7084	26.2175	25.677	24.1543
250	O60256	O60256	O60256	KPRB_HUMAN	sp	Phosphoribosyl pyrophosphate synthase-associated protein 2	Homo sapiens		PRPSAP2	9	8	33.1	29.3	40.925	0	47.409	2336400000	101580000	72	1	24.2961	NaN	NaN	NaN	23.5748	23.9336	NaN	24.6497	24.572	24.4644	NaN	24.9442	24.6718	25.3072	23.8846	24.4273	24.946	24.8345	23.9679	23.9787	NaN	25.0748	26.1722	23.8027	24.679	24.1055	NaN	24.0655	25.4188
251	O60268	O60268	O60268	K0513_HUMAN	sp	Uncharacterized protein KIAA0513	Homo sapiens		KIAA0513	1	1	3.2	3.2	46.638	0.00050075	4.5082	168090000	8004400	5	1	NaN	NaN	NaN	NaN	NaN	NaN	NaN	NaN	NaN	NaN	NaN	NaN	NaN	NaN	NaN	NaN	NaN	NaN	NaN	NaN	NaN	NaN	NaN	NaN	NaN	NaN	NaN	NaN	NaN
252	O60271	O60271	O60271	JIP4_HUMAN	sp	C-Jun-amino-terminal kinase-interacting protein 4	Homo sapiens		SPAG9	1	1	1.1	1.1	146.2	0.00051733	5.0833	56856000	848600	10	1	NaN	NaN	NaN	NaN	NaN	NaN	NaN	NaN	NaN	NaN	NaN	NaN	NaN	NaN	NaN	NaN	NaN	NaN	NaN	NaN	NaN	NaN	NaN	NaN	NaN	NaN	NaN	NaN	NaN
253	O60313	O60313	O60313	OPA1_HUMAN	sp	Dynamin-like 120 kDa protein, mitochondrial	Homo sapiens		OPA1	10	10	12.5	12.5	111.63	0	14.367	419340000	7765500	18	1	NaN	23.2845	22.4393	NaN	22.4511	NaN	NaN	NaN	22.5779	NaN	NaN	NaN	NaN	NaN	NaN	22.7045	NaN	21.8794	NaN	NaN	NaN	NaN	NaN	NaN	NaN	NaN	NaN	NaN	NaN
254	O60449	O60449	O60449	LY75_HUMAN	sp	Lymphocyte antigen 75	Homo sapiens		LY75	5	5	3.6	3.6	198.31	0.00048638	3.9889	95876000	1141400	5	1	NaN	22.3388	NaN	NaN	NaN	NaN	NaN	NaN	NaN	NaN	NaN	NaN	NaN	NaN	NaN	NaN	NaN	NaN	NaN	NaN	NaN	NaN	NaN	NaN	NaN	NaN	NaN	NaN	NaN
255	O60488	O60488	O60488	ACSL4_HUMAN	sp	Long-chain-fatty-acid--CoA ligase 4	Homo sapiens		ACSL4	13	11	26.3	22.2	79.187	0	26.995	1855900000	53026000	108	1	23.3069	23.4262	23.8755	23.3973	23.5991	23.7919	23.0804	22.8648	23.8214	24.4951	23.9425	23.7838	23.3318	23.0636	23.2325	23.3756	23.9426	23.3456	23.4314	23.3839	23.8644	NaN	NaN	24.1776	NaN	NaN	24.4753	23.9063	NaN
256	O60496	O60496	O60496	DOK2_HUMAN	sp	Docking protein 2	Homo sapiens		DOK2	5	5	15.3	15.3	45.378	0	9.401	403120000	18324000	12	1	NaN	22.5041	NaN	NaN	22.7204	NaN	NaN	NaN	22.482	23.7941	NaN	NaN	NaN	NaN	NaN	NaN	NaN	22.5559	NaN	21.9827	NaN	NaN	NaN	NaN	NaN	NaN	NaN	NaN	NaN
257	O60506	O60506	O60506	HNRPQ_HUMAN	sp	Heterogeneous nuclear ribonucleoprotein Q	Homo sapiens		SYNCRIP	18	13	33.5	25.8	69.602	0	45.281	4591900000	143500000	126	1	25.4148	24.9705	25.1602	25.3533	25.0142	25.0748	24.9682	25.4284	25.9513	25.1072	25.3122	25.2259	24.5273	25.0949	24.6829	24.6755	24.9682	24.7911	24.9791	24.9859	25.1191	25.0095	24.2227	24.7955	NaN	NaN	24.633	NaN	NaN
258	O60547	O60547	O60547	GMDS_HUMAN	sp	GDP-mannose 4,6 dehydratase	Homo sapiens		GMDS	4	4	15.6	15.6	41.949	0.002343	3.4361	361030000	13886000	7	1	NaN	NaN	NaN	NaN	NaN	NaN	NaN	NaN	NaN	NaN	NaN	NaN	NaN	NaN	NaN	NaN	NaN	NaN	NaN	NaN	23.5183	NaN	NaN	23.1131	NaN	NaN	NaN	NaN	NaN
259	O60610	O60610	O60610	DIAP1_HUMAN	sp	Protein diaphanous homolog 1	Homo sapiens		DIAPH1	45	45	38.5	38.5	141.35	0	323.31	18913000000	315210000	596	1	26.3245	27.4278	25.8785	27.6645	27.5614	26.7596	27.0566	27.3378	25.6502	28.984	25.8941	26.5507	27.2781	26.2783	26.1894	26.0803	27.2096	27.2868	26.2976	26.8056	26.5705	25.8546	26.2721	27.2413	25.7863	26.4897	26.1478	26.0291	24.8161
260	O60636	O60636	O60636	TSN2_HUMAN	sp	Tetraspanin-2	Homo sapiens		TSPAN2	1	1	5.4	5.4	24.147	0.0040853	2.9926	129100000	18443000	15	1	NaN	NaN	NaN	NaN	NaN	NaN	NaN	NaN	NaN	NaN	NaN	NaN	NaN	NaN	NaN	NaN	NaN	NaN	NaN	NaN	NaN	NaN	NaN	NaN	NaN	NaN	NaN	NaN	NaN
261	O60664	O60664	O60664	PLIN3_HUMAN	sp	Perilipin-3	Homo sapiens		PLIN3	7	7	20.5	20.5	47.074	0	19.391	1470600000	56560000	23	1	NaN	NaN	NaN	NaN	NaN	NaN	NaN	NaN	27.5302	NaN	NaN	NaN	NaN	NaN	NaN	NaN	27.1599	NaN	NaN	NaN	NaN	NaN	NaN	NaN	NaN	NaN	NaN	NaN	NaN
262	O60701	O60701	O60701	UGDH_HUMAN	sp	UDP-glucose 6-dehydrogenase	Homo sapiens		UGDH	2	2	4.7	4.7	55.023	0.0096194	2.1993	106290000	3796100	2	1	NaN	NaN	NaN	NaN	NaN	NaN	NaN	NaN	22.7392	NaN	NaN	NaN	NaN	NaN	NaN	NaN	NaN	NaN	NaN	NaN	NaN	NaN	NaN	NaN	NaN	NaN	NaN	NaN	NaN
263	O60762	O60762	O60762	DPM1_HUMAN	sp	Dolichol-phosphate mannosyltransferase subunit 1	Homo sapiens		DPM1	5	5	26.9	26.9	29.634	0	22.184	499480000	31218000	7	1	NaN	NaN	NaN	NaN	NaN	NaN	NaN	NaN	NaN	NaN	NaN	NaN	NaN	NaN	NaN	23.8742	NaN	NaN	22.7842	22.6337	NaN	NaN	NaN	NaN	NaN	NaN	NaN	NaN	NaN
264	O60763	O60763	O60763	USO1_HUMAN	sp	General vesicular transport factor p115	Homo sapiens		USO1	13	12	17	16.3	107.89	0	32.693	1777400000	41334000	105	1	23.3533	23.0352	23.1145	23.6493	23.0609	23.2174	23.2542	23.4078	23.6969	23.879	22.9751	22.7993	22.4999	22.9307	22.8227	22.9612	22.7435	22.6587	22.9917	23.1325	25.1688	23.9457	23.4429	24.1105	23.9983	24.1683	23.9093	24.1523	24.0918
265	Q99880;Q99879;Q99877;Q93079;Q5QNW6;P62807;P58876;O60814;P57053;Q96A08;A0A2R8Y619	Q99880;Q99879;Q99877;Q93079;Q5QNW6;P62807;P58876;O60814	P62807	H2B1C_HUMAN	sp	Histone H2B type 1-C/E/F/G/I	Homo sapiens		HIST1H2BC	7	2	46.8	7.9	13.952	0	70.147	24649000000	3521300000	405	11	27.5507	27.8958	27.9063	26.998	27.4633	27.2527	27.822	27.351	27.3281	27.0567	27.9044	28.0683	26.7483	26.8214	29.8699	27.9075	26.6432	26.0654	29.5232	26.8588	26.1958	26.3157	25.6943	25.8704	26.5843	26.114	26.9519	26.6907	26.4736
266	O60832	O60832	O60832	DKC1_HUMAN	sp	H/ACA ribonucleoprotein complex subunit DKC1	Homo sapiens		DKC1	1	1	2.5	2.5	57.673	0.0041379	3.181	24261000	782600	4	1	NaN	NaN	NaN	NaN	NaN	NaN	NaN	NaN	NaN	NaN	NaN	NaN	NaN	NaN	NaN	20.8601	NaN	NaN	NaN	NaN	NaN	NaN	NaN	NaN	NaN	NaN	NaN	NaN	NaN
267	O60884	O60884	O60884	DNJA2_HUMAN	sp	DnaJ homolog subfamily A member 2	Homo sapiens		DNAJA2	5	5	15.3	15.3	45.745	0	11.213	852500000	38750000	48	1	23.7962	23.4478	23.1929	23.4296	23.4644	23.5089	23.3101	23.2278	23.2521	23.4566	23.7653	23.187	22.8217	22.8391	23.3551	22.5683	23.2839	23.0084	23.0009	23.0953	NaN	NaN	23.6595	NaN	NaN	23.8687	NaN	NaN	NaN
268	O75015	O75015	O75015	FCG3B_HUMAN	sp	Low affinity immunoglobulin gamma Fc region receptor III-B	Homo sapiens		FCGR3B	6	3	26.2	14.2	26.216	0	24.342	2427400000	346780000	82	1	24.0637	25.265	NaN	24.688	23.1865	NaN	24.5641	24.2991	24.2266	24.6538	24.7632	25.3733	24.4886	23.6055	23.6033	23.8989	23.6004	23.5185	25.1441	24.925	25.0289	NaN	NaN	24.6563	24.9392	25.1114	25.4188	24.6437	24.0772
269	O75027	O75027	O75027	ABCB7_HUMAN	sp	ATP-binding cassette sub-family B member 7, mitochondrial	Homo sapiens		ABCB7	3	3	4.4	4.4	82.64	0.0018806	3.4623	267170000	7857800	2	1	NaN	NaN	NaN	NaN	NaN	NaN	NaN	NaN	NaN	22.1004	NaN	NaN	NaN	NaN	NaN	NaN	NaN	NaN	NaN	NaN	NaN	NaN	NaN	NaN	NaN	NaN	NaN	NaN	NaN
270	O75083	O75083	O75083	WDR1_HUMAN	sp	WD repeat-containing protein 1	Homo sapiens		WDR1	45	45	84.2	84.2	66.193	0	323.31	403960000000	13465000000	4650	1	30.4147	32.1456	31.2188	32.562	31.9202	31.3485	31.7357	31.033	30.3688	31.9577	31.6855	30.3247	31.0824	30.1414	30.714	29.9629	30.9287	31.691	30.5555	31.7978	32.325	31.0453	30.8434	32.0512	31.8004	31.7127	31.8803	31.3648	30.7011
271	O75116	O75116	O75116	ROCK2_HUMAN	sp	Rho-associated protein kinase 2	Homo sapiens		ROCK2	68	59	51	45.6	160.9	0	323.31	19716000000	246450000	620	1	25.9306	28.5205	26.8265	28.9045	28.1758	27.5032	28.1715	26.7438	25.5988	29.1197	27.8316	25.6661	26.6613	25.2944	26.0582	24.89	26.1341	27.9217	25.5197	27.6803	27.1812	22.8513	23.1239	27.2466	25.6451	25.4544	25.2787	25.2106	22.4596
272	O75131;Q8IYJ1;Q96A23;O95741;Q9HCH3;Q9UBL6	O75131	O75131	CPNE3_HUMAN	sp	Copine-3	Homo sapiens		CPNE3	22	21	51.8	50.1	60.13	0	149.38	20848000000	868680000	519	6	26.7811	26.7662	27.4619	27.464	27.13	27.2294	27.1466	26.7977	26.1493	26.9458	27.5206	27.4164	26.7104	26.1883	27.5502	26.8246	26.3588	26.5354	27.4761	27.2023	27.6415	27.623	27.3184	27.9253	27.4821	27.9209	28.0763	27.4458	27.3042
273	O75154	O75154	O75154	RFIP3_HUMAN	sp	Rab11 family-interacting protein 3	Homo sapiens		RAB11FIP3	2	2	3.4	3.4	82.439	0.00048948	4.0657	97104000	3596400	1	1	NaN	NaN	NaN	NaN	NaN	NaN	NaN	NaN	NaN	22.0776	NaN	NaN	NaN	NaN	NaN	NaN	NaN	NaN	NaN	NaN	NaN	NaN	NaN	NaN	NaN	NaN	NaN	NaN	NaN
274	O75165	O75165	O75165	DJC13_HUMAN	sp	DnaJ homolog subfamily C member 13	Homo sapiens		DNAJC13	17	17	9.3	9.3	254.41	0	69.501	1331700000	11890000	73	1	23.9635	23.4356	22.8084	23.5022	23.5002	22.7169	23.3623	NaN	23.6037	23.2396	23.9392	24.0825	23.6444	23.5024	24.237	23.6513	23.1684	23.2387	24.317	23.3129	NaN	NaN	NaN	NaN	NaN	NaN	NaN	NaN	NaN
275	O75223;M0QZK8	O75223	O75223	GGCT_HUMAN	sp	Gamma-glutamylcyclotransferase	Homo sapiens		GGCT	8	8	60.1	60.1	21.007	0	24.691	2579800000	198450000	100	2	25.022	23.5579	25.3994	24.6645	24.1003	24.5356	NaN	25.3094	23.6511	22.6177	25.2417	25.4079	23.8815	25.2757	24.7232	23.1859	24.8619	24.7859	24.7785	24.4016	NaN	NaN	NaN	NaN	NaN	NaN	NaN	NaN	NaN
276	O75298	O75298	O75298	RTN2_HUMAN	sp	Reticulon-2	Homo sapiens		RTN2	2	2	3.1	3.1	59.263	0.00050968	4.7704	466620000	17947000	39	1	NaN	22.555	22.2453	22.456	21.9255	NaN	NaN	NaN	NaN	22.3495	NaN	NaN	21.9471	NaN	22.9169	22.2172	NaN	21.1549	22.7329	NaN	NaN	NaN	NaN	NaN	NaN	NaN	NaN	22.4107	NaN
277	O75306	O75306	O75306	NDUS2_HUMAN	sp	NADH dehydrogenase [ubiquinone] iron-sulfur protein 2, mitochondrial	Homo sapiens		NDUFS2	11	11	27.6	27.6	52.545	0	32.963	1806200000	72250000	56	1	NaN	24.5102	23.5175	23.891	23.8875	NaN	23.7525	NaN	23.666	NaN	23.8536	NaN	23.5236	NaN	24.1948	24.888	23.1083	23.2072	24.2409	23.3909	23.5434	NaN	NaN	24.2333	NaN	23.5023	23.722	NaN	24.2203
278	O75323	O75323	O75323	NIPS2_HUMAN	sp	Protein NipSnap homolog 2	Homo sapiens		NIPSNAP2	5	4	19.9	17.1	33.742	0	6.8481	682250000	42641000	29	1	NaN	23.3723	NaN	22.5135	23.3798	NaN	23.2097	NaN	NaN	22.8553	NaN	NaN	23.2917	NaN	23.355	23.7651	22.3125	22.7482	22.787	NaN	NaN	NaN	NaN	NaN	NaN	NaN	NaN	NaN	NaN
279	O75340	O75340	O75340	PDCD6_HUMAN	sp	Programmed cell death protein 6	Homo sapiens		PDCD6	1	1	5.8	5.8	21.868	0.0041171	3.0802	105980000	9634800	6	1	NaN	NaN	NaN	NaN	NaN	NaN	NaN	NaN	NaN	NaN	NaN	NaN	NaN	NaN	NaN	NaN	NaN	NaN	NaN	NaN	NaN	NaN	NaN	NaN	NaN	NaN	NaN	NaN	NaN
280	O75351;Q6PIW4	O75351	O75351	VPS4B_HUMAN	sp	Vacuolar protein sorting-associated protein 4B	Homo sapiens		VPS4B	10	7	25	20.3	49.301	0	64.677	1829800000	73191000	44	2	22.9062	24.0692	23.7014	23.9045	23.4276	22.4913	23.8763	23.9963	24.6442	25.8285	NaN	23.4456	23.3254	23.1919	23.786	23.166	23.4506	23.629	23.833	23.3104	NaN	NaN	22.5683	22.7195	24.0746	23.9836	NaN	NaN	23.3184
281	O75352	O75352	O75352	MPU1_HUMAN	sp	Mannose-P-dolichol utilization defect 1 protein	Homo sapiens		MPDU1	3	3	13.8	13.8	26.638	0.00048757	4.0277	1423300000	355820000	43	1	NaN	NaN	NaN	NaN	NaN	NaN	NaN	NaN	NaN	NaN	NaN	NaN	NaN	NaN	NaN	NaN	NaN	NaN	NaN	NaN	NaN	NaN	NaN	NaN	23.8826	23.6243	23.8445	23.094	23.2423
282	O75367;Q9P0M6	O75367	O75367	H2AY_HUMAN	sp	Core histone macro-H2A.1	Homo sapiens		H2AFY	15	15	50.3	50.3	39.617	0	140.47	2775700000	154200000	81	2	22.4887	22.8442	24.0849	21.7875	23.3126	23.8003	23.0356	23.3016	24.8363	24.0928	23.8237	24.3987	24.275	24.0994	24.7139	25.4586	24.5683	23.9469	24.9137	24.3105	NaN	NaN	NaN	NaN	NaN	NaN	NaN	23.4347	NaN
283	O75368	O75368	O75368	SH3L1_HUMAN	sp	SH3 domain-binding glutamic acid-rich-like protein	Homo sapiens		SH3BGRL	5	5	60.5	60.5	12.774	0	11.009	600270000	75033000	32	1	NaN	22.7302	22.8889	23.1426	23.2763	NaN	22.8824	NaN	NaN	NaN	23.3817	NaN	22.9161	NaN	23.4293	22.2379	22.7998	22.6736	22.9838	23.2489	NaN	NaN	NaN	NaN	NaN	NaN	NaN	NaN	NaN
284	O75369	O75369	O75369	FLNB_HUMAN	sp	Filamin-B	Homo sapiens		FLNB	65	51	33.3	28.6	278.16	0	143.85	3487600000	24560000	114	1	23.0096	21.5961	22.434	21.6752	22.1928	NaN	23.0333	22.6565	28.8684	NaN	21.6437	21.9854	23.4305	25.3078	21.7862	27.7774	21.0004	NaN	23.7189	21.1543	23.0059	22.0141	22.9797	21.8579	22.734	23.0612	NaN	24.7568	26.6016
285	O75390;F8VP03;F8W031	O75390	O75390	CISY_HUMAN	sp	Citrate synthase, mitochondrial	Homo sapiens		CS	21	21	53	53	51.712	0	323.31	55438000000	2917800000	790	3	28.1882	29.0709	28.2434	29.0162	28.6913	28.1232	28.6793	27.2823	27.6086	28.5907	28.9006	27.7122	28.378	26.8049	28.2276	27.672	28.1022	28.2535	28.0997	28.549	29.1725	28.4196	28.262	28.826	29.171	29.1945	29.4486	29.1112	28.2092
286	O75396	O75396	O75396	SC22B_HUMAN	sp	Vesicle-trafficking protein SEC22b	Homo sapiens		SEC22B	6	6	29.3	29.3	24.593	0	17.744	396450000	28318000	19	1	NaN	22.7485	NaN	NaN	NaN	NaN	22.4836	NaN	23.4563	NaN	NaN	NaN	23.3538	22.7952	22.2586	23.4358	22.568	NaN	22.5348	NaN	NaN	NaN	NaN	NaN	NaN	NaN	NaN	NaN	NaN
287	O75436	O75436	O75436	VP26A_HUMAN	sp	Vacuolar protein sorting-associated protein 26A	Homo sapiens		VPS26A	5	4	18.7	16.5	38.169	0	6.9643	267450000	14076000	10	1	NaN	NaN	NaN	NaN	NaN	NaN	NaN	NaN	NaN	NaN	NaN	NaN	NaN	NaN	NaN	NaN	NaN	NaN	NaN	NaN	NaN	NaN	NaN	NaN	NaN	NaN	NaN	NaN	23.2169
288	O75489	O75489	O75489	NDUS3_HUMAN	sp	NADH dehydrogenase [ubiquinone] iron-sulfur protein 3, mitochondrial	Homo sapiens		NDUFS3	9	9	42	42	30.241	0	40.852	2745100000	161470000	65	1	23.916	25.1714	23.6453	23.992	24.0935	22.0466	22.2293	23.7931	23.7372	23.3983	24.396	23.5529	24.5413	23.8299	24.6596	25.1167	NaN	24.0125	24.8032	23.7402	NaN	NaN	NaN	NaN	NaN	NaN	NaN	NaN	NaN
289	O75558	O75558	O75558	STX11_HUMAN	sp	Syntaxin-11	Homo sapiens		STX11	13	13	54.4	54.4	33.195	0	155.07	10296000000	643510000	288	1	24.9195	27.3207	25.875	26.915	26.7379	26.2191	26.3473	24.6798	25.0694	27.7266	25.9892	25.1905	25.7218	25.0352	25.8041	25.7633	25.7322	26.6155	25.6222	26.2383	25.52	22.7146	23.4244	25.8946	25.4345	24.1151	24.7366	25.5607	NaN
290	O75563	O75563	O75563	SKAP2_HUMAN	sp	Src kinase-associated phosphoprotein 2	Homo sapiens		SKAP2	8	8	25.9	25.9	41.216	0	15.077	952240000	52902000	28	1	NaN	23.5053	23.4324	23.4634	23.1724	NaN	23.3564	23.7007	23.3401	24.2163	23.1969	NaN	NaN	NaN	23.1565	NaN	22.9544	23.5767	22.9942	22.5287	NaN	NaN	NaN	NaN	NaN	NaN	NaN	NaN	NaN
291	O75594	O75594	O75594	PGRP1_HUMAN	sp	Peptidoglycan recognition protein 1	Homo sapiens		PGLYRP1	7	7	57.1	57.1	21.731	0	219.86	16632000000	1663200000	399	1	26.6369	27.3588	27.6689	27.7758	26.9748	25.8705	27.4515	26.6046	25.0251	25.9509	27.4864	27.5065	26.689	26.3606	28.0601	26.761	26.0658	25.2149	27.6834	26.7193	27.786	26.1538	26.0163	25.8879	26.645	26.2158	26.7839	27.0023	NaN
292	O75608	O75608	O75608	LYPA1_HUMAN	sp	Acyl-protein thioesterase 1	Homo sapiens		LYPLA1	7	7	53	53	24.669	0	40.622	1890600000	157550000	63	1	NaN	23.6633	23.351	23.2847	23.7383	NaN	23.6846	24.2211	NaN	23.634	23.7539	23.454	23.6337	24.4643	23.4056	24.2192	23.7984	24.7199	23.7572	23.8277	NaN	NaN	NaN	NaN	NaN	NaN	NaN	NaN	NaN
293	O75629	O75629	O75629	CREG1_HUMAN	sp	Protein CREG1	Homo sapiens		CREG1	1	1	9.5	9.5	24.074	0	43.549	407750000	45305000	8	1	NaN	NaN	NaN	NaN	NaN	NaN	NaN	NaN	NaN	NaN	NaN	NaN	NaN	NaN	NaN	NaN	NaN	NaN	NaN	NaN	NaN	NaN	NaN	NaN	NaN	NaN	NaN	NaN	NaN
294	O75636	O75636	O75636	FCN3_HUMAN	sp	Ficolin-3	Homo sapiens		FCN3	3	3	11.4	11.4	32.903	0	10.222	363280000	22705000	11	1	NaN	NaN	22.7041	NaN	NaN	NaN	NaN	22.688	NaN	NaN	NaN	NaN	NaN	NaN	NaN	NaN	NaN	NaN	NaN	NaN	24.5691	NaN	NaN	NaN	NaN	NaN	NaN	23.1581	NaN
295	O75643	O75643	O75643	U520_HUMAN	sp	U5 small nuclear ribonucleoprotein 200 kDa helicase	Homo sapiens		SNRNP200	3	3	1.7	1.7	244.5	0.00096712	3.884	94329000	799400	5	1	NaN	NaN	NaN	NaN	NaN	NaN	NaN	NaN	22.3608	NaN	NaN	NaN	NaN	NaN	NaN	21.2193	NaN	NaN	NaN	NaN	NaN	NaN	NaN	NaN	NaN	NaN	NaN	NaN	NaN
296	O75663	O75663	O75663	TIPRL_HUMAN	sp	TIP41-like protein	Homo sapiens		TIPRL	2	2	11	11	31.444	0.00096759	3.8889	48839000	3052500	10	1	NaN	NaN	NaN	NaN	NaN	NaN	NaN	NaN	NaN	NaN	NaN	NaN	NaN	NaN	NaN	NaN	NaN	NaN	NaN	NaN	NaN	NaN	NaN	NaN	NaN	NaN	NaN	NaN	NaN
297	O75695	O75695	O75695	XRP2_HUMAN	sp	Protein XRP2	Homo sapiens		RP2	10	10	26.3	26.3	39.641	0	11.905	4115200000	257200000	180	1	24.6414	24.705	24.5978	24.6917	24.4174	24.8627	24.3102	24.4004	24.3307	24.6219	25.0804	24.5174	24.21	24.0863	24.8172	24.5171	24.5879	24.4795	25.0816	24.8546	25.5645	25.5145	24.8294	25.3164	25.7519	26.1436	25.8856	25.7321	25.5592
298	O75746	O75746	O75746	CMC1_HUMAN	sp	Calcium-binding mitochondrial carrier protein Aralar1	Homo sapiens		SLC25A12	8	3	12.1	4.3	74.761	0.0032558	3.3441	129900000	3510900	4	1	NaN	NaN	NaN	NaN	NaN	NaN	NaN	NaN	NaN	NaN	NaN	NaN	NaN	NaN	NaN	NaN	NaN	NaN	NaN	NaN	NaN	NaN	NaN	NaN	NaN	NaN	NaN	NaN	NaN
299	O75822	O75822	O75822	EIF3J_HUMAN	sp	Eukaryotic translation initiation factor 3 subunit J	Homo sapiens		EIF3J	3	3	9.3	9.3	29.062	0.00054855	6.3059	120870000	8633600	4	1	NaN	NaN	NaN	NaN	NaN	NaN	NaN	NaN	NaN	NaN	NaN	NaN	NaN	NaN	NaN	NaN	NaN	NaN	NaN	NaN	NaN	NaN	NaN	NaN	NaN	NaN	NaN	NaN	NaN
300	O75828	O75828	O75828	CBR3_HUMAN	sp	Carbonyl reductase [NADPH] 3	Homo sapiens		CBR3	3	1	13.4	2.9	30.85	0.0065388	2.5842	786660000	49166000	14	1	NaN	NaN	NaN	NaN	NaN	NaN	NaN	NaN	NaN	NaN	NaN	NaN	NaN	NaN	NaN	NaN	NaN	NaN	NaN	NaN	NaN	NaN	NaN	NaN	NaN	NaN	NaN	NaN	NaN
301	O75832	O75832	O75832	PSD10_HUMAN	sp	26S proteasome non-ATPase regulatory subunit 10	Homo sapiens		PSMD10	7	7	35.8	35.8	24.428	0	52.923	1577200000	131430000	36	1	24.4048	NaN	24.1586	NaN	23.869	23.9929	NaN	24.5561	NaN	NaN	NaN	25.0891	24.4556	25.2089	24.497	24.055	25.0886	25.2652	24.3938	23.9837	NaN	NaN	NaN	NaN	NaN	NaN	NaN	NaN	NaN
302	O75843	O75843	O75843	AP1G2_HUMAN	sp	AP-1 complex subunit gamma-like 2	Homo sapiens		AP1G2	5	5	7.6	7.6	87.116	0	12.705	818830000	22130000	18	1	NaN	NaN	NaN	24.5949	23.96	NaN	NaN	NaN	NaN	23.8759	NaN	NaN	NaN	NaN	NaN	NaN	NaN	NaN	NaN	NaN	NaN	NaN	NaN	NaN	NaN	NaN	NaN	NaN	NaN
303	O75844	O75844	O75844	FACE1_HUMAN	sp	CAAX prenyl protease 1 homolog	Homo sapiens		ZMPSTE24	13	13	32.2	32.2	54.812	0	50.916	5214900000	274470000	174	1	24.5089	25.7844	24.9724	24.9027	25.0285	24.6102	24.6182	23.7353	24.164	25.5003	25.1752	24.5011	25.8199	23.7093	25.0838	25.6333	24.532	25.0549	25.1727	25.4672	25.4267	25.2477	24.4204	24.1781	24.2226	25.0164	23.6989	NaN	24.297
304	O75874	O75874	O75874	IDHC_HUMAN	sp	Isocitrate dehydrogenase [NADP] cytoplasmic	Homo sapiens		IDH1	19	18	51.7	49.5	46.659	0	139.09	14388000000	575520000	455	1	26.3669	26.1963	25.946	26.2607	26.6732	26.0775	25.8948	25.8323	27.885	27.1314	26.1516	26.0786	26.8401	26.5736	26.6346	27.0482	26.8772	26.8668	27.2503	26.899	25.5825	26.8704	27.0832	26.1864	25.9225	26.877	25.5332	26.4374	27.0179
305	O75915	O75915	O75915	PRAF3_HUMAN	sp	PRA1 family protein 3	Homo sapiens		ARL6IP5	7	7	32.4	32.4	21.614	0	110.66	13673000000	2734600000	219	1	25.4692	27.8037	26.3516	27.6699	27.5111	26.1246	27.2538	25.9082	26.2475	27.3994	26.4311	26.1946	26.7222	25.6794	26.4838	26.5772	26.4117	26.8046	26.4966	27.1445	25.3524	24.7107	25.5492	26.7628	24.5098	24.2042	25.3665	24.8724	25.2139
306	O75923	O75923	O75923	DYSF_HUMAN	sp	Dysferlin	Homo sapiens		DYSF	40	38	25.4	24.4	237.29	0	198.91	5755400000	54813000	196	1	25.1488	25.404	25.4541	25.0178	24.6881	24.8371	25.0101	24.4355	24.3332	24.4841	25.6788	26.0635	24.5637	24.2008	25.952	25.0883	24.3852	24.0855	26.5742	24.974	26.3714	25.6551	24.3598	25.3725	25.3614	25.352	26.3382	25.4382	25.6846
307	O75935	O75935	O75935	DCTN3_HUMAN	sp	Dynactin subunit 3	Homo sapiens		DCTN3	4	4	25.8	25.8	21.119	0.00052632	5.4712	225040000	20458000	14	1	NaN	NaN	NaN	NaN	NaN	NaN	NaN	NaN	NaN	NaN	NaN	NaN	NaN	NaN	NaN	NaN	NaN	NaN	NaN	NaN	NaN	NaN	NaN	NaN	NaN	NaN	NaN	NaN	NaN
308	O75947	O75947	O75947	ATP5H_HUMAN	sp	ATP synthase subunit d, mitochondrial	Homo sapiens		ATP5PD	13	13	78.9	78.9	18.491	0	71.315	5518700000	551870000	132	1	NaN	25.7391	25.8345	26.0253	25.5402	23.9279	25.8162	NaN	NaN	NaN	25.9552	25.5113	25.341	24.7124	26.4877	26.4957	25.1967	25.0983	26.4803	25.4207	NaN	NaN	NaN	NaN	NaN	NaN	NaN	NaN	NaN
309	O75954	O75954	O75954	TSN9_HUMAN	sp	Tetraspanin-9	Homo sapiens		TSPAN9	6	6	28.9	28.9	26.779	0	173.67	3370800000	374540000	90	1	NaN	25.2137	25.1075	25.9012	25.1615	23.6083	25.0561	NaN	NaN	24.7335	24.3568	23.8065	24.8208	NaN	24.5565	25.3669	23.8614	24.1439	24.8752	24.599	24.7041	NaN	NaN	23.9079	NaN	NaN	NaN	NaN	NaN
310	O75955	O75955	O75955	FLOT1_HUMAN	sp	Flotillin-1	Homo sapiens		FLOT1	31	31	77.8	77.8	47.355	0	323.31	30388000000	1125500000	983	1	28.6626	27.1597	27.2877	26.8798	27.1359	27.5437	27.0054	27.6096	27.8906	27.5024	27.489	28.0319	27.9235	28.7399	27.5316	29.0216	28.2115	27.9495	27.8572	27.7025	26.3785	28.4047	28.6776	27.3993	27.4988	28.171	27.5813	27.7924	28.5759
311	O76003	O76003	O76003	GLRX3_HUMAN	sp	Glutaredoxin-3	Homo sapiens		GLRX3	10	10	36.7	36.7	37.432	0	39.093	3325000000	184720000	122	1	26.0721	23.7757	24.8373	23.6296	24.0281	24.9423	24.4263	24.8082	25.3194	24.7191	23.7325	25.3501	24.8923	25.9166	24.5645	24.1841	25.3898	25.0799	23.7091	24.4207	NaN	24.7703	26.0477	24.5911	NaN	25.1468	24.2598	25.7268	25.7774
312	O76071	O76071	O76071	CIAO1_HUMAN	sp	Probable cytosolic iron-sulfur protein assembly protein CIAO1	Homo sapiens		CIAO1	5	5	23.6	23.6	37.84	0	8.1025	419330000	26208000	28	1	23.0656	22.6441	22.7056	22.8226	22.4722	23.0526	NaN	22.9146	22.7887	NaN	22.9156	22.876	22.627	NaN	22.6223	22.2989	22.8275	22.3779	21.9912	22.2922	NaN	NaN	NaN	23.3108	NaN	22.8031	NaN	NaN	NaN
313	O76074;P41180	O76074	O76074	PDE5A_HUMAN	sp	cGMP-specific 3',5'-cyclic phosphodiesterase	Homo sapiens		PDE5A	38	38	43.9	43.9	99.984	0	323.31	15311000000	306220000	512	2	24.4517	26.8241	26.4813	27.496	26.9197	26.7996	26.7945	25.4474	23.2505	28.5162	27.0847	24.2367	26.0913	24.8008	25.668	24.2887	26.326	27.5657	24.6409	26.9642	27.345	25.5694	26.5202	27.6184	26.8779	25.5972	26.6786	26.5145	25.054
314	O76096	O76096	O76096	CYTF_HUMAN	sp	Cystatin-F	Homo sapiens		CST7	2	2	12.4	12.4	16.454	0.0065502	2.6168	144280000	24046000	6	1	NaN	NaN	NaN	NaN	NaN	NaN	NaN	24.3556	NaN	NaN	23.2869	NaN	NaN	NaN	NaN	NaN	NaN	NaN	NaN	NaN	NaN	NaN	NaN	NaN	NaN	NaN	NaN	NaN	NaN
315	O94804	O94804	O94804	STK10_HUMAN	sp	Serine/threonine-protein kinase 10	Homo sapiens		STK10	9	8	11.2	10.2	112.13	0	16.262	1024000000	22260000	57	1	23.0313	23.2886	23.2574	23.5281	23.1404	23.2344	23.3911	23.0131	23.75	24.1257	23.4079	22.6641	22.757	22.7472	22.61	22.5364	23.1726	22.1001	23.0653	23.0917	22.9629	NaN	NaN	NaN	NaN	NaN	NaN	NaN	NaN
316	O94826	O94826	O94826	TOM70_HUMAN	sp	Mitochondrial import receptor subunit TOM70	Homo sapiens		TOMM70	8	8	18.1	18.1	67.454	0	11.018	794170000	25618000	26	1	22.6048	24.1835	22.6508	22.7064	23.027	NaN	22.6885	NaN	23.128	22.4757	22.8946	22.4589	22.7143	22.6156	22.841	23.1699	22.5753	23.6244	22.7953	22.6459	NaN	NaN	NaN	NaN	NaN	NaN	NaN	NaN	NaN
317	O94886	O94886	O94886	CSCL1_HUMAN	sp	CSC1-like protein 1	Homo sapiens		TMEM63A	11	11	14.6	14.6	92.125	0	32.262	2949800000	95156000	100	1	NaN	24.5497	22.6718	24.3988	23.1035	23.3594	22.4121	NaN	NaN	23.9856	22.615	23.322	24.1245	22.7668	24.2121	25.5662	23.0213	23.7509	24.2457	24.075	23.5996	24.0835	NaN	24.0342	23.7989	23.6747	24.3528	23.8476	24.0796
318	O94903	O94903	O94903	PLPHP_HUMAN	sp	Pyridoxal phosphate homeostasis protein	Homo sapiens		PLPBP	7	7	30.5	30.5	30.344	0	7.8313	320510000	22894000	21	1	22.8824	22.151	NaN	NaN	21.6167	NaN	NaN	NaN	22.9659	23.1201	22.5949	22.9181	NaN	22.3452	NaN	NaN	22.7157	22.4438	NaN	22.2601	NaN	NaN	NaN	NaN	NaN	NaN	NaN	NaN	NaN
319	O94905	O94905	O94905	ERLN2_HUMAN	sp	Erlin-2	Homo sapiens		ERLIN2	9	6	31.9	22.7	37.839	0	30.941	3038200000	144680000	103	1	23.9058	25.0587	23.7482	24.4494	24.0404	24.0651	24.2022	23.4009	24.1442	24.0265	24.6114	23.9298	24.0815	23.6388	24.5327	24.4783	24.0178	23.8027	24.3449	24.0326	24.434	NaN	23.9272	24.2051	24.4522	24.7816	24.7776	24.1782	24.497
320	O94919	O94919	O94919	ENDD1_HUMAN	sp	Endonuclease domain-containing 1 protein	Homo sapiens		ENDOD1	23	23	63.2	63.2	55.016	0	323.31	28652000000	1193800000	801	1	27.2981	28.2871	27.4222	28.5721	28.0594	27.6352	28.3226	26.4062	25.9266	27.8908	28.033	26.952	26.7704	26.1695	27.4994	27.6676	27.1934	27.2057	27.4601	27.9611	28.3612	26.9547	27.0803	28.0014	27.5951	27.5846	27.6924	27.8007	26.7664
321	O94925	O94925	O94925	GLSK_HUMAN	sp	Glutaminase kidney isoform, mitochondrial	Homo sapiens		GLS	6	6	13.9	13.9	73.46	0	12.62	259640000	7418200	23	1	NaN	NaN	NaN	NaN	NaN	NaN	NaN	NaN	NaN	23.2593	NaN	NaN	NaN	NaN	NaN	NaN	NaN	22.9938	NaN	NaN	NaN	NaN	NaN	NaN	NaN	NaN	NaN	NaN	NaN
322	O94979	O94979	O94979	SC31A_HUMAN	sp	Protein transport protein Sec31A	Homo sapiens		SEC31A	14	14	11.3	11.3	133.01	0	12.299	1728300000	36773000	40	1	23.8416	24.1491	NaN	23.7258	23.8243	23.7133	24.2184	NaN	24.0363	24.2305	NaN	NaN	23.3648	23.5275	23.4247	23.2188	23.7269	23.5745	NaN	23.641	24.7296	NaN	NaN	NaN	24.4754	NaN	NaN	NaN	NaN
323	O95140	O95140	O95140	MFN2_HUMAN	sp	Mitofusin-2	Homo sapiens		MFN2	2	2	2.8	2.8	86.401	0.0093102	2.2975	11363000	277140	2	1	NaN	NaN	NaN	20.2765	NaN	NaN	NaN	NaN	NaN	NaN	NaN	NaN	NaN	NaN	NaN	NaN	NaN	NaN	NaN	NaN	NaN	NaN	NaN	NaN	NaN	NaN	NaN	NaN	NaN
324	O95197	O95197	O95197	RTN3_HUMAN	sp	Reticulon-3	Homo sapiens		RTN3	4	4	5.8	5.8	112.61	0	52.701	20187000000	438840000	244	1	26.4522	27.5734	27.5455	27.8384	27.2608	26.8991	26.8501	26.2449	25.5581	26.8909	27.3683	26.8292	26.7557	25.8109	27.2633	27.2841	25.9908	26.4732	27.6023	26.7307	27.3092	26.4399	26.1098	24.9368	NaN	26.8364	26.8507	26.5392	25.8362
325	O95202	O95202	O95202	LETM1_HUMAN	sp	Mitochondrial proton/calcium exchanger protein	Homo sapiens		LETM1	8	8	14.1	14.1	83.353	0	29.08	969220000	24852000	32	1	23.4639	23.8038	23.2343	23.6367	23.1262	22.8583	23.1807	NaN	22.9241	22.978	23.1682	22.9807	23.6737	NaN	23.1805	23.6005	22.904	23.1879	23.3229	23.1128	NaN	NaN	NaN	NaN	NaN	NaN	NaN	NaN	NaN
326	O95214	O95214	O95214	LERL1_HUMAN	sp	Leptin receptor overlapping transcript-like 1	Homo sapiens		LEPROTL1	1	1	9.9	9.9	14.428	0.00050201	4.5419	49176000	12294000	3	1	NaN	NaN	NaN	NaN	NaN	NaN	NaN	NaN	NaN	NaN	NaN	NaN	NaN	NaN	NaN	NaN	NaN	NaN	20.1116	NaN	NaN	NaN	NaN	NaN	NaN	NaN	NaN	NaN	NaN
327	O95219	O95219	O95219	SNX4_HUMAN	sp	Sorting nexin-4	Homo sapiens		SNX4	1	1	2	2	51.908	0.0004985	4.4723	118020000	4539200	4	1	NaN	NaN	NaN	NaN	NaN	NaN	NaN	NaN	NaN	NaN	NaN	NaN	NaN	NaN	NaN	NaN	NaN	NaN	NaN	NaN	NaN	NaN	NaN	NaN	NaN	NaN	NaN	NaN	NaN
328	O95260	O95260	O95260	ATE1_HUMAN	sp	Arginyl-tRNA--protein transferase 1	Homo sapiens		ATE1	2	2	5.6	5.6	59.09	0.00049801	4.45	1808600000	86124000	8	1	NaN	24.9232	NaN	24.8669	NaN	NaN	NaN	NaN	NaN	25.0058	24.6541	NaN	NaN	NaN	NaN	NaN	NaN	NaN	NaN	NaN	NaN	NaN	NaN	NaN	NaN	NaN	NaN	NaN	NaN
329	O95299	O95299	O95299	NDUAA_HUMAN	sp	NADH dehydrogenase [ubiquinone] 1 alpha subcomplex subunit 10, mitochondrial	Homo sapiens		NDUFA10	3	3	13	13	40.75	0	17.325	423320000	21166000	14	1	NaN	23.1462	NaN	NaN	NaN	NaN	NaN	NaN	NaN	23.0418	NaN	NaN	NaN	NaN	NaN	22.8942	NaN	22.8555	22.4824	22.924	NaN	NaN	NaN	NaN	NaN	NaN	NaN	NaN	NaN
330	O95336	O95336	O95336	6PGL_HUMAN	sp	6-phosphogluconolactonase	Homo sapiens		PGLS	12	12	65.5	65.5	27.547	0	111.4	7309000000	562230000	297	1	25.3293	24.6807	23.8808	NaN	24.3924	26.2781	NaN	25.9467	26.4823	26.5052	23.773	25.0972	25.7558	26.5914	25.3875	25.3002	26.7666	26.7494	26.3507	26.4583	24.6855	26.7175	27.139	24.8898	23.2819	23.6614	24.191	26.2826	NaN
331	O95352	O95352	O95352	ATG7_HUMAN	sp	Ubiquitin-like modifier-activating enzyme ATG7	Homo sapiens		ATG7	6	6	11	11	77.959	0	10.953	457300000	12034000	12	1	NaN	NaN	NaN	NaN	NaN	NaN	NaN	NaN	22.5276	22.2549	NaN	NaN	22.2772	22.6497	22.2956	NaN	22.2859	22.424	22.3729	NaN	NaN	NaN	NaN	NaN	NaN	NaN	NaN	NaN	NaN
332	O95373	O95373	O95373	IPO7_HUMAN	sp	Importin-7	Homo sapiens		IPO7	15	15	19.4	19.4	119.52	0	80.893	4920400000	117150000	209	1	25.5932	25.6522	25.215	25.6017	25.1553	25.5484	24.9124	25.2176	25.42	25.0703	25.2472	25.3219	25.2453	25.3825	24.7389	24.8397	25.5282	25.2018	24.6813	25.3593	24.5575	25.4946	25.3193	25.2908	25.0421	25.2307	25.2168	24.9438	25.4701
333	O95376	O95376	O95376	ARI2_HUMAN	sp	E3 ubiquitin-protein ligase ARIH2	Homo sapiens		ARIH2	4	4	12.8	12.8	57.818	0	7.0232	879590000	35183000	25	1	NaN	NaN	NaN	NaN	22.9671	23.2152	NaN	NaN	NaN	NaN	NaN	NaN	NaN	NaN	NaN	NaN	23.6938	23.1151	NaN	23.0775	NaN	NaN	NaN	NaN	NaN	NaN	NaN	NaN	NaN
334	O95399	O95399	O95399	UTS2_HUMAN	sp	Urotensin-2	Homo sapiens		UTS2	1	1	6.5	6.5	14.295	0.0096355	2.2145	9604900000	1372100000	101	1	NaN	NaN	NaN	NaN	NaN	NaN	NaN	NaN	NaN	NaN	NaN	NaN	NaN	NaN	NaN	NaN	NaN	NaN	NaN	NaN	NaN	NaN	NaN	NaN	NaN	NaN	NaN	NaN	NaN
335	O95425	O95425	O95425	SVIL_HUMAN	sp	Supervillin	Homo sapiens		SVIL	6	6	3.3	3.3	247.74	0.0005015	4.5283	173340000	1444500	5	1	NaN	NaN	NaN	NaN	NaN	NaN	NaN	NaN	NaN	NaN	NaN	NaN	23.0049	NaN	NaN	NaN	NaN	NaN	NaN	NaN	NaN	NaN	NaN	NaN	NaN	NaN	NaN	NaN	NaN
336	O95433	O95433	O95433	AHSA1_HUMAN	sp	Activator of 90 kDa heat shock protein ATPase homolog 1	Homo sapiens		AHSA1	2	2	9.5	9.5	38.274	0	14.161	419250000	20962000	8	1	NaN	NaN	NaN	NaN	NaN	NaN	NaN	NaN	NaN	NaN	NaN	NaN	NaN	24.4736	NaN	NaN	NaN	NaN	25.1273	NaN	NaN	NaN	NaN	NaN	NaN	NaN	NaN	23.2259	NaN
337	O95456	O95456	O95456	PSMG1_HUMAN	sp	Proteasome assembly chaperone 1	Homo sapiens		PSMG1	2	2	8.3	8.3	32.854	0.00054466	6.1906	129480000	8632100	10	1	NaN	NaN	NaN	NaN	NaN	NaN	NaN	NaN	NaN	NaN	NaN	NaN	NaN	NaN	NaN	NaN	NaN	NaN	NaN	NaN	NaN	NaN	NaN	NaN	NaN	NaN	NaN	NaN	NaN
338	O95466	O95466	O95466	FMNL1_HUMAN	sp	Formin-like protein 1	Homo sapiens		FMNL1	4	4	4.1	4.1	121.85	0.00050226	4.548	9983000000	169200000	16	1	NaN	27.2729	27.813	27.0536	27.6469	27.2448	27.2343	26.721	26.7951	NaN	28.1938	27.6589	NaN	25.967	27.7715	26.3598	26.8616	26.3677	27.6572	26.9284	NaN	NaN	NaN	NaN	NaN	NaN	NaN	NaN	NaN
339	O95479	O95479	O95479	G6PE_HUMAN	sp	GDH/6PGL endoplasmic bifunctional protein	Homo sapiens		H6PD	5	5	8	8	88.892	0	11.315	257610000	6133600	13	1	NaN	NaN	NaN	NaN	NaN	NaN	NaN	NaN	NaN	NaN	NaN	NaN	NaN	NaN	22.6948	22.6433	NaN	NaN	23.1678	NaN	NaN	NaN	NaN	NaN	NaN	NaN	NaN	NaN	NaN
340	O95497;Q9NY84	O95497	O95497	VNN1_HUMAN	sp	Pantetheinase	Homo sapiens		VNN1	8	8	25.7	25.7	57.011	0	57.41	934230000	44487000	56	2	23.4831	23.3543	24.0646	23.0884	23.1125	23.4831	23.7323	NaN	22.8718	NaN	24.5722	23.5487	23.1451	NaN	23.5218	23.9423	NaN	NaN	23.4979	22.9316	25.1696	NaN	22.0578	24.3768	23.6392	NaN	NaN	NaN	23.4595
341	O95498	O95498	O95498	VNN2_HUMAN	sp	Vascular non-inflammatory molecule 2	Homo sapiens		VNN2	9	9	23.7	23.7	58.502	0	37.008	1595700000	79784000	43	1	24.1282	24.5268	24.1534	23.7284	23.9101	NaN	23.5002	NaN	NaN	23.4377	23.9465	24.5811	24.1863	23.458	24.7951	24.1595	NaN	23.8431	24.1736	23.8787	NaN	NaN	NaN	NaN	NaN	23.9699	NaN	NaN	NaN
342	O95571	O95571	O95571	ETHE1_HUMAN	sp	Persulfide dioxygenase ETHE1, mitochondrial	Homo sapiens		ETHE1	9	9	51.2	51.2	27.873	0	80.886	2273100000	151540000	70	1	NaN	24.1848	NaN	24.313	24.59	23.4696	24.0478	NaN	23.6548	NaN	24.7265	NaN	23.8715	NaN	24.1455	24.1565	23.1886	24.3758	24.6332	24.4765	NaN	NaN	23.8299	NaN	NaN	NaN	NaN	NaN	NaN
343	O95573	O95573	O95573	ACSL3_HUMAN	sp	Long-chain-fatty-acid--CoA ligase 3	Homo sapiens		ACSL3	9	7	14.7	10.7	80.419	0	7.2387	186260000	5644100	9	1	NaN	NaN	NaN	NaN	NaN	NaN	NaN	NaN	NaN	22.1334	NaN	NaN	NaN	NaN	NaN	NaN	NaN	NaN	NaN	NaN	NaN	NaN	NaN	NaN	NaN	NaN	NaN	NaN	NaN
344	O95671	O95671	O95671	ASML_HUMAN	sp	Probable bifunctional dTTP/UTP pyrophosphatase/methyltransferase protein	Homo sapiens		ASMTL	4	4	9	9	68.856	0.0041077	3.0537	168930000	6033100	3	1	NaN	NaN	NaN	NaN	NaN	NaN	NaN	NaN	NaN	NaN	NaN	NaN	NaN	NaN	NaN	NaN	NaN	NaN	NaN	NaN	NaN	NaN	NaN	NaN	NaN	NaN	NaN	NaN	NaN
345	O95674	O95674	O95674	CDS2_HUMAN	sp	Phosphatidate cytidylyltransferase 2	Homo sapiens		CDS2	7	7	21.6	21.6	51.417	0	154.55	6004900000	353230000	204	1	24.7254	26.0691	24.8333	25.8128	25.9653	25.3891	25.3125	24.1596	24.4145	25.993	25.5475	24.9177	25.8678	24.1259	25.7587	25.9142	25.1843	25.7294	25.2377	25.5112	25.3749	NaN	24.1015	24.8081	24.6081	24.1994	25.5609	25.8685	NaN
346	O95716;P20337	O95716	O95716	RAB3D_HUMAN	sp	Ras-related protein Rab-3D	Homo sapiens		RAB3D	10	6	45.7	26.5	24.267	0	21.741	1985100000	141790000	75	2	NaN	23.0971	23.9355	22.8685	23.6743	24.5168	23.574	24.409	23.2565	NaN	NaN	23.9918	23.5827	NaN	24.4925	23.4621	23.2863	24.0155	24.1914	24.3184	24.7707	NaN	NaN	NaN	NaN	NaN	NaN	NaN	NaN
347	O95747	O95747	O95747	OXSR1_HUMAN	sp	Serine/threonine-protein kinase OSR1	Homo sapiens		OXSR1	10	10	22.8	22.8	58.022	0	15.683	1687800000	67512000	51	1	23.8162	23.4183	23.2674	23.018	23.5391	23.3705	23.2217	24.7014	25.2961	24.1151	23.3598	24.2786	23.4816	24.1795	23.622	23.3412	25.1294	24.9299	22.8258	23.5839	NaN	23.9209	24.9112	23.1084	NaN	24.2843	NaN	23.0482	25.7008
348	O95782	O95782	O95782	AP2A1_HUMAN	sp	AP-2 complex subunit alpha-1	Homo sapiens		AP2A1	33	23	42.6	31.5	107.54	0	167.95	13467000000	254100000	464	1	26.5415	26.7114	26.3666	26.7997	26.6103	26.4496	26.3781	26.479	26.7008	26.9807	26.8536	26.5367	26.4533	26.4657	26.3303	26.1851	26.5938	26.8939	26.4588	26.8609	26.7558	27.6737	27.5699	27.0977	27.2574	27.1163	27.3571	26.7636	27.1187
349	O95807	O95807	O95807	TM50A_HUMAN	sp	Transmembrane protein 50A	Homo sapiens		TMEM50A	2	2	14.6	14.6	17.4	0.0004914	4.157	2050000000	292850000	53	1	NaN	NaN	NaN	NaN	NaN	NaN	NaN	NaN	NaN	NaN	NaN	NaN	NaN	NaN	NaN	NaN	NaN	NaN	NaN	NaN	NaN	NaN	NaN	NaN	NaN	NaN	NaN	NaN	NaN
350	O95810	O95810	O95810	CAVN2_HUMAN	sp	Caveolae-associated protein 2	Homo sapiens		CAVIN2	19	19	45.2	45.2	47.173	0	323.31	65109000000	3617200000	851	1	27.6451	29.7075	29.2506	29.2621	29.5846	28.795	29.1653	28.9895	27.9972	30.5461	29.1257	28.1539	28.4061	27.7519	28.3899	27.9904	28.6501	29.5763	28.0776	28.777	28.8625	27.1622	27.9218	28.9154	28.7501	27.915	28.215	29.0754	27.7406
351	O95819;Q8N4C8;Q9UKE5	O95819;Q8N4C8;Q9UKE5	Q8N4C8	MINK1_HUMAN	sp	Misshapen-like kinase 1	Homo sapiens		MINK1	6	6	5.1	5.1	142.1	0.00055036	6.3929	725000000	12946000	33	3	22.3778	23.0192	NaN	22.8495	22.7585	NaN	22.4215	21.8286	20.987	23.3052	23.2601	21.9093	22.143	NaN	NaN	NaN	NaN	22.5834	21.1402	22.0513	22.1268	NaN	22.2671	21.9244	22.8284	NaN	NaN	NaN	NaN
352	O95822	O95822	O95822	DCMC_HUMAN	sp	Malonyl-CoA decarboxylase, mitochondrial	Homo sapiens		MLYCD	1	1	2.2	2.2	55.003	0.0096883	2.2591	16002000000	571490000	41	1	25.3754	24.3878	27.5851	24.5755	24.5698	24.3968	25.3477	27.3003	NaN	NaN	26.7493	28.1159	NaN	NaN	26.751	25.2239	26.7652	26.6566	26.5704	25.6422	NaN	NaN	NaN	NaN	NaN	NaN	NaN	NaN	NaN
353	O95825	O95825	O95825	QORL1_HUMAN	sp	Quinone oxidoreductase-like protein 1	Homo sapiens		CRYZL1	4	4	14.6	14.6	38.696	0.0036849	3.1993	21836000000	1149200000	10	1	NaN	NaN	NaN	NaN	NaN	NaN	NaN	NaN	NaN	NaN	NaN	NaN	NaN	NaN	NaN	NaN	NaN	NaN	NaN	27.9863	NaN	NaN	NaN	NaN	NaN	NaN	NaN	NaN	NaN
354	O95831	O95831	O95831	AIFM1_HUMAN	sp	Apoptosis-inducing factor 1, mitochondrial	Homo sapiens		AIFM1	19	19	39.5	39.5	66.9	0	183.5	7218800000	232860000	308	1	24.9642	26.4303	25.0769	25.6931	25.4326	25.2643	24.9061	24.3389	25.3423	25.886	25.734	24.638	25.0831	24.7024	25.1758	25.5181	25.1682	25.443	25.583	25.719	25.4417	23.4822	25.0538	25.5412	25.6571	25.0128	25.2624	24.8215	24.0958
355	O95834;O00423	O95834	O95834	EMAL2_HUMAN	sp	Echinoderm microtubule-associated protein-like 2	Homo sapiens		EML2	19	19	36.2	36.2	70.678	0	126.06	8498500000	293050000	306	2	25.695	25.8027	25.6568	26.9618	26.3881	26.1654	25.7694	25.2227	24.5732	25.9629	25.9381	24.9058	26.0732	24.4814	25.3719	24.2165	25.3658	25.6702	24.8845	26.1024	26.5138	26.4589	26.2172	26.2941	26.1598	26.4816	26.5696	26.1749	25.6228
356	O95837	O95837	O95837	GNA14_HUMAN	sp	Guanine nucleotide-binding protein subunit alpha-14	Homo sapiens		GNA14	5	1	15.2	3.7	41.57	0.0053286	2.8262	176700000	8834800	11	1	NaN	NaN	NaN	NaN	NaN	NaN	NaN	NaN	NaN	NaN	NaN	NaN	NaN	NaN	NaN	NaN	NaN	NaN	NaN	NaN	NaN	NaN	NaN	NaN	NaN	NaN	NaN	NaN	NaN
357	O95858	O95858	O95858	TSN15_HUMAN	sp	Tetraspanin-15	Homo sapiens		TSPAN15	2	2	7.5	7.5	33.165	0.00052438	5.384	486320000	40527000	16	1	NaN	22.7104	22.7795	23.565	22.72	22.8712	22.9944	NaN	NaN	22.4006	23.1698	NaN	22.5958	NaN	22.5486	22.7443	NaN	22.4521	22.2109	22.4063	NaN	NaN	NaN	NaN	NaN	NaN	NaN	NaN	NaN
358	O95861	O95861	O95861	BPNT1_HUMAN	sp	3'(2'),5'-bisphosphate nucleotidase 1	Homo sapiens		BPNT1	8	8	38.6	38.6	33.392	0	14.912	773700000	38685000	35	1	23.6903	23.1213	23.4385	23.8805	23.3988	23.5221	23.279	23.1397	NaN	23.4717	23.5077	NaN	23.2465	NaN	22.9928	NaN	24.005	NaN	23.0043	23.3688	23.3489	NaN	23.8025	23.376	NaN	23.4248	23.5382	NaN	NaN
359	O95865	O95865	O95865	DDAH2_HUMAN	sp	N(G),N(G)-dimethylarginine dimethylaminohydrolase 2	Homo sapiens		DDAH2	8	8	35.8	35.8	29.644	0	12.379	879050000	51709000	47	1	NaN	22.6437	22.298	22.4896	22.9527	22.6885	22.3768	22.3634	23.1972	24.142	22.913	22.5179	22.0648	22.724	22.4311	22.4844	23.0439	23.465	22.8412	22.6137	22.781	NaN	NaN	NaN	NaN	NaN	NaN	NaN	NaN
360	O95866	O95866	O95866	G6B_HUMAN	sp	Megakaryocyte and platelet inhibitory receptor G6b	Homo sapiens		MPIG6B	9	9	35.3	35.3	26.163	0	40.346	8993100000	817550000	124	1	NaN	26.6092	26.1848	26.9552	26.3282	25.0885	25.9906	25.0587	24.7943	26.7083	25.0993	24.7396	25.9731	24.4492	25.8082	25.2789	NaN	25.4322	25.5385	25.2273	24.6369	NaN	24.6686	25.1255	26.0324	24.3294	24.5055	27.0015	NaN
361	O95870	O95870	O95870	ABHGA_HUMAN	sp	Protein ABHD16A	Homo sapiens		ABHD16A	18	18	41	41	63.243	0	136.46	5247000000	187390000	128	1	24.2202	25.9933	24.6626	24.6952	25.4756	24.4041	24.8315	24.3231	24.4921	26.0768	25.5249	24.8055	25.1429	23.4534	25.3048	25.2817	24.9366	25.1818	24.6082	25.1785	NaN	23.8576	24.9566	24.3367	23.9531	NaN	NaN	24.1634	23.8073
362	O96000	O96000	O96000	NDUBA_HUMAN	sp	NADH dehydrogenase [ubiquinone] 1 beta subcomplex subunit 10	Homo sapiens		NDUFB10	3	3	20.9	20.9	20.776	0	14.607	885040000	80458000	44	1	NaN	23.3557	23.0574	23.3294	22.7216	NaN	22.5149	NaN	NaN	NaN	23.2973	22.967	22.7015	22.7233	23.7267	24.5241	22.4946	22.5597	23.9356	22.9473	NaN	NaN	NaN	NaN	NaN	NaN	NaN	NaN	NaN
363	O96005	O96005	O96005	CLPT1_HUMAN	sp	Cleft lip and palate transmembrane protein 1	Homo sapiens		CLPTM1	3	3	3.9	3.9	76.096	0.0005322	5.6692	74366000	2754300	12	1	NaN	NaN	NaN	NaN	NaN	NaN	NaN	NaN	NaN	NaN	NaN	NaN	NaN	NaN	NaN	20.7233	NaN	NaN	NaN	NaN	NaN	NaN	NaN	NaN	NaN	NaN	NaN	NaN	NaN
364	O96008	O96008	O96008	TOM40_HUMAN	sp	Mitochondrial import receptor subunit TOM40 homolog	Homo sapiens		TOMM40	5	5	19.1	19.1	37.893	0	12.283	637040000	63704000	20	1	NaN	23.0718	NaN	NaN	22.9505	NaN	22.8474	NaN	23.4124	23.033	NaN	NaN	22.612	NaN	23.051	23.5295	NaN	NaN	NaN	NaN	NaN	NaN	NaN	22.6844	NaN	NaN	NaN	NaN	NaN
365	O96019	O96019	O96019	ACL6A_HUMAN	sp	Actin-like protein 6A	Homo sapiens		ACTL6A	2	2	9.3	9.3	47.46	0.0032362	3.2823	231430000	11571000	3	1	NaN	NaN	NaN	NaN	NaN	NaN	NaN	NaN	NaN	NaN	NaN	NaN	NaN	NaN	NaN	NaN	NaN	NaN	NaN	22.6985	NaN	NaN	NaN	NaN	NaN	NaN	NaN	NaN	NaN
366	P00338	P00338	P00338	LDHA_HUMAN	sp	L-lactate dehydrogenase A chain	Homo sapiens		LDHA	32	31	87.3	83.7	36.688	0	323.31	337170000000	18732000000	2317	1	31.1296	31.5364	31.3693	31.0152	31.149	30.8533	30.9063	30.8075	31.3285	31.5459	31.309	31.5394	32.0479	31.6503	32.0851	32.0915	31.5461	31.3515	32.2096	31.8361	30.5163	30.4685	31.0018	30.9612	30.7571	31.1736	30.938	31.2076	30.5811
367	P00352;P47895;P30837;O94788	P00352	P00352	AL1A1_HUMAN	sp	Retinal dehydrogenase 1	Homo sapiens		ALDH1A1	35	31	75	71.5	54.861	0	323.31	96244000000	4010200000	1836	4	31.3064	28.4048	29.2833	29.1145	29.1257	30.1017	29.3298	30.4349	29.9482	26.3641	29.6241	30.0841	29.8686	30.282	29.264	28.748	30.3057	29.5433	29.4008	29.4852	28.876	30.7832	30.5998	29.6583	29.6283	30.5217	30.1924	29.8835	30.194
368	P00367;P49448	P00367	P00367	DHE3_HUMAN	sp	Glutamate dehydrogenase 1, mitochondrial	Homo sapiens		GLUD1	24	24	47.8	47.8	61.397	0	259.48	14327000000	434170000	427	2	26.187	27.1838	26.2873	25.8492	26.7471	26.4647	25.2439	24.9486	26.6096	26.3515	26.3576	26.2053	26.8747	26.075	27.1684	27.8963	26.3797	26.1655	27.3857	26.7165	26.3053	25.4935	26.1157	26.9519	26.0798	26.6577	26.4121	25.5424	26.478
369	P00387	P00387	P00387	NB5R3_HUMAN	sp	NADH-cytochrome b5 reductase 3	Homo sapiens		CYB5R3	26	26	82.7	82.7	34.234	0	323.31	65221000000	4658600000	939	1	27.4894	30.2327	28.9092	29.676	29.1881	28.7164	29.4825	28.4184	28.0932	29.8202	28.9369	28.1934	28.9972	27.4679	28.5965	28.2639	28.6191	29.3647	28.695	29.6211	28.1947	27.1996	27.9744	28.3621	27.9989	27.2087	27.7193	28.445	24.9004
370	P00390	P00390	P00390	GSHR_HUMAN	sp	Glutathione reductase, mitochondrial	Homo sapiens		GSR	24	24	60.2	60.2	56.256	0	323.31	55595000000	2417200000	1142	1	29.03	28.1729	28.6064	28.7273	28.6741	28.6053	28.4892	28.3759	28.162	27.9924	28.6782	28.6749	28.6958	28.4961	28.6304	28.3555	28.8313	28.6298	28.6958	28.7341	28.5325	29.1435	28.8223	28.5285	28.8294	29.4082	28.8614	28.7581	28.6587
371	P00395	P00395	P00395	COX1_HUMAN	sp	Cytochrome c oxidase subunit 1	Homo sapiens		MT-CO1	3	3	10.3	10.3	57.041	0.00052083	5.2484	417290000	83457000	11	1	NaN	23.7435	NaN	NaN	NaN	NaN	NaN	NaN	NaN	NaN	NaN	NaN	NaN	NaN	NaN	24.4292	NaN	NaN	23.6513	NaN	NaN	NaN	NaN	NaN	NaN	NaN	NaN	NaN	NaN
372	P00403	P00403	P00403	COX2_HUMAN	sp	Cytochrome c oxidase subunit 2	Homo sapiens		MT-CO2	5	5	27.8	27.8	25.565	0	28.477	1717300000	214670000	45	1	NaN	22.0143	23.2883	21.991	21.8131	NaN	22.1726	21.9581	NaN	NaN	23.5424	22.3013	NaN	NaN	26.0829	24.1748	22.2519	23.1366	25.842	22.1629	NaN	NaN	NaN	NaN	NaN	NaN	NaN	NaN	NaN
373	P00414	P00414	P00414	COX3_HUMAN	sp	Cytochrome c oxidase subunit 3	Homo sapiens		MT-CO3	2	2	9.6	9.6	29.95	0.0005152	4.9859	777810000	259270000	42	1	23.3195	23.6305	22.9256	23.4931	23.7791	NaN	NaN	NaN	NaN	22.8123	23.1176	22.7923	23.1885	NaN	23.633	23.8199	NaN	NaN	23.5121	NaN	NaN	NaN	NaN	22.6911	NaN	NaN	NaN	NaN	22.8268
374	P00441	P00441	P00441	SODC_HUMAN	sp	Superoxide dismutase [Cu-Zn]	Homo sapiens		SOD1	8	8	74	74	15.936	0	323.31	4104800000	513100000	85	1	25.4085	23.1525	26.2806	24.6913	23.9683	24.2144	25.0403	26.2885	24.0445	NaN	25.8509	25.5226	22.9312	25.2138	27.1563	24.3574	24.6267	25.0822	26.875	23.991	NaN	NaN	25.1737	NaN	NaN	NaN	NaN	NaN	NaN
375	P00450	P00450	P00450	CERU_HUMAN	sp	Ceruloplasmin	Homo sapiens		CP	61	52	72.9	68.2	122.2	0	323.31	121180000000	2578300000	2355	1	27.9591	26.8513	28.8996	27.9816	28.6537	28.9081	29.1501	29.6593	29.5548	27.7928	27.969	30.2854	30.0859	30.674	31.1753	31.2001	29.2764	27.835	30.9108	28.5804	30.236	29.8208	29.1081	28.2593	29.5683	29.1929	29.3021	29.6787	31.166
376	P00488	P00488	P00488	F13A_HUMAN	sp	Coagulation factor XIII A chain	Homo sapiens		F13A1	60	59	77.5	76.5	83.266	0	323.31	701910000000	18971000000	6673	1	31.4868	32.6566	31.493	32.9507	32.4846	32.0435	31.9046	31.1691	31.0736	31.8803	32.4236	32.2406	33.0102	31.403	31.9215	32.588	32.2501	32.8759	33.0169	32.8898	31.6021	31.5844	31.2758	32.5072	31.8073	31.5756	32.311	31.6367	31.5858
377	P00491	P00491	P00491	PNPH_HUMAN	sp	Purine nucleoside phosphorylase	Homo sapiens		PNP	23	23	87.2	87.2	32.118	0	323.31	176370000000	9798600000	2177	1	30.2657	30.1749	30.0932	29.0897	29.6991	30.4008	29.2451	30.6778	30.8479	30.5452	29.6166	30.6636	31.0144	31.7771	30.719	30.8186	31.2721	31.3343	31.4521	31.2857	28.4924	29.9212	30.3539	28.7304	28.895	29.1621	28.5347	29.7283	27.3774
378	P00492	P00492	P00492	HPRT_HUMAN	sp	Hypoxanthine-guanine phosphoribosyltransferase	Homo sapiens		HPRT1	14	13	79.4	76.1	24.579	0	323.31	30793000000	2368700000	658	1	28.6717	27.7266	28.6294	28.0785	27.9683	28.0948	28.4255	28.8806	27.7142	26.3443	28.1682	28.9879	28.3842	28.9576	28.4227	27.3717	28.7618	28.3872	28.4921	28.3144	26.0232	27.3256	27.5445	23.9591	26.001	25.1984	24.5057	26.6906	23.5612
379	P00505	P00505	P00505	AATM_HUMAN	sp	Aspartate aminotransferase, mitochondrial	Homo sapiens		GOT2	18	18	53.3	53.3	47.517	0	222.53	20288000000	780320000	479	1	27.146	27.2509	26.9459	26.9223	26.8439	26.9184	26.6094	25.4552	26.5839	25.9616	27.1508	26.2317	27.0226	26.3759	27.222	28.1455	26.6058	26.5529	27.3024	26.9104	27.3615	26.8061	26.7904	27.2341	27.7195	27.1918	27.7535	27.4597	27.1687
380	P00558	P00558	P00558	PGK1_HUMAN	sp	Phosphoglycerate kinase 1	Homo sapiens		PGK1	36	29	84.7	72.7	44.614	0	323.31	235140000000	8708800000	3040	1	31.4437	30.392	30.9489	30.0314	30.8349	30.9694	30.5521	31.1776	31.3656	31.4108	30.832	31.2299	31.1026	31.4701	30.594	30.3795	31.5278	31.4621	31.0159	31.2196	29.8193	30.6857	30.9359	30.3397	30.2171	30.9414	29.7204	30.6575	31.0668
381	P00568;Q9Y6K8	P00568	P00568	KAD1_HUMAN	sp	Adenylate kinase isoenzyme 1	Homo sapiens		AK1	15	15	71.1	71.1	21.635	0	122.51	23404000000	2127600000	526	2	26.9453	26.3806	28.4717	26.1382	26.2715	27.1318	26.9581	28.9734	27.3362	25.3489	27.6489	28.537	27.3518	27.6927	27.6166	26.8389	28.9085	28.6469	27.8005	27.6706	NaN	25.2671	25.6247	NaN	NaN	22.9592	NaN	23.5049	NaN
382	P00734;FPPCON_P00735	P00734	P00734	THRB_HUMAN	sp	Prothrombin	Homo sapiens		F2	38	38	61.6	61.6	70.036	0	323.31	127200000000	3854600000	2328	2	28.9606	27.5609	29.8867	27.8069	29.3857	29.2096	28.7598	29.8186	30.6157	30.1277	27.9296	29.0605	28.5898	29.4379	29.4156	31.3961	29.6176	28.4441	30.2906	29.5192	29.7539	29.6439	29.9833	29.1512	29.8346	29.5401	30.0052	29.9885	30.5639
383	P00736	P00736	P00736	C1R_HUMAN	sp	Complement C1r subcomponent	Homo sapiens		C1R	13	12	22.1	20.9	80.118	0	62.53	1107400000	29930000	56	1	NaN	NaN	22.3886	NaN	23.5993	NaN	23.7743	22.7688	23.9441	22.7342	NaN	NaN	23.1177	24.577	22.2475	24.6461	NaN	NaN	22.5595	22.8582	25.1908	24.0874	23.0762	23.1802	23.9739	24.0665	23.3479	23.8685	25.3318
384	P00738	P00738	P00738	HPT_HUMAN	sp	Haptoglobin	Homo sapiens		HP	33	16	67.2	45.3	45.205	0	323.31	294590000000	13391000000	2791	1	29.4352	28.3535	31.3054	29.3362	30.1021	31.2754	30.7165	32.8485	30.8483	30.6922	29.1891	30.0362	31.3374	31.8028	30.5236	31.206	31.1298	29.8747	31.3679	30.0962	32.4233	32.338	31.4291	31.3582	31.716	31.4386	31.7058	32.4444	33.442
385	P00739	P00739	P00739	HPTR_HUMAN	sp	Haptoglobin-related protein	Homo sapiens		HPR	21	4	45.4	17.2	39.029	0	33.805	1591900000	79594000	39	1	NaN	NaN	NaN	NaN	NaN	NaN	NaN	23.9254	25.33	NaN	NaN	NaN	24.2774	NaN	NaN	24.7243	23.8028	23.7144	NaN	24.0755	25.9161	24.8111	NaN	NaN	25.0007	25.2	26.642	26.5411	26.1414
386	P00740	P00740	P00740	FA9_HUMAN	sp	Coagulation factor IX	Homo sapiens		F9	7	7	17.1	17.1	51.778	0	63.518	1682300000	84117000	44	1	NaN	NaN	21.9489	NaN	NaN	21.7505	NaN	22.2288	24.1561	22.4003	NaN	NaN	22.3654	22.7487	22.3067	25.1279	22.8938	21.4007	23.793	22.8322	NaN	23.2446	23.3927	NaN	NaN	NaN	NaN	23.7085	24.8747
387	P00742	P00742	P00742	FA10_HUMAN	sp	Coagulation factor X	Homo sapiens		F10	10	10	20.1	20.1	54.731	0	44.231	1847500000	71056000	59	1	NaN	NaN	24.5258	NaN	23.9086	24.074	23.3264	NaN	24.0633	23.0587	NaN	NaN	23.1795	23.6422	24.3088	25.3558	24.3344	NaN	24.1096	23.9555	24.1532	NaN	NaN	23.364	NaN	NaN	NaN	NaN	NaN
388	P00746	P00746	P00746	CFAD_HUMAN	sp	Complement factor D	Homo sapiens		CFD	10	10	55.7	55.7	27.033	0	27.742	2025900000	184180000	72	1	NaN	22.674	23.8082	23.1262	23.0155	NaN	24.4062	23.7223	23.3481	22.1234	NaN	23.0695	24.8905	23.5638	24.3352	24.4074	23.5401	22.8646	23.8377	23.7021	NaN	NaN	NaN	NaN	NaN	NaN	NaN	NaN	NaN
389	P00747;Q15195;Q02325	P00747	P00747	PLMN_HUMAN	sp	Plasminogen	Homo sapiens		PLG	63	55	76.2	67.9	90.568	0	323.31	190560000000	4537200000	3495	3	30.6217	29.1382	30.9979	28.8947	29.9087	30.5073	30.4034	32.6444	32.5347	29.9805	29.2757	30.9117	29.6174	31.6055	30.1872	31.8128	30.1162	29.1838	29.319	30.1079	31.1137	30.9055	30.7119	30.9029	30.8756	30.9814	30.2547	30.7314	31.7618
390	P00748	P00748	P00748	FA12_HUMAN	sp	Coagulation factor XII	Homo sapiens		F12	6	6	12.7	12.7	67.791	0	51.778	2592500000	83628000	101	1	NaN	NaN	NaN	NaN	23.3272	NaN	23.5238	24.6904	24.5081	23.4583	NaN	NaN	23.6164	24.9212	23.4439	24.4558	23.5672	23.4958	23.4544	23.5122	25.2799	25.5921	23.7537	24.7606	25.3652	25.1671	24.4573	23.5753	26.1142
391	P00813	P00813	P00813	ADA_HUMAN	sp	Adenosine deaminase	Homo sapiens		ADA	3	3	11	11	40.764	0.0082465	2.5417	323180000	14051000	8	1	NaN	NaN	NaN	NaN	NaN	NaN	NaN	NaN	22.6989	NaN	NaN	NaN	NaN	NaN	NaN	NaN	NaN	NaN	NaN	22.4297	NaN	NaN	NaN	NaN	NaN	NaN	NaN	NaN	NaN
392	P00846	P00846	P00846	ATP6_HUMAN	sp	ATP synthase subunit a	Homo sapiens		MT-ATP6	1	1	4.4	4.4	24.817	0.0045147	2.9484	1000200000	500120000	22	1	NaN	NaN	NaN	NaN	NaN	NaN	NaN	NaN	NaN	NaN	NaN	NaN	NaN	NaN	NaN	NaN	NaN	NaN	NaN	NaN	NaN	NaN	NaN	NaN	NaN	NaN	NaN	NaN	NaN
393	P00915	P00915	P00915	CAH1_HUMAN	sp	Carbonic anhydrase 1	Homo sapiens		CA1	32	32	96.2	96.2	28.87	0	323.31	4755400000000	339670000000	18141	1	36.4265	33.6699	35.4741	34.6163	34.6581	35.9526	35.0824	36.1655	35.2957	32.0849	35.2138	35.9172	35.6447	36.321	34.9105	34.2978	35.6846	34.8175	34.4388	35.3523	33.9132	35.4843	35.665	34.656	34.5487	34.2333	34.5923	36.1368	32.8196
394	P00918	P00918	P00918	CAH2_HUMAN	sp	Carbonic anhydrase 2	Homo sapiens		CA2	29	29	78.5	78.5	29.246	0	323.31	870730000000	66979000000	3698	1	33.7896	31.3408	32.9699	30.89	31.8547	33.151	31.863	33.7708	32.7917	30.769	32.6699	33.9234	33.8655	34.3281	32.9178	32.2055	33.5077	32.9594	33.2157	33.2753	29.7511	32.5813	33.5159	30.9738	31.1033	31.1094	30.8106	32.692	29.87
395	P01008	P01008	P01008	ANT3_HUMAN	sp	Antithrombin-III	Homo sapiens		SERPINC1	31	23	55.2	47.8	52.602	0	323.31	54914000000	2033900000	1174	1	28.0789	26.7806	28.772	27.1809	28.0368	28.521	28.325	28.9513	29.2149	27.8916	26.8778	27.5508	28.2213	28.8666	28.7389	29.6853	28.3439	27.1661	28.0311	27.5938	29.2289	28.7862	27.9857	28.1323	29.0456	28.567	29.2443	28.7532	29.8816
396	P01009;P20848	P01009	P01009	A1AT_HUMAN	sp	Alpha-1-antitrypsin	Homo sapiens		SERPINA1	38	38	72	72	46.736	0	323.31	506560000000	23025000000	3936	2	29.8722	28.9801	31.7557	30.1087	31.1463	31.7647	31.7804	32.856	32.0533	31.3468	29.6597	31.4506	32.4307	32.4172	32.0578	31.8792	31.565	30.6213	32.4642	31.3727	32.7657	31.8059	30.7375	31.6668	31.9112	31.7521	32.3418	31.9228	33.492
397	P01011	P01011	P01011	AACT_HUMAN	sp	Alpha-1-antichymotrypsin	Homo sapiens		SERPINA3	27	27	57.2	57.2	47.65	0	323.31	163590000000	8179400000	1168	1	27.9454	26.7585	28.9563	28.1761	28.247	28.6087	29.1554	29.987	29.6896	27.8362	27.5348	29.9848	29.2644	30.4711	30.5407	30.4948	28.339	27.5119	31.3774	27.7193	30.5932	29.6459	28.7699	29.1116	29.0538	29.27	29.0387	29.2549	31.93
398	P01019	P01019	P01019	ANGT_HUMAN	sp	Angiotensinogen	Homo sapiens		AGT	11	11	31.3	31.3	53.154	0	189.39	7958100000	397900000	277	1	23.4825	21.9665	24.5743	23.0311	24.6195	25.5356	25.1377	26.6717	27.0563	25.1487	23.1462	23.8549	25.7286	26.2163	25.6435	25.8103	25.9193	24.7273	25.2663	25.0959	27.2662	25.9875	26.0447	25.6666	26.945	26.5925	26.6455	27.7631	28.4237
399	P01023;FPPCON_ENSBTAP00000024146	P01023	P01023	A2MG_HUMAN	sp	Alpha-2-macroglobulin	Homo sapiens		A2M	84	74	65.9	59.3	163.29	0	323.31	523750000000	7274400000	7825	2	31.7396	29.7858	32.0436	29.6001	31.3192	32.8517	32.1414	32.9142	32.0635	31.1613	30.6804	31.6666	33.0754	32.189	31.3526	30.9991	31.784	31.0581	31.5921	31.1142	32.767	32.2653	31.66	33.0577	32.6894	32.7302	33.4812	33.2854	33.7324
400	P01024;FPPCON_Q2UVX4;MQCON_Q2UVX4;O95568	P01024	P01024	CO3_HUMAN	sp	Complement C3	Homo sapiens		C3	125	125	78.1	78.1	187.15	0	323.31	573770000000	5915100000	8610	4	29.7714	27.9422	31.7504	29.732	31.3414	31.8715	31.7263	33.1359	32.7056	32.0155	28.769	30.6528	31.4359	32.5266	31.6143	32.0148	31.5944	30.842	31.6288	31.4011	33.4069	33.1609	32.0891	32.5208	32.4138	32.3996	32.3287	32.6517	33.8787
401	P01031	P01031	P01031	CO5_HUMAN	sp	Complement C5	Homo sapiens		C5	62	57	47.7	45	188.3	0	323.31	28109000000	334630000	936	1	27.0324	21.9385	27.4265	24.7978	26.5625	27.4554	27.2195	28.6286	28.3452	27.0266	23.9122	26.6907	26.7891	28.0272	27.5109	27.9749	26.9556	25.9429	27.0311	26.568	28.6327	28.7012	28.2322	28.0966	28.0874	27.6705	28.174	28.3482	29.7488
402	P01033	P01033	P01033	TIMP1_HUMAN	sp	Metalloproteinase inhibitor 1	Homo sapiens		TIMP1	7	7	47.8	47.8	23.171	0	116.39	3394800000	308610000	78	1	NaN	24.274	24.8224	24.3284	25.6132	25.0643	24.9936	24.7589	25.071	25.591	24.0403	24.0682	25.0094	NaN	25.7426	25.7995	24.6122	24.086	25.4567	24.8231	25.5174	25.2142	25.1948	25.3831	NaN	25.0061	23.5426	25.2311	NaN
403	P01042;FPPCON_P01045;MQCON_Q2KJ62;FPPCON_P01044	P01042	P01042	KNG1_HUMAN	sp	Kininogen-1	Homo sapiens		KNG1	24	24	31.8	31.8	71.957	0	323.31	20715000000	591860000	657	4	25.1172	24.4947	27.3238	25.44	26.7609	27.2738	26.8449	28.0663	28.3363	27.1803	24.8735	26.4097	27.0808	28.087	27.0925	27.6697	27.2057	26.6653	26.925	26.8057	28.114	28.3433	27.1588	27.6224	27.353	27.5718	27.6422	27.9737	28.9888
404	P01116;P01111;P01112	P01116	P01116	RASK_HUMAN	sp	GTPase KRas	Homo sapiens		KRAS	4	4	30.7	30.7	21.656	0	8.7713	1194300000	132700000	57	3	NaN	NaN	24.0906	NaN	NaN	22.7252	23.1882	NaN	NaN	NaN	23.482	23.3206	22.1436	23.5264	23.7411	23.5568	NaN	23.3518	24.002	23.3798	NaN	NaN	NaN	NaN	NaN	NaN	NaN	NaN	NaN
405	P01133	P01133	P01133	EGF_HUMAN	sp	Pro-epidermal growth factor	Homo sapiens		EGF	6	6	8	8	133.99	0.00052493	5.4148	237360000	4023100	6	1	NaN	NaN	NaN	NaN	NaN	NaN	NaN	NaN	NaN	NaN	NaN	NaN	NaN	NaN	NaN	NaN	NaN	NaN	NaN	NaN	NaN	NaN	NaN	NaN	NaN	NaN	NaN	NaN	NaN
406	P01137	P01137	P01137	TGFB1_HUMAN	sp	Transforming growth factor beta-1 proprotein	Homo sapiens		TGFB1	17	17	46.2	46.2	44.341	0	153.7	22167000000	1007600000	571	1	25.5699	27.4958	27.4357	28.1599	27.722	26.9862	27.212	26.5001	26.2857	27.7708	27.2646	26.3817	26.9401	26.0235	27.5772	27.5584	26.2622	26.8315	27.0584	26.8049	27.4061	26.1244	26.5895	27.6542	27.2143	27.1191	27.2087	26.9106	26.1901
407	P01266	P01266	P01266	THYG_HUMAN	sp	Thyroglobulin	Homo sapiens		TG	21	21	9.4	9.4	304.79	0	30.463	294390000	2537800	24	1	NaN	NaN	NaN	NaN	NaN	22.6308	NaN	NaN	NaN	NaN	NaN	24.8991	NaN	NaN	NaN	NaN	NaN	NaN	NaN	NaN	NaN	NaN	NaN	NaN	NaN	NaN	NaN	NaN	NaN
408	P01591	P01591	P01591	IGJ_HUMAN	sp	Immunoglobulin J chain	Homo sapiens		JCHAIN	4	4	23.3	23.3	18.098	0	23.019	1259800000	157480000	25	1	NaN	NaN	23.1863	22.219	NaN	23.5438	23.7901	25.964	24.0455	22.8433	NaN	24.0137	23.4779	23.467	23.0355	23.4308	NaN	23.3973	22.9278	23.0177	23.8716	23.1819	23.1914	23.4145	NaN	23.1271	23.8569	NaN	NaN
409	P01594;P01593	P01594;P01593	P01594	KV133_HUMAN	sp	Immunoglobulin kappa variable 1-33	Homo sapiens		IGKV1-33	1	1	13.7	13.7	12.848	0	13.027	543990000	136000000	16	2	NaN	NaN	NaN	NaN	NaN	NaN	NaN	23.2954	22.9512	22.6039	NaN	NaN	NaN	24.8519	NaN	NaN	NaN	22.7186	22.4551	NaN	NaN	NaN	NaN	NaN	NaN	NaN	NaN	NaN	NaN
410	P01599	P01599	P01599	KV117_HUMAN	sp	Immunoglobulin kappa variable 1-17	Homo sapiens		IGKV1-17	2	1	23.1	12.8	12.778	0.0086022	2.4368	44545000	11136000	8	1	NaN	NaN	NaN	NaN	NaN	NaN	NaN	NaN	NaN	NaN	NaN	NaN	NaN	NaN	NaN	NaN	NaN	NaN	NaN	NaN	NaN	NaN	NaN	NaN	NaN	NaN	NaN	NaN	NaN
411	P01602	P01602	P01602	KV105_HUMAN	sp	Immunoglobulin kappa variable 1-5	Homo sapiens		IGKV1-5	2	2	24.8	24.8	12.781	0.00096805	3.8927	2103400000	525850000	58	1	NaN	NaN	NaN	NaN	NaN	NaN	NaN	NaN	NaN	NaN	NaN	NaN	NaN	NaN	NaN	NaN	NaN	NaN	NaN	NaN	NaN	24.8754	NaN	NaN	NaN	NaN	NaN	NaN	NaN
412	P01619	P01619	P01619	KV320_HUMAN	sp	Immunoglobulin kappa variable 3-20	Homo sapiens		IGKV3-20	3	2	40.5	26.7	12.557	0	150.39	9119600000	1823900000	125	1	NaN	NaN	25.7402	24.6456	25.6716	26.5399	26.7065	26.5154	26.6153	26.0243	NaN	25.3831	26.7549	27.133	25.8971	25.6192	26.9662	26.1053	25.9376	25.8808	27.0535	26.4114	26.4211	NaN	26.421	NaN	NaN	26.5659	NaN
413	P01624;A0A0C4DH90;A0A075B6H7;A0A0C4DH55	P01624	P01624	KV315_HUMAN	sp	Immunoglobulin kappa variable 3-15	Homo sapiens		IGKV3-15	3	1	26.1	7.8	12.496	0	17.551	7010200000	2336700000	71	4	NaN	NaN	NaN	NaN	NaN	25.9641	25.9761	26.7466	26.395	25.3404	NaN	NaN	25.9169	26.6337	NaN	NaN	26.5838	25.4248	25.0958	26.2054	26.8999	26.8006	NaN	NaN	NaN	NaN	NaN	NaN	NaN
414	P01700;P01699	P01700	P01700	LV147_HUMAN	sp	Immunoglobulin lambda variable 1-47	Homo sapiens		IGLV1-47	3	3	24.8	24.8	12.283	0	13.715	2547300000	509460000	55	2	NaN	NaN	23.5028	NaN	NaN	NaN	NaN	25.5059	26.5391	23.506	NaN	NaN	NaN	NaN	24.3425	NaN	25.4298	NaN	NaN	NaN	25.743	25.3517	24.3019	23.6024	24.5971	24.747	24.7228	25.5872	NaN
415	P01701	P01701	P01701	LV151_HUMAN	sp	Immunoglobulin lambda variable 1-51	Homo sapiens		IGLV1-51	3	3	38.5	38.5	12.249	0.0049372	2.9025	964980000	321660000	39	1	NaN	NaN	23.8739	NaN	23.4102	24.1414	23.9545	24.1709	24.2703	NaN	NaN	23.6407	23.8821	24.4345	23.7087	23.2393	23.925	NaN	NaN	23.8541	24.2902	23.2917	NaN	NaN	NaN	NaN	24.3231	NaN	NaN
416	P01703	P01703	P01703	LV140_HUMAN	sp	Immunoglobulin lambda variable 1-40	Homo sapiens		IGLV1-40	2	2	39	39	12.301	0	11.799	615790000	205260000	14	1	NaN	NaN	NaN	NaN	NaN	NaN	NaN	24.9908	24.8261	NaN	NaN	NaN	24.614	24.6693	NaN	NaN	24.5987	NaN	NaN	NaN	NaN	NaN	NaN	NaN	NaN	NaN	NaN	27.5091	NaN
417	P01714	P01714	P01714	LV319_HUMAN	sp	Immunoglobulin lambda variable 3-19	Homo sapiens		IGLV3-19	3	3	43.8	43.8	12.042	0	7.6991	1112000000	222390000	49	1	NaN	NaN	NaN	NaN	NaN	NaN	NaN	NaN	NaN	NaN	NaN	NaN	NaN	NaN	24.8446	NaN	23.6533	NaN	NaN	NaN	NaN	NaN	NaN	NaN	NaN	NaN	NaN	NaN	NaN
418	P01718	P01718	P01718	LV327_HUMAN	sp	Immunoglobulin lambda variable 3-27	Homo sapiens		IGLV3-27	3	1	28.3	8.8	12.165	0	7.9364	821800000	273930000	25	1	NaN	NaN	22.6784	NaN	23.0436	NaN	23.1995	23.799	24.4798	22.6604	NaN	23.0538	23.8555	24.7727	23.4139	22.5552	24.0988	NaN	NaN	NaN	NaN	NaN	NaN	NaN	NaN	NaN	NaN	NaN	NaN
419	P01721	P01721	P01721	LV657_HUMAN	sp	Immunoglobulin lambda variable 6-57	Homo sapiens		IGLV6-57	2	2	35.9	35.9	12.566	0	8.9769	118900000	23779000	8	1	NaN	NaN	NaN	NaN	NaN	NaN	NaN	NaN	NaN	NaN	NaN	NaN	NaN	23.2388	NaN	NaN	NaN	NaN	NaN	NaN	NaN	NaN	NaN	NaN	NaN	NaN	NaN	NaN	NaN
420	P01742;A0A0B4J2H0;P0DP01;A0A0C4DH29;P01743	P01742	P01742	HV169_HUMAN	sp	Immunoglobulin heavy variable 1-69	Homo sapiens		IGHV1-69	3	3	28.2	28.2	12.659	0	21.732	2199100000	366510000	17	5	NaN	NaN	NaN	NaN	NaN	NaN	NaN	NaN	NaN	NaN	NaN	NaN	NaN	NaN	NaN	NaN	NaN	NaN	NaN	NaN	26.1997	NaN	NaN	NaN	NaN	NaN	NaN	NaN	NaN
421	P01764	P01764	P01764	HV323_HUMAN	sp	Immunoglobulin heavy variable 3-23	Homo sapiens		IGHV3-23	3	1	35	16.2	12.582	0.0014293	3.6595	5402300	900380	1	1	NaN	NaN	NaN	NaN	NaN	NaN	NaN	NaN	NaN	NaN	NaN	NaN	NaN	NaN	NaN	NaN	NaN	NaN	NaN	NaN	NaN	NaN	NaN	NaN	NaN	NaN	NaN	NaN	NaN
422	P01766	P01766	P01766	HV313_HUMAN	sp	Immunoglobulin heavy variable 3-13	Homo sapiens		IGHV3-13	2	1	19	9.5	12.506	0.0065416	2.5862	69527000	17382000	10	1	NaN	NaN	NaN	NaN	NaN	NaN	NaN	NaN	NaN	NaN	NaN	NaN	NaN	NaN	NaN	NaN	NaN	NaN	NaN	NaN	NaN	NaN	NaN	NaN	NaN	NaN	NaN	NaN	NaN
423	P01780;A0A0B4J1V1;P01763;P01762	P01780	P01780	HV307_HUMAN	sp	Immunoglobulin heavy variable 3-7	Homo sapiens		IGHV3-7	4	2	32.5	13.7	12.943	0	37.786	9356500000	1871300000	124	4	NaN	NaN	25.0883	23.7142	24.7903	25.9628	26.8145	27.0092	26.8853	25.8046	NaN	24.3276	27.1594	27.2746	25.4878	25.5826	27.6228	25.0758	25.5601	26.3098	28.2369	27.5548	25.8258	26.4604	NaN	NaN	NaN	26.6387	26.9497
424	P0DP04;P01782	P0DP04;P01782	P01782	HV309_HUMAN	sp	Immunoglobulin heavy variable 3-9	Homo sapiens		IGHV3-9	3	2	34.7	25.4	13.017	0	6.6404	1751700000	291950000	49	2	NaN	NaN	NaN	NaN	NaN	NaN	NaN	NaN	NaN	NaN	NaN	NaN	NaN	24.825	NaN	NaN	NaN	NaN	NaN	NaN	25.1823	25.446	NaN	NaN	25.0251	NaN	25.0599	24.7135	NaN
425	P01834	P01834	P01834	IGKC_HUMAN	sp	Immunoglobulin kappa constant	Homo sapiens		IGKC	12	12	97.2	97.2	11.765	0	323.31	337210000000	67442000000	2492	1	28.374	27.9268	31.443	30.0989	30.6247	31.9096	31.6665	32.6413	32.2033	31.0155	28.5177	31.1176	31.9313	32.0981	31.4744	30.9373	31.7753	30.9426	31.2313	31.1642	31.751	30.063	30.593	30.0799	30.6036	29.2884	29.8566	31.6139	29.392
426	P01857	P01857	P01857	IGHG1_HUMAN	sp	Immunoglobulin heavy constant gamma 1	Homo sapiens		IGHG1	22	10	69.7	38.2	36.105	0	323.31	932420000000	62161000000	5469	1	29.8427	29.6452	32.5898	31.578	32.4494	33.131	32.9981	33.8233	33.7859	32.9533	29.7003	32.3404	33.8836	33.8742	33.2668	32.6022	33.6856	32.4608	32.5766	32.5748	33.454	32.8093	31.7382	32.5636	32.7796	33.0099	32.6198	33.0827	33.4353
427	P01859	P01859	P01859	IGHG2_HUMAN	sp	Immunoglobulin heavy constant gamma 2	Homo sapiens		IGHG2	18	9	67.2	39.9	35.9	0	318.85	137720000000	10594000000	1193	1	26.3644	25.919	30.4636	28.0032	29.9599	30.4728	30.406	31.0641	30.6086	30.2016	27.5415	29.7855	30.2713	29.9066	30.3657	30.0572	30.6228	29.7362	30.7016	31.0997	32.0502	30.3744	29.5913	30.2281	30.6522	29.8984	29.5741	31.4043	31.5003
428	P01860	P01860	P01860	IGHG3_HUMAN	sp	Immunoglobulin heavy constant gamma 3	Homo sapiens		IGHG3	20	7	67.4	40.6	41.287	0	323.31	98391000000	5787700000	2214	1	27.0976	26.8316	30.1407	27.6099	29.2549	28.7891	30.2846	30.8705	31.2878	29.1521	26.0531	30.3601	30.7826	29.3872	29.6483	30.1959	29.7631	29.1393	29.0273	28.657	30.68	30.2254	27.8141	29.3702	29.4921	29.9157	29.8053	30.0197	31.0643
429	P01861	P01861	P01861	IGHG4_HUMAN	sp	Immunoglobulin heavy constant gamma 4	Homo sapiens		IGHG4	14	6	59.9	32.1	35.94	0	98.748	23454000000	1675300000	351	1	NaN	22.3884	27.6651	26.5573	26.3692	28.4427	26.6133	28.871	NaN	27.3706	NaN	26.2096	27.1627	27.5054	28.2754	27.58	27.1726	27.3523	27.4946	28.0318	28.4411	24.6364	26.6351	27.4464	27.3426	25.6316	24.812	27.4432	29.688
430	P01871	P01871	P01871	IGHM_HUMAN	sp	Immunoglobulin heavy constant mu	Homo sapiens		IGHM	23	23	60.5	60.5	49.439	0	323.31	76873000000	3203000000	1912	1	26.5358	25.9208	27.6582	27.2095	27.4879	27.8478	28.9724	28.332	29.4703	27.0444	25.7257	28.5885	29.4299	28.6898	28.5382	28.3611	29.0997	28.4108	28.2819	26.9051	31.3885	30.7035	28.4702	31.2871	29.3806	30.6089	32.5959	29.5574	29.4233
431	P01876	P01876	P01876	IGHA1_HUMAN	sp	Immunoglobulin heavy constant alpha 1	Homo sapiens		IGHA1	17	9	56.9	38.5	37.654	0	323.31	237070000000	14817000000	2047	1	26.4789	26.5552	30.6659	28.5863	29.5814	31.1475	30.8474	32.4721	32.1148	30.7151	27.0559	29.8709	31.1693	31.4132	29.5848	30.2783	30.5804	29.918	30.4574	30.7045	31.9658	30.568	30.3656	29.4529	31.1351	31.9968	31.2249	31.4374	31.3352
432	P01877	P01877	P01877	IGHA2_HUMAN	sp	Immunoglobulin heavy constant alpha 2	Homo sapiens		IGHA2	14	6	59.7	37.9	36.591	0	180.91	3331800000	208240000	101	1	NaN	NaN	24.3246	23.2616	NaN	25.2997	25.47	27.2797	26.2642	23.6465	NaN	24.4755	24.849	NaN	NaN	NaN	24.4845	25.1071	25.3423	25.4918	26.6422	NaN	NaN	24.2708	NaN	25.7636	NaN	25.1913	25.0653
433	P01880	P01880	P01880	IGHD_HUMAN	sp	Immunoglobulin heavy constant delta	Homo sapiens		IGHD	5	5	18	18	42.352	0	23.554	440490000	24472000	14	1	NaN	NaN	NaN	NaN	NaN	NaN	24.6288	23.78	NaN	NaN	NaN	24.2943	NaN	NaN	NaN	23.0156	NaN	NaN	NaN	NaN	NaN	NaN	NaN	NaN	NaN	25.1865	NaN	NaN	NaN
434	P01891;P30511	P01891	P01891	1A68_HUMAN	sp	HLA class I histocompatibility antigen, A-68 alpha chain	Homo sapiens		HLA-A	26	18	62.5	44.9	40.908	0	323.31	70812000000	3540600000	1207	2	27.7672	29.2934	29.0298	30.3768	28.9455	28.4458	29.2555	28.1848	28.4375	29.732	28.837	28.9119	28.7499	27.7982	28.9316	30.0121	29.2219	28.7124	29.3719	28.9165	29.1257	27.043	28.0542	28.6122	28.5181	28.192	28.3258	29.0504	28.0873
435	P01893	P01893	P01893	HLAH_HUMAN	sp	Putative HLA class I histocompatibility antigen, alpha chain H	Homo sapiens		HLA-H	12	4	35.6	18.2	40.891	0	101.55	19666000000	1035100000	252	1	26.0155	28.0228	27.3744	28.5854	27.7988	25.793	25.9459	25.7085	26.2379	26.8787	27.0685	26.7312	28.0415	26.5799	28.0309	28.0521	26.7574	26.6171	28.0899	27.3292	27.8027	NaN	NaN	27.3465	26.6621	25.5402	27.7497	27.1258	26.1791
436	P01903;P01906	P01903	P01903	DRA_HUMAN	sp	HLA class II histocompatibility antigen, DR alpha chain	Homo sapiens		HLA-DRA	6	6	32.3	32.3	28.607	0	35.28	2171800000	241310000	84	2	24.4065	24.393	24.0617	22.7828	24.1341	23.4668	24.6412	22.5315	26.7557	NaN	24.8871	24.0599	24.3378	24.8094	24.548	25.7571	24.1575	23.2108	24.7208	23.6369	NaN	23.425	NaN	24.0077	NaN	NaN	NaN	NaN	23.8503
437	P01911	P01911	P01911	2B1F_HUMAN	sp	HLA class II histocompatibility antigen, DRB1-15 beta chain	Homo sapiens		HLA-DRB1	6	0	33.5	0	29.966	0	64.794	1346600000	79214000	40	1	NaN	23.1297	23.128	22.8748	23.8617	NaN	NaN	NaN	24.9161	NaN	NaN	23.7794	24.1581	24.8256	23.6531	25.6069	NaN	NaN	24.6734	23.0389	NaN	NaN	NaN	NaN	NaN	NaN	NaN	NaN	NaN
438	P02042	P02042	P02042	HBD_HUMAN	sp	Hemoglobin subunit delta	Homo sapiens		HBD	18	9	95.9	68.7	16.055	0	209.34	91287000000	8298800000	813	1	31.0636	28.6648	30.5842	28.6784	29.0077	30.5627	29.9027	31.1231	30.2346	26.8381	29.8485	30.5796	29.3795	30.7774	30.7295	28.9497	31.0547	30.7573	30.1408	29.7224	27.3658	29.7472	30.3031	28.0525	28.5741	29.1906	28.8728	29.3639	28.7601
439	P02545	P02545	P02545	LMNA_HUMAN	sp	Prelamin-A/C	Homo sapiens		LMNA	33	31	55.9	54.5	74.139	0	220	6210100000	151470000	148	1	24.708	23.0729	24.7746	23.3444	24.4239	24.8229	23.6173	26.0841	29.6441	24.0851	NaN	23.9697	22.8443	26.1051	24.0219	27.5583	NaN	NaN	25.1183	22.8834	24.471	22.3531	22.5537	24.2009	NaN	24.2654	NaN	22.6792	26.2175
440	P02549	P02549	P02549	SPTA1_HUMAN	sp	Spectrin alpha chain, erythrocytic 1	Homo sapiens		SPTA1	185	185	74.7	74.7	280.01	0	323.31	775360000000	5918800000	12634	1	34.575	31.9938	33.1124	31.5861	32.1146	33.3702	32.5271	33.6286	32.9299	29.7247	32.7641	33.9211	32.9849	34.1081	32.443	33.2679	33.4769	33.0071	32.424	32.7119	30.7916	33.0863	32.7325	32.1751	32.1698	32.9708	32.5555	32.2233	32.4038
441	P02647;FPPCON_P15497	P02647	P02647	APOA1_HUMAN	sp	Apolipoprotein A-I	Homo sapiens		APOA1	35	35	80.1	80.1	30.777	0	323.31	126560000000	7031100000	1269	2	26.9584	26.8001	30.327	27.3794	29.5035	29.6665	30.1799	31.0574	30.7563	28.6263	27.4947	29.2417	30.2178	31.0813	30.0413	30.9478	30.7785	30.053	29.8852	30.0686	26.458	28.0142	27.9251	25.8233	26.9086	26.422	27.249	28.1293	27.7322
442	P02649;FPPCON_Q03247	P02649	P02649	APOE_HUMAN	sp	Apolipoprotein E	Homo sapiens		APOE	23	23	69.1	69.1	36.154	0	323.31	7986600000	363030000	145	2	23.4303	22.5226	22.6194	23.6446	23.421	21.7413	21.2745	24.63	27.7176	23.034	NaN	23.2265	24.097	26.812	25.2243	29.0287	23.5297	23.8884	24.7911	23.2181	21.9019	NaN	23.5931	22.0263	NaN	NaN	21.3674	22.8584	26.3184
443	P02671;FPPCON_P02672	P02671	P02671	FIBA_HUMAN	sp	Fibrinogen alpha chain	Homo sapiens		FGA	71	71	75.8	75.8	94.972	0	323.31	1459700000000	37429000000	9119	2	34.6398	33.6594	33.6553	31.7794	32.3914	33.3603	33.4173	34.3819	35.3813	33.5018	34.1178	34.9633	33.1371	34.6072	33.2474	34.4244	31.7674	31.1924	32.2652	31.342	33.2941	32.6711	32.4907	33.1981	32.4843	31.9017	33.0166	32.2803	34.3893
444	P02675	P02675	P02675	FIBB_HUMAN	sp	Fibrinogen beta chain	Homo sapiens		FGB	67	58	84.5	79.6	55.928	0	323.31	3946900000000	140960000000	19717	1	36.1747	35.0453	35.3773	33.0926	34.5566	34.9742	34.7669	36.6348	37.0257	34.3573	35.6808	36.3642	34.784	36.3882	35.1314	35.8879	33.2213	32.8732	34.0975	33.0178	34.1749	33.989	33.9029	35.2122	33.4603	32.7264	35.0294	33.5297	36.1762
445	P02679	P02679	P02679	FIBG_HUMAN	sp	Fibrinogen gamma chain	Homo sapiens		FGG	59	59	87.4	87.4	51.511	0	323.31	3407900000000	121710000000	13726	1	35.7379	34.7381	35.0406	32.721	34.6166	34.8717	34.2148	36.2955	36.3417	33.5464	35.33	36.0119	34.666	35.9603	34.8283	35.4938	32.6975	32.4717	33.7322	32.5797	34.1363	34.5906	33.7245	34.9508	33.9136	32.9315	35.4257	33.7205	36.6524
446	P02686	P02686	P02686	MBP_HUMAN	sp	Myelin basic protein	Homo sapiens		MBP	2	2	7.9	7.9	33.117	0.00048733	4.0259	340020000	22668000	19	1	25.0615	21.7548	24.0842	23.3233	22.8372	24.3473	23.8319	NaN	23.4273	22.3385	NaN	NaN	NaN	NaN	NaN	NaN	NaN	NaN	NaN	NaN	NaN	NaN	NaN	NaN	NaN	NaN	NaN	NaN	NaN
447	P02724	P02724	P02724	GLPA_HUMAN	sp	Glycophorin-A	Homo sapiens		GYPA	4	4	35.3	35.3	16.331	0	241.64	12098000000	2419700000	164	1	28.6792	24.611	26.9885	25.8116	26.536	28.1345	27.1641	27.1551	27.7633	NaN	25.7744	27.9413	26.9257	29.1284	25.6813	28.1902	28.4156	27.4545	26.2163	27.0398	NaN	NaN	NaN	24.7396	NaN	NaN	NaN	NaN	NaN
448	P02730	P02730	P02730	B3AT_HUMAN	sp	Band 3 anion transport protein	Homo sapiens		SLC4A1	40	40	50.6	50.6	101.79	0	323.31	1318300000000	36620000000	9924	1	34.8149	32.6796	33.8171	32.2969	32.9051	33.9381	33.1174	33.988	33.7748	30.5267	32.9802	34.572	33.8286	34.9947	33.3789	34.4254	34.2436	33.5998	33.2388	33.3658	31.6576	34.1962	34.2662	33.2017	33.2763	33.6787	33.552	33.2027	33.8779
449	P02741	P02741	P02741	CRP_HUMAN	sp	C-reactive protein	Homo sapiens		CRP	7	7	27.7	27.7	25.038	0	23.799	6554400000	1092400000	55	1	NaN	NaN	21.7798	NaN	NaN	NaN	23.1855	23.1359	NaN	NaN	NaN	NaN	22.3087	NaN	21.9393	NaN	NaN	NaN	25.7626	NaN	NaN	NaN	NaN	NaN	NaN	NaN	NaN	NaN	24.059
450	P02743	P02743	P02743	SAMP_HUMAN	sp	Serum amyloid P-component	Homo sapiens		APCS	8	8	33.2	33.2	25.387	0	169.87	40077000000	4007700000	476	1	25.5933	23.0463	27.5426	25.4796	27.2453	27.7297	27.6459	28.8142	27.652	27.0006	23.4959	26.8298	26.673	27.5779	27.2904	28.8131	26.2114	26.1433	27.5127	26.8397	30.8005	27.8734	28.6777	27.0002	27.1285	26.9683	26.9914	28.9994	26.191
451	P02745	P02745	P02745	C1QA_HUMAN	sp	Complement C1q subcomponent subunit A	Homo sapiens		C1QA	4	4	16.3	16.3	26.016	0	23.385	2374400000	197860000	67	1	NaN	NaN	NaN	NaN	NaN	NaN	NaN	23.8957	24.7046	NaN	22.7534	NaN	NaN	24.9165	NaN	25.5164	23.4942	NaN	NaN	23.5176	25.1171	NaN	NaN	23.213	23.4935	NaN	NaN	24.2858	24.502
452	P02746	P02746	P02746	C1QB_HUMAN	sp	Complement C1q subcomponent subunit B	Homo sapiens		C1QB	8	8	35.2	35.2	26.721	0	28.201	5233400000	436120000	169	1	NaN	23.5013	24.271	23.9146	24.0009	24.1472	24.389	25.1646	25.6409	23.9891	23.4054	24.5914	24.7639	25.2997	25.2968	25.9494	24.3306	23.3426	25.0683	23.7743	26.7579	26.4711	25.7273	24.8213	25.7864	26.2678	25.41	25.4184	26.4353
453	P02747	P02747	P02747	C1QC_HUMAN	sp	Complement C1q subcomponent subunit C	Homo sapiens		C1QC	5	5	25.3	25.3	25.773	0	47.97	5213500000	401040000	150	1	22.486	22.1121	25.3541	24.2017	24.7716	25.3529	25.4107	26.0883	26.0255	23.875	23.7362	25.0872	24.8797	25.7807	25.6256	26.6019	24.9475	23.7293	25.5379	24.2411	25.3165	NaN	24.6286	NaN	NaN	NaN	NaN	NaN	NaN
454	P02748;REV__Q4AC99	P02748	P02748	CO9_HUMAN	sp	Complement component C9	Homo sapiens		C9	18	15	29	25.6	63.173	0	179.49	16379000000	629970000	331	2	25.4124	22.1826	26.0526	NaN	25.7992	25.9506	26.3133	27.4219	27.0556	25.8051	22.7222	25.7799	25.9514	27.3495	26.4938	27.2732	26.0358	24.768	26.4223	25.7087	27.4055	24.2361	26.5865	26.3699	26.5736	26.2877	26.3332	25.241	28.9921
455	P02749;FPPCON_P17690	P02749	P02749	APOH_HUMAN	sp	Beta-2-glycoprotein 1	Homo sapiens		APOH	19	19	61.2	61.2	38.298	0	323.31	53654000000	3156100000	915	2	27.014	25.9629	28.3587	27.2099	28.451	28.3098	28.295	28.9722	28.6574	28.4336	26.2049	27.9347	28.38	28.2973	28.8128	29.9498	27.4825	27.5728	28.5683	28.1745	28.7624	28.0927	27.3504	28.0304	28.6829	27.5308	28.8741	28.4996	28.9719
456	P02750	P02750	P02750	A2GL_HUMAN	sp	Leucine-rich alpha-2-glycoprotein	Homo sapiens		LRG1	10	10	39.5	39.5	38.177	0	64.497	3310700000	194750000	88	1	22.6406	NaN	24.1748	23.3598	22.8375	23.764	24.7629	25.8902	23.5746	23.8078	NaN	NaN	25.3702	24.7316	25.3453	23.6039	24.4212	NaN	24.9183	24.7789	25.4725	24.8899	23.4166	24.5292	25.0251	24.6279	25.2042	24.7454	27.9835
457	P02751	P02751	P02751	FINC_HUMAN	sp	Fibronectin	Homo sapiens		FN1	106	106	58.8	58.8	262.62	0	323.31	411500000000	4074200000	6950	1	33.174	31.4104	32.7436	31.3662	31.0792	32.1271	32.1416	31.3082	32.4442	30.2313	32.1949	32.253	31.3534	32.0488	32.3347	32.6494	29.9665	29.254	31.4503	30.3797	33.1767	32.4528	31.4364	31.7085	32.884	31.9984	33.0252	31.1877	31.995
458	P02753	P02753	P02753	RET4_HUMAN	sp	Retinol-binding protein 4	Homo sapiens		RBP4	8	8	55.7	55.7	23.01	0	71.084	2039100000	203910000	75	1	NaN	NaN	25.1236	NaN	NaN	NaN	24.0362	26.8168	23.755	21.6664	NaN	23.0794	23.1428	25.1052	25.0897	24.5808	23.919	23.9509	25.6546	23.5812	NaN	NaN	NaN	NaN	NaN	NaN	NaN	NaN	NaN
459	P02760;FPPCON_P00978	P02760	P02760	AMBP_HUMAN	sp	Protein AMBP	Homo sapiens		AMBP	16	16	49.4	49.4	38.999	0	95.897	13263000000	828930000	438	2	25.6491	24.7367	26.8157	25.4001	25.9511	27.2291	27.0067	28.3267	27.543	26.7679	25.0521	26.8906	27.0988	26.8073	27.1548	27.6346	26.0034	25.6221	26.6948	26.0065	27.4287	26.9338	26.0782	27.2972	26.8874	26.1748	26.7667	27.0651	27.1641
460	P02763	P02763	P02763	A1AG1_HUMAN	sp	Alpha-1-acid glycoprotein 1	Homo sapiens		ORM1	11	7	45.3	32.8	23.511	0	216.26	49172000000	4917200000	675	1	26.8558	25.0325	28.1247	26.4931	27.745	28.1214	27.9505	28.8333	28.3433	27.6383	26.6449	28.0293	29.0277	29.4236	29.5787	29.221	27.9474	27.1245	29.3999	27.9683	30.0305	28.7516	26.8334	28.6185	28.7302	28.0871	28.9959	28.6424	30.7569
461	P02765	P02765	P02765	FETUA_HUMAN	sp	Alpha-2-HS-glycoprotein	Homo sapiens		AHSG	7	7	30	30	39.34	0	161.75	11312000000	870180000	255	1	24.1207	23.6101	26.5721	24.5811	26.7178	27.2619	26.9829	27.3602	27.4802	26.7742	24.1181	25.4057	26.9832	27.5965	26.4038	26.9762	26.9381	26.067	25.7503	26.2468	27.4957	26.8663	25.5368	26.2533	27.2815	26.4239	26.7757	27.0178	27.55
462	P02766	P02766	P02766	TTHY_HUMAN	sp	Transthyretin	Homo sapiens		TTR	4	4	33.3	33.3	15.887	0	26.194	315830000	52638000	15	1	NaN	NaN	NaN	NaN	NaN	NaN	NaN	23.836	23.3202	NaN	NaN	NaN	NaN	23.1912	23.8036	NaN	NaN	NaN	23.9382	NaN	NaN	NaN	NaN	NaN	NaN	NaN	NaN	NaN	NaN
463	P02774;FPPCON_Q3MHN5;FPPCON_ENSBTAP00000018229;Q8TDJ6	P02774	P02774	VTDB_HUMAN	sp	Vitamin D-binding protein	Homo sapiens		GC	40	40	80.4	80.4	52.917	0	323.31	69401000000	2478600000	1535	4	26.6979	25.3564	29.0284	26.8618	28.5162	28.8321	28.8068	29.6862	29.9631	28.3986	26.6517	28.0403	28.8765	30.0074	29.2831	29.7925	29.3787	28.0859	28.7458	28.4584	29.5627	28.7825	28.018	28.4562	28.9725	28.7655	29.1576	29.1316	30.1649
464	P02775	P02775	P02775	CXCL7_HUMAN	sp	Platelet basic protein	Homo sapiens		PPBP	7	7	51.6	51.6	13.894	0	200.17	7883200000	985400000	185	1	24.8749	26.0848	26.4271	27.2435	25.874	25.2972	25.915	25.0137	24.199	27.2059	25.8655	24.0522	25.5414	24.7048	26.2965	26.2523	24.4825	25.4118	25.1916	25.2117	24.5142	NaN	NaN	26.4535	26.4917	24.609	NaN	24.5847	NaN
465	P02776;P10720	P02776	P02776	PLF4_HUMAN	sp	Platelet factor 4	Homo sapiens		PF4	5	5	43.6	43.6	10.845	0	27.231	2366500000	591630000	79	2	NaN	24.059	24.1882	24.6491	25.1954	NaN	24.9796	24.7699	23.6136	25.4185	23.5938	NaN	24.1655	NaN	25.2807	23.7726	23.607	24.0447	24.9992	24.0799	23.9367	NaN	NaN	23.935	NaN	NaN	NaN	23.9474	NaN
466	P02786	P02786	P02786	TFR1_HUMAN	sp	Transferrin receptor protein 1	Homo sapiens		TFRC	11	11	17.8	17.8	84.87	0	27.963	923280000	23674000	54	1	NaN	21.7944	21.8864	23.6135	21.8734	NaN	22.3207	NaN	22.7982	21.7467	22.1891	22.0992	NaN	NaN	22.4442	23.0938	21.4789	NaN	21.9608	NaN	23.0868	23.4078	NaN	NaN	23.5374	23.0768	NaN	23.1201	24.3734
467	P02787	P02787	P02787	TRFE_HUMAN	sp	Serotransferrin	Homo sapiens		TF	64	62	74.8	73.5	77.063	0	323.31	559560000000	13648000000	6047	1	29.2786	28.0951	31.6575	29.5087	32.1698	32.0996	32.1165	33.0749	33.063	31.9063	29.2758	30.6038	33.0031	33.378	31.907	32.0791	32.5164	31.4731	31.9827	32.0816	32.6635	32.4542	30.609	31.7321	32.1774	32.1752	31.8831	32.4907	32.9498
468	P02788	P02788	P02788	TRFL_HUMAN	sp	Lactotransferrin	Homo sapiens		LTF	85	81	87.6	85.1	78.181	0	323.31	1632700000000	34739000000	10670	1	34.0357	33.724	34.1433	34.1358	33.5627	32.9265	34.1844	33.2462	31.7291	32.8787	34.4999	34.6549	33.4141	32.8614	34.8347	33.8336	33.0844	32.2315	34.1962	33.7115	33.3465	33.5189	32.0678	33.8059	33.1216	34.1753	34.3139	33.3428	33.2329
469	P02790	P02790	P02790	HEMO_HUMAN	sp	Hemopexin	Homo sapiens		HPX	22	22	61.7	61.7	51.676	0	323.31	85473000000	3716200000	1167	1	26.8625	25.3959	29.1217	27.6101	29.3328	29.2873	29.7443	29.8293	30.178	29.0379	25.7257	28.2982	29.5543	30.07	29.4126	29.2586	29.7498	28.6934	29.267	29.1489	30.7688	29.5499	28.2707	29.5588	29.5152	29.7109	29.3829	30.0632	31.3911
470	P02792	P02792	P02792	FRIL_HUMAN	sp	Ferritin light chain	Homo sapiens		FTL	10	10	51.4	51.4	20.019	0	89.002	8462600000	1057800000	93	1	NaN	NaN	23.1334	21.1865	NaN	NaN	21.2396	21.1015	30.1499	NaN	NaN	22.7904	NaN	27.7781	26.1747	29.0351	21.1287	21.6445	28.4056	20.5743	NaN	NaN	NaN	NaN	NaN	NaN	NaN	NaN	22.1335
471	P02794	P02794	P02794	FRIH_HUMAN	sp	Ferritin heavy chain	Homo sapiens		FTH1	12	12	72.1	72.1	21.225	0	59.495	5280100000	480010000	128	1	22.3675	21.1956	25.6285	24.0358	21.0881	21.8407	23.2687	21.9505	28.4617	21.703	23.6416	25.3033	21.4483	26.0722	28.0082	26.968	22.9326	22.9907	27.7686	23.0815	NaN	NaN	NaN	NaN	NaN	NaN	NaN	NaN	NaN
472	P02814	P02814	P02814	SMR3B_HUMAN	sp	Submaxillary gland androgen-regulated protein 3B	Homo sapiens		SMR3B	1	1	26.6	26.6	8.1875	0.0092945	2.2855	2474500	1237200	1	1	NaN	NaN	NaN	NaN	NaN	NaN	NaN	NaN	NaN	NaN	NaN	NaN	NaN	NaN	NaN	NaN	NaN	NaN	NaN	NaN	NaN	NaN	NaN	NaN	NaN	NaN	NaN	NaN	NaN
473	P03886	P03886	P03886	NU1M_HUMAN	sp	NADH-ubiquinone oxidoreductase chain 1	Homo sapiens		MT-ND1	1	1	6.3	6.3	35.66	0.00053505	5.8263	35329000	5888200	2	1	NaN	NaN	NaN	NaN	NaN	NaN	NaN	NaN	NaN	NaN	NaN	NaN	NaN	NaN	NaN	NaN	NaN	NaN	NaN	NaN	NaN	NaN	NaN	NaN	NaN	NaN	NaN	NaN	NaN
474	P03915	P03915	P03915	NU5M_HUMAN	sp	NADH-ubiquinone oxidoreductase chain 5	Homo sapiens		MT-ND5	1	1	3.3	3.3	67.026	0.00052854	5.5325	197880000	16490000	9	1	NaN	NaN	NaN	NaN	NaN	NaN	NaN	NaN	NaN	NaN	NaN	NaN	NaN	NaN	NaN	NaN	NaN	NaN	NaN	NaN	NaN	NaN	NaN	NaN	NaN	NaN	NaN	NaN	NaN
475	P03952	P03952	P03952	KLKB1_HUMAN	sp	Plasma kallikrein	Homo sapiens		KLKB1	13	13	21.3	21.3	71.369	0	48.912	2549200000	63730000	127	1	NaN	NaN	24.4478	22.8852	23.8175	24.2933	24.5585	24.5602	24.8993	23.4623	NaN	23.3964	24.1025	24.5513	23.6132	24.0687	24.1244	23.5009	23.1625	23.3886	25.8656	26.8805	26.2956	24.3807	25.2474	25.7153	26.0817	25.4199	26.1078
476	P04003;FPPCON_Q28065	P04003	P04003	C4BPA_HUMAN	sp	C4b-binding protein alpha chain	Homo sapiens		C4BPA	28	28	55.6	55.6	67.033	0	323.31	30390000000	980310000	765	2	26.7562	25.7117	28.5645	27.7037	27.7236	27.9197	27.9461	28.565	28.167	27.4979	26.0289	27.032	26.9876	27.7419	28.1437	29.143	27.6576	26.4037	27.4728	26.6022	29.5627	27.0848	27.193	27.9293	27.9705	27.9238	28.1904	27.9425	28.2532
477	P04004;H0YJW9;FPPCON_Q3ZBS7;MQCON_Q3ZBS7	P04004	P04004	VTNC_HUMAN	sp	Vitronectin	Homo sapiens		VTN	14	14	41	41	54.305	0	171.52	50002000000	2083400000	744	4	28.3498	27.4056	28.6118	27.7182	28.0739	28.232	27.7926	28.4784	29.7689	27.7008	27.49	28.2082	27.575	29.5673	28.9547	30.6681	27.4047	26.696	28.2943	27.2797	28.5036	27.7849	27.1247	27.9922	27.4257	27.0168	27.841	27.6429	28.9468
478	P04040	P04040	P04040	CATA_HUMAN	sp	Catalase	Homo sapiens		CAT	54	54	80.1	80.1	59.755	0	323.31	1336500000000	46086000000	8398	1	34.9516	32.7909	34.2277	33.5186	33.1663	34.3306	33.7973	34.036	33.2581	30.2539	33.889	34.3466	33.5776	34.4973	33.4875	32.8444	33.4492	33.5535	33.2964	33.5518	32.9264	34.1261	33.57	32.8758	32.8811	33.8974	33.6159	33.2767	33.2235
479	P04066	P04066	P04066	FUCO_HUMAN	sp	Tissue alpha-L-fucosidase	Homo sapiens		FUCA1	3	3	6.2	6.2	53.688	0.00053967	5.9719	291940000	12693000	13	1	NaN	NaN	NaN	21.7885	21.6286	NaN	21.4472	NaN	25.3287	21.3513	NaN	NaN	21.519	NaN	21.4655	21.8939	NaN	NaN	NaN	NaN	NaN	NaN	NaN	NaN	NaN	NaN	NaN	NaN	NaN
480	P04070	P04070	P04070	PROC_HUMAN	sp	Vitamin K-dependent protein C	Homo sapiens		PROC	2	2	6.1	6.1	52.071	0.0049217	2.8832	46959000	2934900	3	1	NaN	NaN	NaN	NaN	NaN	NaN	NaN	NaN	NaN	NaN	NaN	NaN	NaN	NaN	NaN	NaN	NaN	NaN	NaN	NaN	NaN	NaN	NaN	NaN	NaN	NaN	NaN	NaN	NaN
481	P04075;P05062	P04075	P04075	ALDOA_HUMAN	sp	Fructose-bisphosphate aldolase A	Homo sapiens		ALDOA	44	37	95.1	80.8	39.42	0	323.31	712240000000	30967000000	5541	2	32.6278	32.8956	32.5176	33.6037	32.7104	32.3698	32.6263	32.1555	31.7121	32.5071	32.6949	32.3539	32.5991	31.9443	32.4011	30.5455	32.3197	32.3031	32.2812	32.5357	32.4894	31.743	31.6998	32.1769	32.1361	32.5075	32.4123	32.3807	31.8888
482	P04080	P04080	P04080	CYTB_HUMAN	sp	Cystatin-B	Homo sapiens		CSTB	2	2	33.7	33.7	11.139	0.00049702	4.4143	236820000	39470000	5	1	NaN	NaN	NaN	NaN	NaN	NaN	23.768	NaN	23.6389	NaN	NaN	NaN	NaN	NaN	23.6356	NaN	NaN	NaN	23.418	NaN	NaN	NaN	NaN	NaN	NaN	NaN	NaN	NaN	NaN
483	P04083	P04083	P04083	ANXA1_HUMAN	sp	Annexin A1	Homo sapiens		ANXA1	32	32	75.4	75.4	38.714	0	323.31	174760000000	8738200000	1840	1	30.2405	30.0611	30.4225	30.0701	30.4145	30.0724	30.2958	29.9148	30.5144	29.7272	30.3174	30.7749	30.3268	30.2233	31.1714	31.0083	30.1225	29.5765	31.3612	30.4066	29.1794	28.9053	28.7042	29.3321	29.1904	29.3413	29.7515	29.7988	30.099
484	P04114;FPPCON_ENSBTAP00000032840	P04114	P04114	APOB_HUMAN	sp	Apolipoprotein B-100	Homo sapiens		APOB	199	199	51.1	51.1	515.6	0	323.31	88771000000	353670000	2805	2	23.1523	24.0556	28.3681	27.5541	28.4693	30.1498	28.7314	29.3994	30.5953	28.8035	23.3882	26.611	28.9444	29.7986	28.7171	29.2025	28.9257	28.161	28.5805	28.3729	30.6639	30.1151	29.4957	28.3541	29.6353	29.9757	29.8714	30.658	31.1948
485	P04156	P04156	P04156	PRIO_HUMAN	sp	Major prion protein	Homo sapiens		PRNP	3	3	12.6	12.6	27.661	0	16.979	740390000	61699000	17	1	NaN	NaN	22.8737	23.4859	22.9941	NaN	NaN	22.9005	22.6415	23.5575	NaN	22.4595	22.4319	NaN	22.8871	22.4978	NaN	22.7144	22.3908	22.8259	23.4122	NaN	NaN	24.2622	NaN	NaN	NaN	NaN	NaN
486	P04179	P04179	P04179	SODM_HUMAN	sp	Superoxide dismutase [Mn], mitochondrial	Homo sapiens		SOD2	15	15	84.2	84.2	24.75	0	323.31	54768000000	4978900000	472	1	26.5167	28.9665	29.2132	28.8237	27.9733	27.1191	29.198	27.6796	27.6159	27.1857	29.3212	28.6348	28.3232	27.9652	29.6266	30.479	27.7661	28.3371	30.3577	28.9192	NaN	23.4654	24.2084	NaN	NaN	NaN	NaN	23.8303	NaN
487	P04196	P04196	P04196	HRG_HUMAN	sp	Histidine-rich glycoprotein	Homo sapiens		HRG	19	19	35.8	35.8	59.578	0	179.63	26511000000	1262400000	469	1	27.4402	26.9829	28.8077	26.4771	27.1942	27.8165	28.3343	26.7461	27.9998	26.1773	27.2343	27.7266	27.1701	27.4615	28.0792	27.9693	26.3031	26.1151	26.0518	26.8317	28.8303	28.3369	26.6438	27.8491	28.6467	28.0183	29.3769	28.0381	28.6215
488	P04217;FPPCON_Q2KJF1	P04217	P04217	A1BG_HUMAN	sp	Alpha-1B-glycoprotein	Homo sapiens		A1BG	16	16	57.2	57.2	54.253	0	261.01	19513000000	1147800000	541	2	24.7532	22.7273	26.531	24.8985	26.2942	26.705	27.2597	27.9306	27.6496	26.7093	24.7472	25.9129	27.2758	27.9093	26.8572	27.1146	27.5446	25.9046	26.9942	26.7257	28.5151	27.9104	27.118	27.7007	28.0743	28.0101	28.0226	28.5564	29.2598
489	P04233	P04233	P04233	HG2A_HUMAN	sp	HLA class II histocompatibility antigen gamma chain	Homo sapiens		CD74	2	2	5.7	5.7	33.515	0.00054885	6.3074	84871000	6528500	10	1	NaN	NaN	NaN	NaN	NaN	NaN	NaN	NaN	23.0632	NaN	NaN	NaN	NaN	NaN	NaN	22.5329	NaN	NaN	NaN	NaN	NaN	NaN	NaN	NaN	NaN	NaN	NaN	NaN	NaN
490	P04275	P04275	P04275	VWF_HUMAN	sp	von Willebrand factor	Homo sapiens		VWF	120	120	53.6	53.6	309.26	0	323.31	102790000000	772890000	2663	1	29.2468	30.306	29.4868	30.5184	29.9574	29.1987	29.5752	28.241	28.9906	29.772	30.3333	29.2866	28.9006	27.6952	29.3241	29.9948	28.2518	27.9481	29.4891	28.8891	30.3803	29.2365	28.5709	29.8605	29.7622	28.5275	29.4024	28.9366	29.5661
491	P04406	P04406	P04406	G3P_HUMAN	sp	Glyceraldehyde-3-phosphate dehydrogenase	Homo sapiens		GAPDH	32	31	93.1	93.1	36.053	0	323.31	1078900000000	63463000000	6818	1	32.884	32.8472	32.721	32.3476	32.5612	32.9358	32.6906	33.0623	32.9894	32.6871	32.3719	32.8637	33.257	33.3123	32.6368	32.3796	33.4568	33.3347	32.604	33.5105	32.7051	32.7633	32.6341	32.8912	32.8257	33.1261	32.9969	33.1264	32.7565
492	P04424;H7C0S8	P04424	P04424	ARLY_HUMAN	sp	Argininosuccinate lyase	Homo sapiens		ASL	12	12	28	28	51.657	0	38.836	5339700000	222490000	218	2	25.1056	24.9056	25.6373	24.8783	25.0508	25.2347	25.655	25.5998	25.2484	25.375	24.9229	25.204	25.0523	25.4281	24.9154	24.8469	25.4937	25.3643	25.1188	25.1961	NaN	25.5252	25.507	25.1464	25.1834	25.0646	25.0275	24.6776	25.4802
493	P04632;Q96L46	P04632	P04632	CPNS1_HUMAN	sp	Calpain small subunit 1	Homo sapiens		CAPNS1	11	11	77.6	77.6	28.315	0	323.31	10034000000	912180000	317	2	27.2338	25.2701	26.6081	25.3704	25.6355	26.4805	25.7428	27.2601	26.7603	25.4431	25.6808	27.1014	26.3835	27.2975	26.2856	26.5041	27.3877	27.0911	26.5482	26.1481	24.0289	25.5635	26.3867	22.8369	NaN	NaN	23.5635	24.7981	NaN
494	P04792	P04792	P04792	HSPB1_HUMAN	sp	Heat shock protein beta-1	Homo sapiens		HSPB1	11	11	72.2	72.2	22.782	0	133	5647800000	403410000	136	1	24.643	25.3278	25.1753	25.957	23.9579	25.6116	25.022	27.4867	27.4037	23.7213	24.8326	25.4515	24.353	26.7615	23.4234	26.9021	24.5929	26.2905	23.1659	24.7757	NaN	NaN	25.2396	24.5445	NaN	NaN	NaN	25.8018	NaN
495	P04839;Q9Y5S8	P04839	P04839	CY24B_HUMAN	sp	Cytochrome b-245 heavy chain	Homo sapiens		CYBB	21	21	37	37	65.335	0	96.285	14567000000	539520000	463	2	26.6023	26.6622	26.8091	25.9003	26.3663	26.2316	26.3665	25.8668	26.3122	26.5474	26.3898	27.4324	26.5533	26.1395	27.3135	27.0814	26.2761	25.9475	27.014	26.6295	27.0197	26.5102	25.3658	26.4739	26.9094	26.886	26.8371	26.6513	27.3035
496	P04843	P04843	P04843	RPN1_HUMAN	sp	Dolichyl-diphosphooligosaccharide--protein glycosyltransferase subunit 1	Homo sapiens		RPN1	37	37	67.1	67.1	68.569	0	323.31	46066000000	1245000000	1222	1	27.3856	28.8565	27.2448	28.1154	28.1326	28.2346	27.0542	27.2377	27.9698	28.378	28.3863	27.3305	28.0108	27.1813	28.3884	28.2612	27.7189	28.0562	28.2888	28.2836	28.3679	27.9148	27.3209	28.5761	28.3889	28.4664	28.5777	27.8423	28.1853
497	P04844	P04844	P04844	RPN2_HUMAN	sp	Dolichyl-diphosphooligosaccharide--protein glycosyltransferase subunit 2	Homo sapiens		RPN2	26	26	57.7	57.7	69.283	0	323.31	31881000000	1386100000	862	1	26.967	28.6969	27.4303	28.4638	28.0582	27.1443	27.48	26.7701	27.4543	27.9277	27.9124	27.4276	27.7453	26.5464	28.1487	27.8017	27.23	27.6058	28.0144	28.0265	28.3585	27.3125	27.2258	28.2759	28.0527	27.8001	28.1986	27.7383	27.5606
498	P04899	P04899	P04899	GNAI2_HUMAN	sp	Guanine nucleotide-binding protein G(i) subunit alpha-2	Homo sapiens		GNAI2	22	13	69.6	42.5	40.45	0	323.31	76567000000	4504000000	1218	1	28.905	29.3541	28.9079	28.9212	29.1322	28.8682	28.9567	28.5867	29.0878	29.7675	29.0863	29.1822	28.8709	28.6488	29.1811	29.0184	28.8844	29.0598	29.0546	29.1703	29.1321	28.9244	28.9056	29.2688	29.4911	29.3236	29.337	29.3185	29.4317
499	P04921;Q9UHC6	P04921	P04921	GLPC_HUMAN	sp	Glycophorin-C	Homo sapiens		GYPC	3	3	28.1	28.1	13.81	0	143.96	3556000000	1778000000	138	2	26.998	24.1021	25.5892	24.5592	24.6259	26.344	25.2967	26.2397	25.8146	22.169	25.222	26.3961	25.2413	26.907	24.4532	25.7325	26.2258	25.2485	24.7924	25.2712	NaN	NaN	NaN	24.3774	NaN	NaN	NaN	NaN	NaN
500	P05023;A0A2R8YEY8;P13637;P50993;Q13733;P20648;P54707	P05023	P05023	AT1A1_HUMAN	sp	Sodium/potassium-transporting ATPase subunit alpha-1	Homo sapiens		ATP1A1	33	33	39.8	39.8	112.89	0	206.81	10123000000	224950000	357	7	25.9779	26.1361	25.6626	25.6477	25.781	25.2768	25.212	24.6706	26.0096	25.2141	25.9521	25.6109	25.7994	25.4509	26.3952	27.2027	25.2347	25.0301	26.3419	25.4731	25.56	25.7587	26.1409	26.0719	26.0926	26.2987	26.5085	25.9962	26.7471
501	P05067	P05067	P05067	A4_HUMAN	sp	Amyloid-beta precursor protein	Homo sapiens		APP	12	12	19.7	19.7	86.942	0	77.785	2621700000	74905000	75	1	23.6793	23.351	23.8549	24.0786	24.745	23.9952	24.7595	24.4203	23.3991	26.1054	23.675	23.6873	24.0032	22.5402	24.7219	23.6598	23.3122	24.4903	23.7536	24.1809	23.9961	NaN	NaN	24.5173	22.7681	NaN	NaN	NaN	NaN
502	P05089	P05089	P05089	ARGI1_HUMAN	sp	Arginase-1	Homo sapiens		ARG1	19	19	80.4	80.4	34.735	0	140.44	9536000000	560940000	306	1	26.2994	25.0861	25.7649	25.1642	24.8833	26.3749	25.2823	26.4523	25.59	24.9203	25.8401	26.1227	25.5265	26.7163	26.4548	25.3385	27.258	26.0104	26.674	26.1864	25.4252	25.0998	26.228	25.4752	25.2002	26.9546	26.389	25.9417	25.577
503	P05090	P05090	P05090	APOD_HUMAN	sp	Apolipoprotein D	Homo sapiens		APOD	7	7	34.9	34.9	21.275	0	36.021	8026200000	891800000	179	1	24.4721	23.5397	26.3668	24.8496	25.8503	26.7127	25.7988	26.4014	26.9436	25.2912	23.8104	25.027	26.397	26.1403	26.0301	26.4966	25.982	25.0762	26.8387	25.803	27.3573	25.961	26.3356	25.1978	26.2762	26.0813	26.0588	27.4689	27.2889
504	P05091;F8VP50	P05091	P05091	ALDH2_HUMAN	sp	Aldehyde dehydrogenase, mitochondrial	Homo sapiens		ALDH2	22	18	51.3	48	56.381	0	93.086	5727100000	249010000	240	2	25.32	25.4555	25.1303	25.3429	25.0657	23.6296	24.93	23.9476	26.6429	24.9043	25.4403	24.9334	24.8686	25.0184	25.2266	25.2106	24.1948	23.6975	26.311	24.5663	26.2669	26.5179	25.7836	25.4148	26.104	26.8961	26.4405	25.8837	27.3551
505	P05106;H3BM21	P05106	P05106	ITB3_HUMAN	sp	Integrin beta-3	Homo sapiens		ITGB3	55	55	68.1	68.1	87.057	0	323.31	1210400000000	33623000000	7821	2	32.6736	33.6966	33.3523	34.1383	33.782	32.9456	33.3601	31.7584	31.9264	33.2193	33.4606	32.7511	33.3193	32.0311	33.5201	34.3005	32.767	32.8693	33.4171	33.2629	33.4439	32.2307	31.9953	33.2998	33.0105	32.5073	32.5538	32.4563	31.8568
506	P05107	P05107	P05107	ITB2_HUMAN	sp	Integrin beta-2	Homo sapiens		ITGB2	33	33	52.3	52.3	84.781	0	323.31	58308000000	1356000000	1372	1	29.0492	28.6846	28.9799	28.4524	28.4994	28.6285	29.2723	27.977	28.2844	27.6162	29.2381	29.5146	28.1052	28.1467	29.6379	29.0917	27.9091	27.2752	29.4372	28.4834	29.6735	29.0163	27.7405	28.5984	28.9625	29.1928	29.0939	28.4617	29.1816
507	P05109	P05109	P05109	S10A8_HUMAN	sp	Protein S100-A8	Homo sapiens		S100A8	9	9	53.8	53.8	10.834	0	76.708	23617000000	2952200000	326	1	27.2027	27.5842	28.2908	28.0297	27.4363	27.2525	28.1542	27.9047	26.1225	26.606	27.6737	27.4558	27.1076	26.8038	28.7724	26.2176	27.1684	26.7069	28.7581	27.4397	27.1576	27.2879	26.5464	26.2454	26.53	27.0697	27.2631	27.3227	26.7144
508	P05121	P05121	P05121	PAI1_HUMAN	sp	Plasminogen activator inhibitor 1	Homo sapiens		SERPINE1	12	12	38.3	38.3	45.059	0	88.911	2780700000	139030000	107	1	22.1899	23.7903	23.2287	24.3433	24.7075	23.1364	23.4744	23.9865	24.0765	25.3059	23.2155	NaN	23.9763	23.3287	24.49	24.2904	NaN	23.1204	24.1128	23.4551	24.5667	23.8189	24.1366	24.561	23.2799	NaN	NaN	24.577	24.2597
509	P05141;Q9H0C2	P05141	P05141	ADT2_HUMAN	sp	ADP/ATP translocase 2	Homo sapiens		SLC25A5	17	7	46	22.1	32.852	0	110.09	13791000000	725820000	165	2	25.5076	26.3199	25.1257	24.7097	25.8059	24.857	24.9545	24.5002	26.463	25.7401	25.4822	25.6481	26.4197	26.0111	26.3094	27.5561	26.0646	26.2274	26.6144	25.8962	NaN	24.5678	26.7532	24.5679	24.9562	NaN	NaN	25.4973	NaN
510	P05154;G3V5I3	P05154	P05154	IPSP_HUMAN	sp	Plasma serine protease inhibitor	Homo sapiens		SERPINA5	4	4	12.8	12.8	45.674	0	7.5262	183330000	9166400	8	2	NaN	NaN	NaN	NaN	NaN	NaN	NaN	NaN	NaN	NaN	NaN	NaN	NaN	NaN	NaN	NaN	NaN	NaN	NaN	NaN	NaN	NaN	NaN	NaN	NaN	NaN	NaN	NaN	NaN
511	P05155;FPPCON_P50448	P05155	P05155	IC1_HUMAN	sp	Plasma protease C1 inhibitor	Homo sapiens		SERPING1	14	14	26.8	26.8	55.154	0	238.56	17863000000	776640000	529	2	24.0889	22.162	26.2011	24.1134	25.911	26.3082	26.2904	27.9133	27.8925	26.4435	23.6819	24.8924	26.9235	27.4002	26.4546	26.6807	27.1076	26.1637	26.7397	26.5506	28.1703	28.2361	27.09	27.233	28.0862	27.9047	27.887	28.1527	29.5625
512	P05156;A0A2R8Y3M9;FPPCON_Q32PI4	P05156	P05156	CFAI_HUMAN	sp	Complement factor I	Homo sapiens		CFI	18	18	35.8	35.8	65.75	0	92.347	4019900000	134000000	169	3	NaN	NaN	24.1431	22.5275	23.979	24.2713	24.4258	25.2879	25.6413	24.3213	NaN	23.0603	24.1021	24.9921	23.7542	24.6352	24.2129	23.5295	23.8575	24.1547	26.6775	26.6188	25.8302	25.4719	26.0967	26.0619	26.0924	26.0513	27.2793
513	P05160	P05160	P05160	F13B_HUMAN	sp	Coagulation factor XIII B chain	Homo sapiens		F13B	24	24	45.2	45.2	75.51	0	323.31	8366600000	253530000	309	1	24.3094	22.3292	25.8511	24.4706	25.175	25.5308	25.4741	26.8064	25.8921	28.3316	23.5665	24.5171	24.9245	25.1569	25.0603	26.7946	24.2353	24.0303	23.9461	24.1733	27.2947	26.637	26.4652	27.0465	26.7148	26.6067	27.0453	26.7781	27.3175
514	P05161	P05161	P05161	ISG15_HUMAN	sp	Ubiquitin-like protein ISG15	Homo sapiens		ISG15	4	4	31.5	31.5	17.887	0.00051256	4.8975	1607700000	133970000	8	1	NaN	NaN	NaN	NaN	NaN	NaN	NaN	NaN	24.6068	NaN	NaN	NaN	NaN	NaN	NaN	NaN	NaN	NaN	NaN	NaN	NaN	NaN	NaN	NaN	NaN	NaN	NaN	NaN	NaN
515	P05164	P05164	P05164	PERM_HUMAN	sp	Myeloperoxidase	Homo sapiens		MPO	49	42	57.2	49.3	83.868	0	323.31	999750000000	22722000000	8205	1	33.0459	33.1559	33.3154	33.2529	32.3554	32.4382	33.3073	32.5389	31.2977	32.0726	33.2076	33.6962	32.723	32.2641	34.1016	32.8746	32.3721	31.2972	33.768	32.7173	33.9068	32.9299	31.701	32.9416	33.108	33.2668	33.753	32.6294	33.2192
516	P05165	P05165	P05165	PCCA_HUMAN	sp	Propionyl-CoA carboxylase alpha chain, mitochondrial	Homo sapiens		PCCA	12	12	19.5	19.5	80.058	0	15.232	664220000	14440000	25	1	NaN	22.9836	NaN	NaN	22.8826	NaN	NaN	NaN	NaN	NaN	23.0301	NaN	22.8901	NaN	22.8357	22.7954	NaN	NaN	22.7494	22.5763	NaN	NaN	NaN	NaN	NaN	NaN	NaN	NaN	NaN
517	P05166	P05166	P05166	PCCB_HUMAN	sp	Propionyl-CoA carboxylase beta chain, mitochondrial	Homo sapiens		PCCB	15	15	40.8	40.8	58.215	0	79.653	1472000000	49066000	64	1	NaN	23.976	23.8947	23.2847	23.5035	22.8281	22.8154	NaN	23.1221	23.2277	23.2978	22.7488	23.7205	NaN	23.2103	24.0109	23.0954	22.7859	23.3202	23.3504	NaN	NaN	NaN	23.7031	NaN	NaN	NaN	NaN	NaN
518	P05186	P05186	P05186	PPBT_HUMAN	sp	Alkaline phosphatase, tissue-nonspecific isozyme	Homo sapiens		ALPL	3	3	11.3	11.3	57.304	0	19.725	38828000	1438100	4	1	NaN	NaN	NaN	NaN	NaN	NaN	NaN	NaN	NaN	NaN	NaN	NaN	NaN	NaN	NaN	NaN	NaN	NaN	NaN	NaN	NaN	NaN	NaN	NaN	NaN	NaN	NaN	NaN	NaN
519	P05198	P05198	P05198	IF2A_HUMAN	sp	Eukaryotic translation initiation factor 2 subunit 1	Homo sapiens		EIF2S1	14	14	53	53	36.112	0	82.713	5206600000	236660000	182	1	25.1297	25.3498	24.9122	25.292	25.1051	24.7546	25.2126	24.9872	25.4622	25.3047	24.859	24.8349	24.7152	25.0611	24.7431	24.554	24.9447	25.2243	24.9275	24.9414	25.3944	24.5077	24.7474	25.8037	25.3523	25.441	25.4037	25.1288	24.8462
520	P05388;Q8NHW5	P05388	P05388	RLA0_HUMAN	sp	60S acidic ribosomal protein P0	Homo sapiens		RPLP0	8	8	33.1	33.1	34.273	0	69.626	1495200000	115020000	64	2	23.4992	22.1963	NaN	NaN	22.7732	22.7501	NaN	22.4158	26.6374	NaN	NaN	23.2584	22.6132	24.8611	23.3884	25.0352	23.6269	23.0399	23.6178	22.9656	NaN	NaN	23.2072	NaN	NaN	NaN	NaN	22.5163	24.8113
521	P05452;FPPCON_Q2KIS7	P05452	P05452	TETN_HUMAN	sp	Tetranectin	Homo sapiens		CLEC3B	4	4	27.7	27.7	22.537	0	7.4443	259110000	25911000	7	2	NaN	NaN	NaN	NaN	NaN	NaN	NaN	NaN	23.3454	NaN	NaN	NaN	NaN	NaN	NaN	NaN	NaN	NaN	NaN	NaN	NaN	NaN	NaN	NaN	NaN	NaN	NaN	NaN	NaN
522	P05455	P05455	P05455	LA_HUMAN	sp	Lupus La protein	Homo sapiens		SSB	8	8	24.8	24.8	46.836	0	12.061	959410000	43609000	41	1	NaN	23.4827	23.5305	23.2989	23.3317	23.2339	23.2804	22.9733	24.7592	NaN	23.0216	21.7467	23.0621	23.2108	22.9668	23.0485	23.6461	23.2879	23.2212	23.3177	NaN	NaN	22.7531	NaN	NaN	NaN	NaN	NaN	NaN
523	P05543;FPPCON_Q9TT36	P05543	P05543	THBG_HUMAN	sp	Thyroxine-binding globulin	Homo sapiens		SERPINA7	4	4	13.5	13.5	46.324	0.0093379	2.3174	295620000	13437000	7	2	NaN	NaN	NaN	NaN	NaN	NaN	NaN	23.3277	23.2021	NaN	NaN	NaN	22.864	NaN	NaN	22.5758	NaN	NaN	NaN	NaN	NaN	NaN	NaN	NaN	NaN	NaN	NaN	NaN	NaN
524	P05546;FPPCON_ENSBTAP00000018574	P05546	P05546	HEP2_HUMAN	sp	Heparin cofactor 2	Homo sapiens		SERPIND1	16	16	36.3	36.3	57.07	0	61.253	9334700000	359030000	242	2	24.0064	23.6735	25.8711	23.7931	25.2406	25.6674	25.3483	26.9839	26.7872	26.2368	21.6872	24.4451	25.6354	26.9155	25.5441	26.1084	26.2191	25.0668	25.584	25.2381	27.5625	27.6276	26.0814	26.2833	27.2759	26.7433	27.2549	26.855	27.8359
525	P05556	P05556	P05556	ITB1_HUMAN	sp	Integrin beta-1	Homo sapiens		ITGB1	31	31	43.6	43.6	88.414	0	323.31	66177000000	1946400000	1429	1	28.4054	29.3574	28.8398	29.6602	29.1845	28.8007	29.1988	27.7077	28.0971	29.0356	29.2647	28.434	28.6173	27.8365	28.7352	29.9205	28.3275	28.783	29.159	29.1908	29.187	27.6055	27.915	28.8944	29.0363	28.4125	28.673	28.5046	28.2405
526	P05771	P05771	P05771	KPCB_HUMAN	sp	Protein kinase C beta type	Homo sapiens		PRKCB	24	16	42.9	30.3	76.868	0	134.17	5206800000	148770000	151	1	24.6437	25.6242	25.0073	25.9125	25.3985	25.032	25.4266	23.1719	23.5443	27.259	24.9437	24.272	24.2255	23.303	24.3153	24.3259	24.6799	25.1344	24.5436	24.8422	25.4342	NaN	24.6346	25.9934	25.4508	25.208	24.9728	25.6191	24.0153
527	P06132	P06132	P06132	DCUP_HUMAN	sp	Uroporphyrinogen decarboxylase	Homo sapiens		UROD	14	14	55	55	40.786	0	255.73	15261000000	953810000	463	1	27.6897	26.6029	27.1796	27.0163	26.5805	26.7737	27.0265	26.9617	26.7623	26.5398	27.4058	27.2245	27.2512	27.4657	27.1364	26.9919	26.7216	26.8813	26.717	27.2749	26.4963	27.6665	27.6888	27.044	26.5239	27.4006	26.9373	27.1086	26.658
528	P06241	P06241	P06241	FYN_HUMAN	sp	Tyrosine-protein kinase Fyn	Homo sapiens		FYN	11	5	21	10.4	60.761	0	24.224	308820000	10649000	6	1	NaN	NaN	NaN	NaN	NaN	NaN	NaN	NaN	NaN	24.3643	NaN	NaN	NaN	NaN	NaN	NaN	NaN	NaN	22.5606	NaN	NaN	NaN	NaN	NaN	NaN	NaN	NaN	NaN	NaN
529	P06280	P06280	P06280	AGAL_HUMAN	sp	Alpha-galactosidase A	Homo sapiens		GLA	3	3	10.7	10.7	48.766	0.00052029	5.1887	296340000	10975000	7	1	NaN	NaN	NaN	NaN	NaN	NaN	NaN	NaN	NaN	NaN	NaN	NaN	NaN	NaN	NaN	NaN	NaN	NaN	NaN	NaN	NaN	NaN	NaN	NaN	NaN	NaN	NaN	NaN	NaN
530	P06312	P06312	P06312	KV401_HUMAN	sp	Immunoglobulin kappa variable 4-1	Homo sapiens		IGKV4-1	5	5	35.5	35.5	13.38	0	114.49	2910800000	727710000	84	1	NaN	NaN	24.3437	22.7307	23.8579	24.6644	24.4313	24.812	25.7153	24.3279	NaN	NaN	25.5241	25.5451	24.8026	24.3401	25.1439	24.4212	24.6161	24.8093	25.5206	24.4355	24.0374	NaN	23.5401	22.8251	NaN	25.6403	NaN
531	P06396	P06396	P06396	GELS_HUMAN	sp	Gelsolin	Homo sapiens		GSN	56	22	68.2	42.8	85.696	0	323.31	774950000000	22793000000	5616	1	31.8059	33.0895	32.3674	32.7699	33.092	32.2535	32.3196	31.7307	31.565	33.4455	32.687	32.2298	32.9407	31.6836	32.6221	32.5399	32.6542	32.9193	32.6922	32.8031	32.2944	31.1733	31.5945	32.2794	31.8276	31.7519	32.16	31.8814	31.4686
532	P06576	P06576	P06576	ATPB_HUMAN	sp	ATP synthase subunit beta, mitochondrial	Homo sapiens		ATP5F1B	28	28	75.4	75.4	56.559	0	323.31	164780000000	5682200000	2310	1	29.04	30.9038	29.4059	30.0669	30.2918	29.3331	29.9368	28.8421	30.0682	30.7914	29.4956	29.335	30.1333	29.2424	29.7491	30.2876	29.8875	30.1285	29.8919	30.2562	30.0519	29.4863	29.9385	30.4166	30.3743	29.5371	30.1174	30.063	29.9877
533	P06702	P06702	P06702	S10A9_HUMAN	sp	Protein S100-A9	Homo sapiens		S100A9	8	8	81.6	81.6	13.242	0	208.56	28451000000	3556400000	422	1	28.041	28.4035	28.8318	28.2216	27.956	28.15	28.3647	28.5727	26.4102	25.6865	27.9449	28.7382	27.7219	27.9294	29.718	27.3448	27.5339	27.2194	29.2333	28.1714	26.3422	26.1791	25.7768	25.5968	25.3681	25.4128	26.1961	26.6486	26.2206
534	P06703	P06703	P06703	S10A6_HUMAN	sp	Protein S100-A6	Homo sapiens		S100A6	2	2	16.7	16.7	10.18	0.0073977	2.563	507990000	101600000	22	1	NaN	NaN	NaN	NaN	NaN	NaN	NaN	NaN	NaN	NaN	NaN	NaN	NaN	23.198	NaN	NaN	22.9518	NaN	NaN	NaN	NaN	NaN	NaN	NaN	NaN	NaN	NaN	NaN	NaN
535	P06727;FPPCON_Q32PJ2	P06727	P06727	APOA4_HUMAN	sp	Apolipoprotein A-IV	Homo sapiens		APOA4	21	21	55.1	55.1	45.398	0	130.93	4037300000	155280000	116	2	24.6302	24.5556	25.2174	23.7017	22.8233	23.7158	25.391	23.0567	26.8075	23.2479	21.7376	24.8412	24.4333	25.7992	25.3851	26.9113	23.4165	23.2994	24.219	22.3383	NaN	NaN	NaN	23.3166	22.5917	NaN	24.7772	NaN	25.7491
536	P06730;A6NMX2	P06730	P06730	IF4E_HUMAN	sp	Eukaryotic translation initiation factor 4E	Homo sapiens		EIF4E	7	7	30	30	25.097	0	14.439	2353200000	213930000	97	2	25.319	24.0922	24.3604	24.5996	24.3263	24.8589	24.3266	24.925	24.2978	24.7838	24.3683	24.7198	24.5075	24.9117	24.3671	23.4613	24.5315	24.4425	24.3599	24.1452	24.0435	NaN	NaN	NaN	NaN	24.0709	NaN	24.3365	NaN
537	P06733	P06733	P06733	ENOA_HUMAN	sp	Alpha-enolase	Homo sapiens		ENO1	43	39	86.2	77.2	47.168	0	323.31	593350000000	26971000000	4515	1	31.8477	32.2696	32.0401	32.3389	32.2213	31.727	32.002	31.4254	32.1146	31.9552	31.9458	31.7373	32.3884	31.7487	32.2329	32.1004	32.1087	31.9125	32.3888	32.1681	32.1199	30.8867	31.0361	31.9482	31.6353	31.8527	32.3597	31.661	31.8762
538	P06737	P06737	P06737	PYGL_HUMAN	sp	Glycogen phosphorylase, liver form	Homo sapiens		PYGL	51	42	65.3	53.2	97.147	0	323.31	59811000000	1172800000	1540	1	28.0414	29.515	28.7859	28.9072	29.1578	28.6403	28.7509	27.7894	27.8281	28.679	28.9587	28.5386	28.926	27.6803	28.8677	28.5553	28.6119	28.684	29.067	29.1258	28.7332	28.2237	28.4596	28.7862	28.584	28.245	28.3073	28.7581	28.4447
539	P06744;K7ESF4;Q8N196	P06744	P06744	G6PI_HUMAN	sp	Glucose-6-phosphate isomerase	Homo sapiens		GPI	31	25	62.5	49.3	63.146	0	323.31	175490000000	6749700000	2318	3	30.1645	30.2696	30.5902	30.9078	30.5155	30.1382	30.2051	29.8354	29.5084	29.8473	30.5114	30.0427	30.5134	29.5542	30.4385	29.9998	30.1927	29.8101	30.6021	30.5177	30.6897	30.4535	29.7695	30.2118	30.4873	30.657	30.8015	30.3543	30.3432
540	P06748	P06748	P06748	NPM_HUMAN	sp	Nucleophosmin	Homo sapiens		NPM1	2	2	7.5	7.5	32.575	0.0032392	3.2894	31293000	2607800	5	1	NaN	NaN	NaN	NaN	NaN	NaN	NaN	NaN	NaN	NaN	NaN	NaN	NaN	NaN	NaN	20.4568	NaN	NaN	NaN	NaN	NaN	NaN	NaN	NaN	NaN	NaN	NaN	NaN	NaN
541	P06753	P06753	P06753	TPM3_HUMAN	sp	Tropomyosin alpha-3 chain	Homo sapiens		TPM3	30	12	57.5	24.9	32.95	0	323.31	74413000000	4650800000	627	1	28.9748	30.0276	29.4719	30.3975	29.888	29.151	30.5103	28.953	28.3672	29.7815	30.0221	29.0318	29.4797	28.4943	28.8704	29.0367	28.7179	29.4322	28.7376	29.5372	27.8794	24.3888	26.7474	28.389	26.6497	25.6816	25.6529	26.8008	NaN
542	P06756	P06756	P06756	ITAV_HUMAN	sp	Integrin alpha-V	Homo sapiens		ITGAV	18	18	19.4	19.4	116.04	0	32.246	1580200000	27245000	59	1	22.596	23.7961	23.1702	23.9248	24.0202	22.7257	22.9676	21.6466	23.5007	22.8082	23.5721	NaN	22.9975	22.4985	23.5938	25.8888	NaN	21.308	23.6619	22.6636	21.6384	NaN	NaN	23.5424	23.36	NaN	23.061	22.1818	NaN
543	P06865	P06865	P06865	HEXA_HUMAN	sp	Beta-hexosaminidase subunit alpha	Homo sapiens		HEXA	9	9	16.3	16.3	60.702	0	15.669	1539300000	61573000	77	1	NaN	23.1929	24.204	23.8053	23.6805	23.5039	23.9922	NaN	25.0184	22.6691	24.2141	NaN	23.27	NaN	23.2456	23.9052	23.4716	NaN	23.6248	23.8877	24.7332	NaN	NaN	23.2888	24.3939	NaN	NaN	NaN	NaN
544	Q16778;P33778;P23527;P06899;Q8N257;Q6DRA6;Q6DN03	Q16778;P33778;P23527;P06899	P06899	H2B1J_HUMAN	sp	Histone H2B type 1-J	Homo sapiens		HIST1H2BJ	6	1	46.8	7.9	13.92	1	-2	360890000	51555000	4	7	NaN	22.1352	22.1293	21.3159	21.8829	21.6123	22.1021	NaN	NaN	21.6936	21.7136	21.8661	NaN	NaN	NaN	NaN	21.5027	21.4872	24.9534	21.7067	NaN	NaN	NaN	NaN	NaN	NaN	NaN	NaN	NaN
545	P07093	P07093	P07093	GDN_HUMAN	sp	Glia-derived nexin	Homo sapiens		SERPINE2	12	12	24.6	24.6	44.002	0	36.305	1654600000	75210000	50	1	NaN	23.6536	22.7407	24.2521	22.773	NaN	22.7593	NaN	NaN	25.5529	22.7517	NaN	23.2782	NaN	23.498	24.4572	NaN	22.3496	23.4793	22.7933	24.5526	NaN	NaN	24.3907	24.3123	23.5606	NaN	24.1316	NaN
546	P07099	P07099	P07099	HYEP_HUMAN	sp	Epoxide hydrolase 1	Homo sapiens		EPHX1	12	12	31.2	31.2	52.948	0	16.904	1427900000	54917000	53	1	24.4883	23.6237	NaN	23.7299	23.4359	NaN	23.3453	23.5302	23.9264	23.6018	24.0234	23.9434	23.3362	23.5869	23.8893	23.9862	23.5345	23.4641	23.6308	23.7716	NaN	NaN	NaN	NaN	NaN	23.3059	NaN	23.2733	NaN
547	P07195;A0A3B3IS95;Q6ZMR3	P07195	P07195	LDHB_HUMAN	sp	L-lactate dehydrogenase B chain	Homo sapiens		LDHB	24	23	63.8	60.2	36.638	0	323.31	518810000000	30518000000	3262	3	32.5407	32.0798	32.257	32.1368	32.2165	31.9932	31.6854	31.9576	31.1049	31.7224	32.1176	32.4909	32.2792	32.174	32.3362	32.4301	32.1748	31.9079	32.167	32.1866	31.7473	31.4928	31.6346	31.6347	31.4341	31.9496	31.7289	31.7048	30.6673
548	P07203	P07203	P07203	GPX1_HUMAN	sp	Glutathione peroxidase 1	Homo sapiens		GPX1	13	13	76.8	76.8	22.088	0	269.9	18477000000	1421300000	422	1	25.4813	25.6808	28.2661	27.5555	26.7848	26.1555	27.01	28.0376	25.6516	25.1739	27.3377	27.5617	25.3886	27.4924	27.4826	26.8358	27.4549	27.9091	28.0446	26.2493	23.3396	NaN	25.1178	NaN	23.9488	NaN	23.5	24.5091	NaN
549	P07205	P07205	P07205	PGK2_HUMAN	sp	Phosphoglycerate kinase 2	Homo sapiens		PGK2	8	1	22.1	3.8	44.796	1	-2	32112000	1146900	1	1	NaN	NaN	NaN	NaN	NaN	NaN	NaN	NaN	NaN	NaN	NaN	NaN	NaN	NaN	NaN	NaN	NaN	NaN	NaN	NaN	NaN	NaN	NaN	NaN	NaN	NaN	NaN	NaN	NaN
550	P07225;FPPCON_P07224	P07225	P07225	PROS_HUMAN	sp	Vitamin K-dependent protein S	Homo sapiens		PROS1	23	23	44.2	44.2	75.122	0	323.31	34427000000	1043200000	667	2	25.1784	25.1353	28.1984	27.4672	28.0046	27.6729	27.7526	27.2703	27.1365	27.7791	24.803	26.4957	27.4139	26.6846	28.1492	28.8175	27.2188	26.6721	27.7836	27.5313	27.7729	27.2965	27.2229	27.5079	28.0276	27.8557	28.3229	28.2409	27.7715
551	P07237	P07237	P07237	PDIA1_HUMAN	sp	Protein disulfide-isomerase	Homo sapiens		P4HB	38	38	68.1	68.1	57.116	0	323.31	148790000000	4251100000	1921	1	29.5285	30.4299	29.7277	30.5875	30.3025	29.7413	30.2054	29.2533	29.8007	30.1768	30.1991	29.8031	30.2968	29.4148	30.0016	29.8026	29.5234	29.7302	30.3054	30.2784	30.0794	29.3587	28.8881	29.7828	29.6085	29.8501	29.857	29.6444	29.8129
552	P07305	P07305	P07305	H10_HUMAN	sp	Histone H1.0	Homo sapiens		H1F0	4	4	22.7	22.7	20.863	0.00053591	5.8582	194100000	38821000	8	1	NaN	NaN	NaN	NaN	NaN	NaN	NaN	NaN	NaN	NaN	NaN	NaN	NaN	NaN	23.6061	22.5749	NaN	NaN	23.4661	NaN	NaN	NaN	NaN	NaN	NaN	NaN	NaN	NaN	NaN
553	P07332	P07332	P07332	FES_HUMAN	sp	Tyrosine-protein kinase Fes/Fps	Homo sapiens		FES	2	2	2.8	2.8	93.495	0.00048852	4.0405	470940000	11213000	24	1	NaN	22.643	NaN	22.8609	22.3998	NaN	22.7747	NaN	NaN	22.921	NaN	NaN	NaN	NaN	NaN	NaN	NaN	NaN	NaN	NaN	24.4133	NaN	NaN	23.2126	23.7786	23.8248	NaN	NaN	NaN
554	P07339;A0A1B0GU03	P07339	P07339	CATD_HUMAN	sp	Cathepsin D	Homo sapiens		CTSD	17	17	50.7	50.7	44.552	0	286.74	30926000000	1627700000	601	2	27.445	27.1621	26.6082	28.0473	27.2526	26.221	27.1643	25.975	30.6473	26.7441	27.1112	27.0941	26.1763	28.963	28.4726	29.9735	26.4685	26.0662	28.3932	26.4931	27.4391	25.774	26.1285	26.8653	26.4584	26.8035	26.4975	27.3983	27.8197
555	P07355;A6NMY6	P07355	P07355	ANXA2_HUMAN	sp	Annexin A2	Homo sapiens		ANXA2	31	31	75.8	75.8	38.604	0	323.31	48337000000	2101600000	936	2	28.3238	27.8603	27.8591	27.5848	27.721	27.8629	28.017	27.4435	30.9491	25.532	27.9623	28.5522	28.3577	29.523	28.5905	30.3438	28.0086	27.2099	28.7763	27.6927	26.8624	27.4265	28.3296	27.5397	26.8267	28.1029	26.032	27.9525	29.3107
556	P07357	P07357	P07357	CO8A_HUMAN	sp	Complement component C8 alpha chain	Homo sapiens		C8A	14	14	27.7	27.7	65.163	0	108.97	2730800000	109230000	118	1	22.9337	NaN	23.44	NaN	22.8583	24.3018	22.9273	25.0674	25.3149	24.0623	NaN	22.8129	22.8116	25.4827	24.508	25.354	24.3803	22.771	22.9769	22.8271	25.2001	24.377	24.4243	23.5614	23.9936	24.6745	NaN	24.0325	26.1639
557	P07358	P07358	P07358	CO8B_HUMAN	sp	Complement component C8 beta chain	Homo sapiens		C8B	19	19	39.8	39.8	67.046	0	157.3	4963600000	177270000	148	1	23.2044	NaN	25.1348	NaN	24.1884	24.8966	24.4853	25.5703	26.1394	24.8399	22.8751	23.4048	24.4463	26.0913	24.8658	25.6081	24.7776	23.5982	23.6665	23.9727	26.3571	25.361	25.7655	25.1251	24.9862	24.9593	26.023	26.2229	27.0918
558	P07359	P07359	P07359	GP1BA_HUMAN	sp	Platelet glycoprotein Ib alpha chain	Homo sapiens		GP1BA	19	19	24.4	24.4	71.539	0	305.45	101190000000	4047700000	1349	1	27.1693	29.2377	28.8502	30.4603	29.5078	29.1615	29.5969	29.1102	27.9319	30.924	28.6085	27.8437	28.4095	28.2505	28.4387	29.0249	28.518	29.4986	28.7235	28.9142	31.4112	29.0223	29.0933	30.4027	30.7912	29.991	29.3186	30.1871	28.7602
559	P07360	P07360	P07360	CO8G_HUMAN	sp	Complement component C8 gamma chain	Homo sapiens		C8G	6	6	40.6	40.6	22.277	0	30.774	733770000	61147000	21	1	NaN	NaN	24.2504	NaN	NaN	NaN	NaN	24.2576	NaN	NaN	NaN	NaN	NaN	23.8004	24.5272	24.0906	23.3778	22.6624	NaN	NaN	NaN	NaN	NaN	NaN	NaN	NaN	NaN	NaN	NaN
560	P07384	P07384	P07384	CAN1_HUMAN	sp	Calpain-1 catalytic subunit	Homo sapiens		CAPN1	46	46	63.6	63.6	81.889	0	323.31	87161000000	2421100000	1671	1	29.4685	28.7973	28.9547	28.9341	28.8075	28.8503	28.7171	28.9225	28.9879	29.6196	28.6339	29.0092	29.186	29.3723	28.8457	28.9392	29.3725	29.2848	28.9721	29.0267	28.8129	28.9732	29.8079	29.1135	28.7177	28.5265	29.429	28.0271	29.0386
561	P07437;A6NNZ2	P07437	P07437	TBB5_HUMAN	sp	Tubulin beta chain	Homo sapiens		TUBB	24	4	70.7	16	49.67	0	174.17	20951000000	1047600000	354	2	25.9727	26.9125	25.7962	25.5261	27.1318	26.8165	26.5107	26.9159	28.5331	28.5366	26.1456	26.8398	27.4558	27.508	26.7	27.5265	27.6773	28.0705	27.164	27.1077	25.4675	26.0401	27.5325	27.2864	27.0389	26.0635	26.8992	27.4819	27.6819
562	P07451	P07451	P07451	CAH3_HUMAN	sp	Carbonic anhydrase 3	Homo sapiens		CA3	14	14	73.8	73.8	29.557	0	194.26	22007000000	1467100000	460	1	29.6007	26.2563	27.897	26.5322	26.9168	28.7778	26.3025	29.6816	27.4403	22.7895	28.0187	28.9998	28.4465	28.8558	28.3085	27.9348	28.5804	27.9714	27.2689	28.0508	23.7838	25.1996	26.3485	25.1108	23.894	NaN	23.19	27.2422	NaN
563	P07510	P07510	P07510	ACHG_HUMAN	sp	Acetylcholine receptor subunit gamma	Homo sapiens		CHRNG	1	1	6.2	6.2	57.883	0.00053562	5.8364	1714800000	68591000	4	1	NaN	NaN	NaN	NaN	NaN	NaN	NaN	NaN	NaN	NaN	NaN	NaN	NaN	NaN	NaN	NaN	NaN	NaN	NaN	NaN	NaN	NaN	NaN	NaN	NaN	NaN	NaN	NaN	NaN
564	P07602	P07602	P07602	SAP_HUMAN	sp	Prosaposin	Homo sapiens		PSAP	8	8	20.2	20.2	58.112	0	13.079	379110000	12229000	14	1	NaN	NaN	NaN	NaN	NaN	NaN	NaN	NaN	25.8794	NaN	NaN	NaN	NaN	NaN	NaN	24.9543	NaN	NaN	NaN	NaN	NaN	NaN	NaN	NaN	NaN	NaN	NaN	NaN	NaN
565	P07686	P07686	P07686	HEXB_HUMAN	sp	Beta-hexosaminidase subunit beta	Homo sapiens		HEXB	11	11	24.1	24.1	63.111	0	42.371	2880300000	99319000	103	1	24.1273	23.9322	24.6546	25.1377	24.5117	23.8811	24.5395	23.2727	25.9481	23.802	25.0751	24.0967	24.36	23.9423	25.1953	25.7018	23.7548	23.1394	24.8798	24.2412	23.5285	NaN	NaN	22.9858	NaN	23.2758	NaN	NaN	NaN
566	P07711	P07711	P07711	CATL1_HUMAN	sp	Cathepsin L1	Homo sapiens		CTSL	3	3	12	12	37.564	0	15.097	133500000	12136000	8	1	NaN	NaN	NaN	NaN	NaN	NaN	NaN	NaN	23.9082	NaN	NaN	NaN	NaN	NaN	NaN	23.3301	NaN	NaN	NaN	NaN	NaN	NaN	NaN	NaN	NaN	NaN	NaN	NaN	NaN
567	P07737;FPPCON_P02584	P07737	P07737	PROF1_HUMAN	sp	Profilin-1	Homo sapiens		PFN1	10	10	72.1	72.1	15.054	0	106.83	10078000000	1119700000	206	2	25.4275	26.345	26.5859	26.9232	27.1157	25.8984	26.6922	26.5209	25.5495	27.0497	26.6595	26.1017	26.6745	25.29	28.0039	26.2049	26.2635	27.073	27.3993	26.3181	25.5598	25.0907	24.9036	25.0041	24.7858	24.7493	25.14	25.1292	24.5537
568	P07738	P07738	P07738	PMGE_HUMAN	sp	Bisphosphoglycerate mutase	Homo sapiens		BPGM	21	21	73	73	30.005	0	323.31	151830000000	10845000000	1753	1	31.919	29.1758	30.9711	29.5799	29.9971	31.1433	30.2784	31.3066	30.4013	27.4748	30.6063	31.2975	30.7718	31.7052	30.4035	29.3835	31.3174	30.6304	30.5815	30.5229	28.1476	29.9673	30.6249	28.6442	28.5851	27.9216	27.939	29.7692	26.6251
569	P07741	P07741	P07741	APT_HUMAN	sp	Adenine phosphoribosyltransferase	Homo sapiens		APRT	10	10	71.7	71.7	19.608	0	116.38	4761900000	396820000	137	1	NaN	23.9616	25.6541	24.3529	24.0726	23.9925	24.4079	26.2337	23.9777	22.8521	25.3548	25.1602	23.8829	24.7147	25.3568	24.3356	25.5631	25.6297	25.3349	24.5134	NaN	NaN	NaN	NaN	NaN	NaN	NaN	NaN	23.2033
570	P07814	P07814	P07814	SYEP_HUMAN	sp	Bifunctional glutamate/proline--tRNA ligase	Homo sapiens		EPRS	15	15	13.4	13.4	170.59	0	22.274	926420000	11298000	51	1	22.8974	22.5651	22.9147	NaN	NaN	22.7684	NaN	22.956	23.8913	23.1777	NaN	22.7584	22.7753	22.8296	22.9701	23.0107	22.7841	22.7964	22.7805	22.71	23.0846	23.9217	22.8619	22.9508	23.109	23.6669	NaN	23.317	23.4882
571	P07858	P07858	P07858	CATB_HUMAN	sp	Cathepsin B	Homo sapiens		CTSB	14	14	44.5	44.5	37.821	0	323.31	8806200000	463480000	121	1	24.6778	22.2664	24.1205	23.3401	23.9357	21.5353	24.3212	NaN	29.868	21.2561	24.4643	24.2934	22.6365	27.57	26.0689	29.144	21.836	NaN	27.0171	NaN	NaN	NaN	NaN	NaN	NaN	NaN	NaN	NaN	24.5077
572	P07900;Q14568;Q58FG0	P07900	P07900	HS90A_HUMAN	sp	Heat shock protein HSP 90-alpha	Homo sapiens		HSP90AA1	50	30	54.2	35.1	84.659	0	323.31	189640000000	5746800000	2727	3	30.8436	30.7975	30.3992	31.2877	30.6524	30.5018	30.6523	30.2959	30.5213	30.7576	30.7671	30.5474	30.5936	30.2383	30.4473	29.9183	30.4467	30.5999	30.3873	30.5779	29.9947	30.2266	30.0009	30.2651	30.1274	30.2014	30.3044	29.9913	30.1777
573	P07902;G3V4G9	P07902	P07902	GALT_HUMAN	sp	Galactose-1-phosphate uridylyltransferase	Homo sapiens		GALT	3	3	10	10	43.363	0.00049603	4.3916	366890000	22931000	19	2	22.9887	22.08	22.7048	23.1223	22.3026	NaN	NaN	22.6866	22.2745	NaN	22.527	22.7051	22.3256	NaN	22.1719	NaN	22.4205	22.4815	22.0751	22.4337	NaN	NaN	NaN	NaN	NaN	NaN	NaN	NaN	NaN
574	P07910	P07910	P07910	HNRPC_HUMAN	sp	Heterogeneous nuclear ribonucleoproteins C1/C2	Homo sapiens		HNRNPC	3	2	12.1	8.2	33.67	0.0099792	2.1479	216360000	12727000	8	1	NaN	21.9323	NaN	NaN	NaN	NaN	NaN	NaN	22.9518	NaN	NaN	NaN	21.9519	22.4929	22.0869	23.259	22.2732	21.8895	22.1711	NaN	NaN	NaN	NaN	NaN	NaN	NaN	NaN	NaN	NaN
575	P07942	P07942	P07942	LAMB1_HUMAN	sp	Laminin subunit beta-1	Homo sapiens		LAMB1	4	4	2.5	2.5	198.04	0.0023332	3.3808	444140000	6001800	8	1	NaN	NaN	NaN	NaN	NaN	NaN	NaN	NaN	NaN	NaN	NaN	NaN	NaN	NaN	NaN	NaN	NaN	NaN	NaN	NaN	NaN	NaN	NaN	NaN	NaN	NaN	NaN	NaN	NaN
576	P07947	P07947	P07947	YES_HUMAN	sp	Tyrosine-protein kinase Yes	Homo sapiens		YES1	14	4	26.2	9.9	60.801	0	13.196	912140000	36486000	19	1	NaN	23.2469	NaN	NaN	NaN	NaN	NaN	NaN	NaN	24.7131	NaN	NaN	NaN	NaN	NaN	NaN	NaN	NaN	NaN	NaN	NaN	NaN	NaN	NaN	NaN	NaN	NaN	NaN	NaN
577	P07948	P07948	P07948	LYN_HUMAN	sp	Tyrosine-protein kinase Lyn	Homo sapiens		LYN	19	16	46.9	43.4	58.573	0	149.64	6304200000	233490000	177	1	24.8037	25.3554	24.9252	24.2557	24.931	24.9728	25.0043	24.8253	24.9731	26.915	25.1183	25.0982	25.057	24.8073	25.3726	24.7922	25.3575	25.7881	24.9391	25.1389	NaN	NaN	25.8609	24.489	NaN	NaN	NaN	22.7787	NaN
578	P07951;FPPCON_Q5KR48	P07951	P07951	TPM2_HUMAN	sp	Tropomyosin beta chain	Homo sapiens		TPM2	28	1	55.6	3.9	32.85	0.00054348	6.1589	75642000	4727600	4	2	NaN	NaN	NaN	NaN	NaN	NaN	NaN	NaN	NaN	NaN	NaN	NaN	NaN	NaN	NaN	NaN	NaN	NaN	NaN	NaN	NaN	NaN	NaN	NaN	NaN	NaN	NaN	NaN	NaN
579	P07954	P07954	P07954	FUMH_HUMAN	sp	Fumarate hydratase, mitochondrial	Homo sapiens		FH	24	24	61	61	54.636	0	323.31	27848000000	1113900000	815	1	28.3167	27.8839	27.5007	28.2091	27.8266	27.6664	27.5978	27.3255	27.2326	27.2947	27.9551	27.5428	28.0035	27.7624	28.0082	28.1024	27.6299	27.1005	27.6636	27.6618	27.2017	27.193	27.7262	27.3925	27.3273	27.5869	27.859	27.3337	27.2745
580	P07996	P07996	P07996	TSP1_HUMAN	sp	Thrombospondin-1	Homo sapiens		THBS1	88	25	77.9	25	129.38	0	323.31	1667500000000	26896000000	9486	1	29.0931	31.8815	33.362	33.6196	34.7341	33.4655	34.1041	32.4309	31.507	34.2117	31.5901	31.6552	33.7367	32.1752	33.7723	33.9164	33.2757	34.0163	33.9973	33.9825	33.5941	32.0489	32.2557	33.8269	33.3878	32.6124	32.3824	32.6087	31.0128
581	P08133	P08133	P08133	ANXA6_HUMAN	sp	Annexin A6	Homo sapiens		ANXA6	47	47	66.4	66.4	75.872	0	323.31	87170000000	2027200000	1555	1	29.1418	29.2505	29.8704	29.7922	29.2879	29.0436	29.4965	28.7984	29.334	28.0602	29.4926	29.9254	29.4653	29.3986	30.4558	30.1481	28.8606	28.1536	30.3603	29.2832	29.2524	28.4393	27.8504	29.0781	28.6712	28.776	29.15	28.6332	29.0576
582	P08174	P08174	P08174	DAF_HUMAN	sp	Complement decay-accelerating factor	Homo sapiens		CD55	10	10	30.4	30.4	41.4	0	34.945	3743800000	162780000	127	1	25.7523	25.2965	25.1265	25.3226	25.4381	25.3447	25.4315	24.6395	24.4192	24.6045	25.405	25.415	25.0227	24.3193	25.3633	25.7339	24.346	24.3786	25.1273	24.6606	25.5627	24.9214	24.4975	25.2292	25.775	25.3669	24.9476	25.3631	NaN
583	P08185	P08185	P08185	CBG_HUMAN	sp	Corticosteroid-binding globulin	Homo sapiens		SERPINA6	7	7	21	21	45.14	0	23.455	1680200000	98834000	43	1	NaN	NaN	NaN	NaN	23.7142	23.8615	NaN	24.2686	23.9088	23.549	NaN	NaN	24.7128	24.6525	23.3244	23.4147	24.706	NaN	NaN	23.5575	25.3043	24.6798	NaN	24.5778	25.0439	24.2489	24.3944	25.1143	25.6854
584	P08195	P08195	P08195	4F2_HUMAN	sp	4F2 cell-surface antigen heavy chain	Homo sapiens		SLC3A2	10	10	18.3	18.3	67.993	0	40.02	2416000000	83310000	72	1	23.4807	24.1595	23.3844	23.0955	24.2886	NaN	23.6287	NaN	25.3652	23.1254	NaN	23.5439	23.8065	23.5884	24.2013	25.4418	23.112	NaN	24.9496	23.6339	23.7707	23.0702	23.1956	24.2681	24.5866	24.1187	24.9877	24.5104	25.6498
585	P08236	P08236	P08236	BGLR_HUMAN	sp	Beta-glucuronidase	Homo sapiens		GUSB	15	15	32.1	32.1	74.731	0	71.742	3727500000	143360000	161	1	23.8408	24.5988	24.5823	24.5626	24.6034	24.1787	24.7418	23.9898	24.9046	24.1112	24.7684	24.7756	24.4089	24.125	25.2898	25.1359	24.0799	23.3701	25.1754	24.1548	25.4987	24.602	23.6915	24.9106	25.2346	25.2588	25.2797	25.0975	25.1675
586	P08237	P08237	P08237	PFKAM_HUMAN	sp	ATP-dependent 6-phosphofructokinase, muscle type	Homo sapiens		PFKM	22	19	34.9	31.4	85.182	0	41.224	3798200000	115100000	144	1	25.4231	23.3091	24.5651	24.388	23.2946	24.9099	24.0887	24.8469	24.8158	24.0997	24.1766	24.7076	24.6926	24.8203	24.2297	24.1441	25.4155	24.9335	23.8993	24.686	NaN	26.7443	26.8836	25.1937	24.9511	26.0607	24.8704	25.2506	26.1653
587	P08238	P08238	P08238	HS90B_HUMAN	sp	Heat shock protein HSP 90-beta	Homo sapiens		HSP90AB1	47	14	54.4	22.7	83.263	0	309.84	41507000000	1257800000	1045	1	28.1937	28.5231	27.8945	29.0207	28.4912	28.0288	28.3939	27.642	28.6621	28.2083	28.3759	27.754	27.8855	27.8316	28.0374	27.689	27.5704	28.1763	27.9085	28.041	28.0513	28.0226	27.8486	27.987	27.9648	28.0732	28.1739	27.8111	28.295
588	P08246	P08246	P08246	ELNE_HUMAN	sp	Neutrophil elastase	Homo sapiens		ELANE	10	10	42.7	42.7	28.518	0	323.31	249700000000	20808000000	1119	1	29.6136	31.7597	30.9683	31.856	30.2452	30.4412	31.137	30.6077	28.7355	30.5868	31.4336	30.8713	30.6421	29.8385	31.4707	29.8711	30.0048	29.4088	31.6321	30.6738	31.8309	31.1249	29.5448	30.1026	30.975	30.4716	30.7288	31.1164	31.4514
589	P08247	P08247	P08247	SYPH_HUMAN	sp	Synaptophysin	Homo sapiens		SYP	1	1	3.2	3.2	33.845	0.0041209	3.0869	2451900000	222900000	39	1	NaN	NaN	NaN	NaN	NaN	NaN	NaN	NaN	NaN	NaN	NaN	NaN	NaN	NaN	NaN	NaN	NaN	NaN	NaN	NaN	NaN	NaN	NaN	NaN	NaN	NaN	NaN	NaN	NaN
590	P08311	P08311	P08311	CATG_HUMAN	sp	Cathepsin G	Homo sapiens		CTSG	19	19	61.6	61.6	28.837	0	323.31	136620000000	9107800000	1366	1	29.5803	30.6847	30.588	30.7232	29.987	29.6928	30.5144	30.2843	28.226	29.3415	30.8361	30.3506	29.7387	29.032	30.4425	29.1238	29.5254	29.4572	30.5377	29.9624	29.1469	29.396	28.5438	28.1276	28.9568	28.3234	28.8617	29.2349	29.8483
591	P08397	P08397	P08397	HEM3_HUMAN	sp	Porphobilinogen deaminase	Homo sapiens		HMBS	18	18	60.7	60.7	39.33	0	172.04	8751800000	514810000	307	1	26.4009	23.8007	24.3424	NaN	21.4996	25.6941	22.8858	26.695	27.2526	21.4137	23.6149	26.6019	26.7112	28.5114	25.6261	25.9541	27.5908	27.04	25.7809	26.7005	NaN	26.7442	27.1242	24.7315	25.4212	27.2405	24.4829	27.0454	27.7628
592	P08514	P08514	P08514	ITA2B_HUMAN	sp	Integrin alpha-IIb	Homo sapiens		ITGA2B	61	61	51.6	51.6	113.38	0	323.31	1986600000000	50938000000	11794	1	32.7686	34.2291	33.8562	34.4961	34.2376	33.2405	33.8002	32.3253	32.5583	33.8681	33.7573	33.3916	34.017	32.6639	34.1927	35.0711	33.4628	33.592	34.1371	33.9939	34.199	33.223	33.2957	34.1135	34.1007	33.6404	33.553	33.4764	33.0299
593	P08519	P08519	P08519	APOA_HUMAN	sp	Apolipoprotein(a)	Homo sapiens		LPA	4	2	7.6	7.2	501.31	0.00048685	4.0049	161260000	790510	7	1	NaN	NaN	22.3398	NaN	NaN	NaN	NaN	NaN	23.3288	NaN	NaN	NaN	NaN	NaN	NaN	NaN	NaN	NaN	NaN	NaN	NaN	NaN	NaN	NaN	NaN	NaN	NaN	NaN	NaN
594	P08559	P08559	P08559	ODPA_HUMAN	sp	Pyruvate dehydrogenase E1 component subunit alpha, somatic form, mitochondrial	Homo sapiens		PDHA1	13	10	41.3	32.6	43.295	0	55.887	2326800000	105760000	74	1	23.9084	24.8767	23.9347	25.0861	24.395	23.7599	24.2634	23.3514	23.583	25.4274	24.4521	22.8579	23.6528	22.5956	24.1933	22.9885	23.0411	24.4078	23.5785	23.9394	24.3589	23.1603	24.3158	24.7393	23.5537	24.0734	22.952	23.6319	24.2139
595	P08567	P08567	P08567	PLEK_HUMAN	sp	Pleckstrin	Homo sapiens		PLEK	27	27	70.3	70.3	40.124	0	323.31	191900000000	15992000000	1771	1	28.5754	31.3992	30.0038	31.3874	31.1678	29.8238	30.8162	30.3591	29.465	31.8957	30.0958	28.9831	29.5101	29.1996	29.5561	29.3357	30.0154	31.5255	29.4596	30.6554	30.6474	28.5229	28.9327	30.5764	30.3466	29.716	29.6295	30.036	28.9494
596	P08571	P08571	P08571	CD14_HUMAN	sp	Monocyte differentiation antigen CD14	Homo sapiens		CD14	10	10	32.8	32.8	40.076	0	84.973	3139300000	196210000	148	1	24.8681	24.1896	24.9716	NaN	23.2656	23.0416	24.417	NaN	26.4152	NaN	NaN	23.9596	24.1646	24.929	24.2664	25.2229	24.6517	22.9213	24.1724	24.2285	24.9558	25.8552	25.1559	24.6626	24.7854	25.7609	25.2297	25.6002	27.184
597	P08572	P08572	P08572	CO4A2_HUMAN	sp	Collagen alpha-2(IV) chain	Homo sapiens		COL4A2	4	4	3.6	3.6	167.55	0.0065331	2.5787	351160000	4131300	5	1	NaN	NaN	NaN	NaN	NaN	NaN	NaN	NaN	NaN	NaN	NaN	NaN	NaN	NaN	NaN	NaN	NaN	NaN	NaN	NaN	NaN	NaN	NaN	NaN	NaN	NaN	NaN	NaN	NaN
598	P08574	P08574	P08574	CY1_HUMAN	sp	Cytochrome c1, heme protein, mitochondrial	Homo sapiens		CYC1	10	10	34.8	34.8	35.422	0	173.28	8334200000	490250000	269	1	24.5916	26.1643	25.4709	26.2738	25.7634	24.9902	25.5679	24.224	24.2337	25.6435	25.401	25.2151	25.7736	24.7807	26.2497	27.0433	25.3777	25.4256	26.6239	25.8005	26.0315	24.3636	24.2329	25.5852	25.3063	24.2855	25.021	26.0904	NaN
599	P08575	P08575	P08575	PTPRC_HUMAN	sp	Receptor-type tyrosine-protein phosphatase C	Homo sapiens		PTPRC	43	43	36.6	36.6	147.48	0	323.31	24628000000	410470000	893	1	27.719	27.675	27.8729	27.6628	27.5615	27.2681	27.6337	26.76	27.1405	26.7832	27.8989	28.1339	27.2409	26.9498	28.2588	27.954	26.9769	26.6722	28.5597	27.2789	27.7441	27.4541	24.8124	27.356	27.4554	27.3623	27.5257	26.7526	27.677
600	P08603	P08603	P08603	CFAH_HUMAN	sp	Complement factor H	Homo sapiens		CFH	57	50	57.6	53.9	139.09	0	323.31	62714000000	1028100000	1683	1	26.7595	24.8139	28.8474	27.3076	28.2498	29.0058	28.9313	29.8807	29.7381	28.7679	26.3411	27.979	28.4475	29.4198	28.5801	29.2411	28.406	27.7081	28.2687	28.0559	30.3857	30.1005	28.9971	29.2311	29.0142	28.8393	29.2166	29.3345	30.6789
601	P08631	P08631	P08631	HCK_HUMAN	sp	Tyrosine-protein kinase HCK	Homo sapiens		HCK	9	6	16.7	12	59.599	0	7.5083	335880000	11582000	13	1	NaN	22.8273	NaN	NaN	NaN	NaN	NaN	NaN	NaN	NaN	NaN	NaN	NaN	NaN	NaN	NaN	NaN	NaN	NaN	NaN	NaN	NaN	NaN	NaN	NaN	NaN	NaN	NaN	NaN
602	P08637	P08637	P08637	FCG3A_HUMAN	sp	Low affinity immunoglobulin gamma Fc region receptor III-A	Homo sapiens		FCGR3A	5	2	19.3	8.3	29.089	0	18.304	1283400000	183340000	36	1	NaN	23.7079	23.2485	NaN	NaN	23.1021	23.5162	NaN	23.6484	NaN	23.6884	24.9396	NaN	NaN	23.4174	24.335	22.8732	NaN	NaN	NaN	NaN	NaN	23.0535	NaN	NaN	25.5591	NaN	22.2367	25.295
603	P08648	P08648	P08648	ITA5_HUMAN	sp	Integrin alpha-5	Homo sapiens		ITGA5	10	10	14	14	114.54	0	48.964	2265700000	56643000	80	1	23.7031	24.7808	23.7414	24.8909	24.1567	23.4444	24.4111	NaN	24.2946	23.8473	23.8409	23.6802	24.2137	23.523	24.3906	25.6651	23.32	22.1294	24.273	24.015	24.8693	23.7309	23.1492	23.8686	24.2773	23.986	23.8479	24.0603	24.3364
604	P08670;P41219;Q16352;P07196	P08670	P08670	VIME_HUMAN	sp	Vimentin	Homo sapiens		VIM	50	43	85.8	77.7	53.651	0	323.31	139530000000	4103800000	2258	4	29.7526	29.2855	29.8164	29.0027	29.6291	29.5981	30.0932	30.5017	32.6494	28.3314	29.6387	29.631	29.3336	30.7552	29.9863	31.7547	29.492	28.8523	30.3623	29.5269	28.9295	28.6196	28.853	29.3362	28.7419	29.7828	29.1015	29.6106	31.046
605	P08697;FPPCON_P28800	P08697	P08697	A2AP_HUMAN	sp	Alpha-2-antiplasmin	Homo sapiens		SERPINF2	20	20	48.9	48.9	54.565	0	323.31	50792000000	2418600000	965	2	28.5866	28.5462	29.2893	26.1184	28.115	28.6723	28.2215	28.3759	29.4874	28.2534	27.9365	28.8353	27.958	29.1615	29.0023	29.463	26.835	26.8148	27.1863	26.7546	29.7795	29.0972	27.7947	28.9685	29.1587	28.4069	29.8409	29.0361	30.1248
606	P08754;P11488;P09471;A8MTJ3;P38405	P08754	P08754	GNAI3_HUMAN	sp	Guanine nucleotide-binding protein G(k) subunit alpha	Homo sapiens		GNAI3	15	7	52.3	28.8	40.532	0	39.104	3169400000	211290000	97	5	24.6416	24.1882	24.3955	23.8223	24.2599	24.3086	24.2684	23.9439	24.6125	24.41	24.6635	24.5655	23.6543	23.9011	24.3133	24.1434	24.2661	23.8109	24.2682	24.2754	NaN	NaN	NaN	NaN	25.1037	25.0782	25.096	25.1037	25.2362
607	P08758	P08758	P08758	ANXA5_HUMAN	sp	Annexin A5	Homo sapiens		ANXA5	29	29	78.1	78.1	35.936	0	323.31	73825000000	3355700000	1097	1	28.4132	28.8921	29.1809	29.2937	29.0614	29.0275	28.3921	28.0131	29.6003	28.0944	28.0551	28.7851	29.3733	28.7733	29.4932	31.28	28.6258	28.4964	30.1689	29.0011	28.8008	28.3696	27.7416	28.695	28.7691	27.7756	27.6072	28.3558	27.0603
608	P08865	P08865	P08865	RSSA_HUMAN	sp	40S ribosomal protein SA	Homo sapiens		RPSA	12	12	52.9	52.9	32.854	0	141.49	2085200000	160400000	85	1	NaN	23.5272	22.4609	NaN	NaN	23.3683	NaN	23.5789	27.3576	23.928	NaN	21.7369	22.6252	24.8967	23.4618	25.6576	24.0416	24.2568	24.3703	23.4985	NaN	23.6083	24.2938	24.2804	NaN	24.5549	22.2182	24.3762	25.1496
609	P08962	P08962	P08962	CD63_HUMAN	sp	CD63 antigen	Homo sapiens		CD63	3	3	8.4	8.4	25.636	0	29.898	10374000000	1482000000	222	1	25.8026	26.3611	25.907	26.9367	26.6266	25.5835	26.417	24.7409	25.5161	25.308	25.9504	25.9694	25.7649	24.8594	26.8765	26.7661	24.8275	24.8055	26.1061	25.7441	26.9174	25.7006	NaN	25.7171	25.5237	25.3817	26.2793	25.2623	25.8977
610	P09001	P09001	P09001	RM03_HUMAN	sp	39S ribosomal protein L3, mitochondrial	Homo sapiens		MRPL3	1	1	2.6	2.6	38.632	1	-2	3706700000	195090000	3	1	NaN	NaN	NaN	NaN	NaN	NaN	NaN	NaN	NaN	NaN	NaN	NaN	NaN	NaN	NaN	NaN	NaN	NaN	NaN	NaN	NaN	NaN	NaN	NaN	NaN	NaN	NaN	NaN	NaN
611	P09104	P09104	P09104	ENOG_HUMAN	sp	Gamma-enolase	Homo sapiens		ENO2	20	15	68.2	53.2	47.268	0	247.94	22040000000	1102000000	543	1	27.5431	26.8016	27.0312	28.0469	27.32	26.5617	26.7843	26.1781	26.0713	26.9971	27.0282	26.6984	27.2904	26.6579	27.3525	27.4505	26.7432	26.6492	27.2025	27.4093	27.5858	27.0578	26.6337	26.8038	27.3127	27.6269	28.1465	27.6755	27.2609
612	P09110	P09110	P09110	THIK_HUMAN	sp	3-ketoacyl-CoA thiolase, peroxisomal	Homo sapiens		ACAA1	3	3	13	13	44.292	0.00051203	4.8692	18120000	953680	3	1	NaN	NaN	NaN	NaN	NaN	NaN	NaN	NaN	NaN	NaN	NaN	NaN	NaN	NaN	NaN	NaN	NaN	NaN	NaN	NaN	NaN	NaN	NaN	NaN	NaN	NaN	NaN	NaN	NaN
613	P09211	P09211	P09211	GSTP1_HUMAN	sp	Glutathione S-transferase P	Homo sapiens		GSTP1	13	13	60.5	60.5	23.356	0	323.31	91158000000	8287100000	822	1	28.0342	29.389	30.343	30.5993	29.6164	28.3178	30.2351	29.6613	28.771	28.8907	29.9916	29.1118	29.0078	29.5892	29.8037	28.6653	29.8518	30.004	29.8803	29.9538	26.1215	26.5996	27.3828	26.0712	26.4831	25.1648	26.1809	27.0634	24.9157
614	P09327	P09327	P09327	VILI_HUMAN	sp	Villin-1	Homo sapiens		VIL1	3	3	4.2	4.2	92.694	0.0018895	3.532	46057000	1046800	5	1	NaN	NaN	NaN	NaN	NaN	NaN	NaN	NaN	NaN	NaN	NaN	NaN	NaN	NaN	NaN	NaN	NaN	NaN	NaN	NaN	NaN	NaN	NaN	NaN	NaN	NaN	NaN	22.1456	NaN
615	P09417	P09417	P09417	DHPR_HUMAN	sp	Dihydropteridine reductase	Homo sapiens		QDPR	9	9	47.1	47.1	25.789	0	35.524	4904400000	350320000	117	1	25.4201	24.0905	24.4647	NaN	24.1373	25.593	23.9066	25.8463	25.215	24.5004	25.0281	24.7101	25.7025	25.1493	24.9927	24.8302	26.2312	26.1203	25.1539	25.6245	NaN	25.1793	25.161	NaN	23.6759	NaN	NaN	23.9883	NaN
616	P09429;B2RPK0	P09429	P09429	HMGB1_HUMAN	sp	High mobility group protein B1	Homo sapiens		HMGB1	12	8	50.7	33.5	24.893	0	38.899	10417000000	1736200000	179	2	26.1925	26.3466	27.2029	26.7098	26.8152	26.1703	26.4765	26.8062	26.7843	25.2113	26.502	26.1617	25.6769	26.1455	26.4233	27.0215	26.7753	26.1868	27.1377	26.4745	NaN	NaN	NaN	NaN	NaN	NaN	NaN	NaN	NaN
617	P09467	P09467	P09467	F16P1_HUMAN	sp	Fructose-1,6-bisphosphatase 1	Homo sapiens		FBP1	5	5	24.3	24.3	36.842	0	35.861	873290000	43665000	20	1	NaN	NaN	23.4659	NaN	23.3688	NaN	NaN	NaN	24.4133	NaN	NaN	23.1811	23.0172	23.4344	23.7003	23.5405	23.145	NaN	24.5729	23.6298	NaN	NaN	NaN	22.8794	NaN	NaN	NaN	22.724	NaN
618	P09486	P09486	P09486	SPRC_HUMAN	sp	SPARC	Homo sapiens		SPARC	12	12	45.2	45.2	34.632	0	163.89	8121600000	624740000	186	1	NaN	25.0677	25.3749	25.8581	26.2575	25.5304	26.2303	26.2027	23.4429	27.7912	24.6543	24.5812	24.7275	23.8831	26.0816	24.7801	24.1681	24.689	25.9518	24.9385	24.8538	NaN	NaN	26.1224	24.762	24.0415	23.6305	25.3637	24.5726
619	P09488	P09488	P09488	GSTM1_HUMAN	sp	Glutathione S-transferase Mu 1	Homo sapiens		GSTM1	7	0	34.4	0	25.712	0	19.5	832810000	55520000	30	1	NaN	NaN	25.5645	24.2852	NaN	23.5923	NaN	NaN	23.021	NaN	NaN	NaN	24.144	NaN	23.9449	23.4769	NaN	24.7048	23.8191	NaN	NaN	NaN	NaN	NaN	NaN	NaN	NaN	NaN	NaN
620	P09493	P09493	P09493	TPM1_HUMAN	sp	Tropomyosin alpha-1 chain	Homo sapiens		TPM1	27	10	53.5	21.1	32.708	0	170.68	16109000000	1006800000	213	1	26.2713	28.3087	27.0611	28.7239	27.61	25.5331	28.255	26.1178	25.6088	27.9619	28.0546	26.8188	27.4196	25.9016	27.2208	28.2173	25.7701	27.3818	26.7462	27.3848	24.9861	NaN	24.6164	25.7245	24.1182	24.5148	22.7154	21.7202	NaN
621	P09525	P09525	P09525	ANXA4_HUMAN	sp	Annexin A4	Homo sapiens		ANXA4	23	23	63.6	63.6	35.882	0	252.41	25581000000	1162800000	599	1	27.0257	27.2417	27.5941	28.0831	27.309	27.0631	27.5174	26.683	27.1316	26.6259	27.4485	27.7611	27.1555	27.0183	28.3187	28.1464	26.8479	26.2742	28.0667	27.3558	27.3753	26.828	27.2034	27.4161	27.2021	26.7347	27.4158	27.2944	26.456
622	P09543	P09543	P09543	CN37_HUMAN	sp	2',3'-cyclic-nucleotide 3'-phosphodiesterase	Homo sapiens		CNP	16	16	37.1	37.1	47.578	0	61.919	3945000000	146110000	105	1	25.9429	24.9675	24.8275	25.466	25.0303	25.2289	24.7011	24.4426	25.0868	25.2398	25.6212	25.2589	24.8933	24.6584	24.9085	24.4798	25.0407	25.0065	24.972	24.6778	24.3244	NaN	25.3595	24.1422	24.659	24.2993	23.9395	24.2673	24.6767
623	P09601	P09601	P09601	HMOX1_HUMAN	sp	Heme oxygenase 1	Homo sapiens		HMOX1	14	14	58.7	58.7	32.818	0	282.47	6709700000	479270000	107	1	21.5714	NaN	21.4786	20.9128	NaN	NaN	NaN	NaN	29.7041	NaN	NaN	21.156	20.2279	27.1363	21.4888	29.1858	20.5078	NaN	23.3652	21.0242	NaN	NaN	NaN	NaN	NaN	NaN	NaN	NaN	NaN
624	P09622	P09622	P09622	DLDH_HUMAN	sp	Dihydrolipoyl dehydrogenase, mitochondrial	Homo sapiens		DLD	16	16	40.3	40.3	54.177	0	260.76	20174000000	917010000	581	1	26.441	27.6425	27.0715	27.8193	27.1978	25.8302	27.2752	25.6286	26.5072	26.9343	27.23	26.5019	27.1142	25.6812	27.3469	27.7586	26.5595	26.5958	27.2634	26.8602	27.1971	25.6514	25.4758	26.7388	26.8931	26.7539	27.4123	26.7363	26.2134
625	P09651;Q32P51;A0A2R8Y4L2	P09651	P09651	ROA1_HUMAN	sp	Heterogeneous nuclear ribonucleoprotein A1	Homo sapiens		HNRNPA1	18	17	46.8	44.4	38.746	0	151.31	6342000000	352330000	196	3	25.7772	25.9548	26.2588	24.1868	25.7713	25.7788	25.4524	26.2171	27.4521	24.5027	25.5702	25.8245	25.6807	26.0868	26.3783	26.7439	26.4108	25.9335	26.5626	26.1351	22.8964	NaN	24.7181	24.6398	22.779	24.0846	24.0874	24.4076	24.3805
626	P09769	P09769	P09769	FGR_HUMAN	sp	Tyrosine-protein kinase Fgr	Homo sapiens		FGR	4	3	9.8	8.3	59.478	0	19.599	634600000	22664000	31	1	NaN	NaN	NaN	22.9819	NaN	NaN	NaN	22.8282	NaN	22.9469	NaN	23.2214	NaN	NaN	23.8623	23.0458	NaN	NaN	23.1797	NaN	NaN	NaN	NaN	NaN	NaN	NaN	NaN	NaN	NaN
627	P09871	P09871	P09871	C1S_HUMAN	sp	Complement C1s subcomponent	Homo sapiens		C1S	11	10	22.5	21.4	76.684	0	58.048	2978400000	114560000	96	1	23.2764	NaN	23.6804	23.3163	23.9977	24.7634	24.959	24.7039	25.1185	23.325	NaN	NaN	24.3292	24.3898	24.2706	25.2225	23.5226	23.1881	23.3013	23.6857	25.6579	25.9572	25.1851	24.447	25.0186	25.4656	25.3243	25.3828	26.5959
628	P09917	P09917	P09917	LOX5_HUMAN	sp	Arachidonate 5-lipoxygenase	Homo sapiens		ALOX5	25	25	45.4	45.4	77.982	0	149.83	8000900000	235320000	299	1	26.0576	26.2321	26.2007	25.9478	25.4751	25.6841	25.8436	25.1067	24.9349	24.8152	26.4311	26.7681	25.3215	25.1047	27.1322	26.5574	24.9634	24.0399	27.1119	26.0029	25.9005	24.9203	NaN	25.8083	24.3246	26.0971	26.3417	25.5679	25.8122
629	P09960	P09960	P09960	LKHA4_HUMAN	sp	Leukotriene A-4 hydrolase	Homo sapiens		LTA4H	33	33	59.1	59.1	69.284	0	323.31	64509000000	1843100000	1588	1	29.3702	28.5466	29.2032	28.7101	28.5136	29.4594	28.3662	28.8544	28.7802	28.1595	29.2221	29.253	29.028	28.8677	29.0664	27.9064	29.1195	28.6662	29.2636	29.3643	29.2478	29.5153	29.297	28.7911	28.7644	29.651	29.0085	29.0667	29.272
630	P09972	P09972	P09972	ALDOC_HUMAN	sp	Fructose-bisphosphate aldolase C	Homo sapiens		ALDOC	20	13	56	41.8	39.455	0	272.17	41157000000	1789400000	727	1	27.8173	27.6022	27.7287	28.8184	27.9431	27.9781	28.0238	27.1283	26.7477	27.5305	28.0204	27.5158	27.5034	26.564	27.6162	25.1339	27.6085	27.6055	27.5386	27.7475	27.5355	26.1093	27.6702	28.3659	27.1431	26.8691	27.5769	25.7508	27.4466
631	P0C0L4	P0C0L4	P0C0L4	CO4A_HUMAN	sp	Complement C4-A	Homo sapiens		C4A	80	4	56.5	3.7	192.78	0	32.71	6438300000	79485000	214	1	NaN	NaN	25.5398	NaN	23.7968	25.1952	25.135	26.8727	26.6036	25.5464	NaN	24.6233	NaN	26.1692	25.7678	25.3765	25.9407	25.275	25.4392	25.1536	26.5109	26.3511	26.0032	26.0484	25.5138	26.0336	25.2803	26.6544	27.3472
632	P0C0L5	P0C0L5	P0C0L5	CO4B_HUMAN	sp	Complement C4-B	Homo sapiens		C4B	80	5	56.5	4.4	192.75	0	323.31	117910000000	1455700000	2632	1	25.6013	25.5177	29.5355	27.68	28.5426	29.7985	29.2557	30.8261	29.9856	29.4229	26.6147	27.9965	27.1626	30.1321	29.2715	29.5616	29.8349	29.2653	29.3253	29.1671	30.7213	30.3767	29.6739	30.3403	29.644	30.142	30.0461	30.5319	31.0052
633	P0C7P3	P0C7P3	P0C7P3	SLN14_HUMAN	sp	Protein SLFN14	Homo sapiens		SLFN14	10	10	10.9	10.9	103.91	0	38.102	1270500000	28875000	49	1	NaN	23.955	22.4227	22.8883	23.3427	22.7702	22.8191	NaN	NaN	24.9835	22.9824	23.0757	22.7807	NaN	22.877	NaN	22.6808	23.5978	NaN	23.4076	23.1755	23.2188	NaN	24.1767	23.6034	NaN	NaN	NaN	NaN
634	P0CG38	P0CG38	P0CG38	POTEI_HUMAN	sp	POTE ankyrin domain family member I	Homo sapiens		POTEI	12	1	13.3	2.1	121.28	0.0061404	2.6877	23976000	444000	1	1	NaN	NaN	NaN	NaN	NaN	NaN	NaN	NaN	21.6444	NaN	NaN	NaN	NaN	NaN	NaN	NaN	NaN	NaN	NaN	NaN	NaN	NaN	NaN	NaN	NaN	NaN	NaN	NaN	NaN
635	P0CG39	P0CG39	P0CG39	POTEJ_HUMAN	sp	POTE ankyrin domain family member J	Homo sapiens		POTEJ	11	2	12.7	2.4	117.39	0	8.3275	584790000	11246000	9	1	NaN	NaN	NaN	NaN	NaN	NaN	NaN	NaN	NaN	NaN	NaN	NaN	NaN	NaN	NaN	NaN	NaN	NaN	NaN	NaN	NaN	NaN	NaN	25.092	NaN	NaN	NaN	NaN	NaN
636	P62987;P62979;P0CG47;P0CG48;A0A2R8Y422	P62987;P62979;P0CG47;P0CG48	P0CG47	UBB_HUMAN	sp	Polyubiquitin-B	Homo sapiens		UBB	6	6	36.7	36.7	14.728	0	162.32	59164000000	9860700000	1585	5	30.2753	27.9975	29.3543	28.4969	28.6031	29.3545	28.8103	29.3034	29.0143	27.8599	28.5988	29.1236	28.7654	28.4262	28.4255	28.0015	29.0775	28.6285	28.5157	28.7877	28.7425	29.9252	29.8466	28.6213	29.1964	29.5485	28.8508	28.7635	28.6387
637	P0DJI8;A0A096LPE2	P0DJI8	P0DJI8	SAA1_HUMAN	sp	Serum amyloid A-1 protein	Homo sapiens		SAA1	3	1	23.8	12.3	13.532	0	14.462	60316000	8616600	2	2	NaN	NaN	NaN	NaN	NaN	NaN	NaN	NaN	NaN	NaN	NaN	NaN	NaN	NaN	NaN	NaN	NaN	NaN	NaN	NaN	NaN	NaN	NaN	NaN	NaN	NaN	NaN	NaN	NaN
638	P0DJI9	P0DJI9	P0DJI9	SAA2_HUMAN	sp	Serum amyloid A-2 protein	Homo sapiens		SAA2	4	2	24.6	13.1	13.527	0	8.2774	259580000	37082000	4	1	NaN	NaN	NaN	NaN	NaN	NaN	NaN	NaN	NaN	NaN	NaN	NaN	NaN	NaN	NaN	NaN	NaN	NaN	NaN	NaN	NaN	NaN	NaN	NaN	NaN	NaN	NaN	NaN	NaN
639	P0DMN0;P0DMM9	P0DMN0;P0DMM9	P0DMM9	ST1A3_HUMAN	sp	Sulfotransferase 1A3	Homo sapiens		SULT1A3	13	5	55.6	28.1	34.196	0	86.425	1083800000	60213000	21	2	NaN	21.9686	NaN	NaN	NaN	NaN	NaN	22.8015	23.932	26.1881	NaN	21.8674	22.197	22.4897	NaN	22.2786	22.3486	22.3299	NaN	22.2736	21.9284	NaN	NaN	21.7262	NaN	NaN	NaN	22.6114	NaN
640	P0DMV9;P0DMV8	P0DMV9;P0DMV8	P0DMV8	HS71A_HUMAN	sp	Heat shock 70 kDa protein 1A	Homo sapiens		HSPA1A	38	19	64.4	33.7	70.051	0	323.31	98801000000	3087500000	1694	2	29.5811	29.9244	29.8792	30.2207	29.8946	29.6118	29.7763	29.7471	29.6239	29.7837	29.3973	29.6278	29.4382	29.4253	29.2676	28.9569	29.7198	29.4747	29.5084	29.5226	29.3381	29.1601	28.3293	29.373	28.8956	29.8227	29.6182	29.2163	29.3427
641	P0DN76;Q01081	P0DN76;Q01081	Q01081	U2AF1_HUMAN	sp	Splicing factor U2AF 35 kDa subunit	Homo sapiens		U2AF1	1	1	5.4	5.4	27.872	0	14.72	56492000	5135600	3	2	NaN	NaN	NaN	NaN	NaN	NaN	NaN	NaN	NaN	NaN	NaN	NaN	NaN	NaN	NaN	NaN	NaN	NaN	NaN	NaN	NaN	NaN	NaN	NaN	NaN	NaN	NaN	NaN	NaN
642	P0DOY3;P0DOY2;P0CF74	P0DOY3;P0DOY2	P0DOY3	IGLC3_HUMAN	sp	Immunoglobulin lambda constant 3	Homo sapiens		IGLC3	8	3	93.4	20.8	11.265	0	323.31	148680000000	21241000000	1742	3	27.4865	27.1377	30.3541	28.8896	29.762	30.5615	30.3751	31.4622	31.5478	30.4278	27.5113	29.9478	31.3378	31.2498	30.4525	30.2257	31.0081	29.5475	30.0607	30.4829	30.4752	29.4966	29.3218	28.695	29.2915	29.5417	29.801	30.9784	29.2306
643	P0DP02;P01772	P0DP02	P0DP02	HVC33_HUMAN	sp	Immunoglobulin heavy variable 3-30-3	Homo sapiens		IGHV3-30-3	4	0	37.6	0	12.989	1	-2	0	0	1	2	NaN	NaN	NaN	NaN	NaN	NaN	NaN	NaN	NaN	NaN	NaN	NaN	NaN	NaN	NaN	NaN	NaN	NaN	NaN	NaN	NaN	NaN	NaN	NaN	NaN	NaN	NaN	NaN	NaN
644	P0DP25;P0DP24;P0DP23	P0DP25;P0DP24;P0DP23	P0DP23	CALM1_HUMAN	sp	Calmodulin-1	Homo sapiens		CALM1	3	3	30.9	30.9	16.837	0	84.806	1103500000	122620000	27	3	23.4775	NaN	23.8578	23.4579	23.9536	NaN	24.0371	23.2416	NaN	23.0258	23.6998	NaN	23.9498	NaN	NaN	NaN	NaN	23.4536	24.3875	23.9725	NaN	NaN	NaN	NaN	NaN	NaN	NaN	NaN	NaN
645	P10153	P10153	P10153	RNAS2_HUMAN	sp	Non-secretory ribonuclease	Homo sapiens		RNASE2	4	4	21.7	21.7	18.354	0	110.96	16340000000	3267900000	298	1	24.9045	26.0449	27.5978	25.8429	28.0788	26.4013	27.0071	26.9991	24.3437	NaN	27.003	28.014	26.1827	24.8016	28.9353	27.028	27.3499	27.3556	27.8019	26.9536	24.6475	24.0355	22.0915	23.5375	NaN	24.4788	24.1526	NaN	NaN
646	P10155	P10155	P10155	RO60_HUMAN	sp	60 kDa SS-A/Ro ribonucleoprotein	Homo sapiens		RO60	4	4	10.2	10.2	60.67	0	6.6653	523560000	18054000	12	1	NaN	NaN	NaN	NaN	NaN	NaN	NaN	NaN	NaN	NaN	NaN	NaN	NaN	NaN	NaN	NaN	NaN	NaN	NaN	NaN	NaN	NaN	NaN	NaN	NaN	NaN	NaN	NaN	NaN
647	P10253	P10253	P10253	LYAG_HUMAN	sp	Lysosomal alpha-glucosidase	Homo sapiens		GAA	5	5	8	8	105.32	0	11.541	146520000	3855800	10	1	NaN	NaN	NaN	NaN	NaN	NaN	21.8205	NaN	24.0192	NaN	NaN	NaN	NaN	21.749	NaN	21.8314	NaN	NaN	NaN	NaN	NaN	NaN	NaN	NaN	NaN	NaN	NaN	NaN	NaN
648	P10275	P10275	P10275	ANDR_HUMAN	sp	Androgen receptor	Homo sapiens		AR	1	1	2.2	2.2	99.187	1	-2	21221000	573550	1	1	NaN	NaN	NaN	NaN	NaN	NaN	NaN	NaN	NaN	21.4247	NaN	NaN	NaN	NaN	NaN	NaN	NaN	NaN	NaN	NaN	NaN	NaN	NaN	NaN	NaN	NaN	NaN	NaN	NaN
649	P10301;P62070	P10301	P10301	RRAS_HUMAN	sp	Ras-related protein R-Ras	Homo sapiens		RRAS	5	5	31.7	31.7	23.48	0	16.353	1589200000	105950000	37	2	NaN	22.9596	23.0706	24.17	23.0314	22.5497	24.0212	23.1252	22.6225	23.5547	NaN	NaN	22.6921	22.4444	22.5475	22.8393	22.6699	23.6279	22.8951	22.9965	NaN	NaN	NaN	NaN	NaN	NaN	23.5781	NaN	NaN
650	P10412;Q02539;P22492	P10412	P10412	H14_HUMAN	sp	Histone H1.4	Homo sapiens		HIST1H1E	10	1	32	7.3	21.865	0.00048497	3.9519	118430000	13159000	17	3	NaN	NaN	NaN	NaN	NaN	NaN	NaN	NaN	NaN	NaN	NaN	NaN	NaN	NaN	NaN	NaN	NaN	NaN	NaN	NaN	NaN	NaN	NaN	NaN	NaN	NaN	NaN	NaN	NaN
651	P10515	P10515	P10515	ODP2_HUMAN	sp	Dihydrolipoyllysine-residue acetyltransferase component of pyruvate dehydrogenase complex, mitochondrial	Homo sapiens		DLAT	8	8	13.4	13.4	68.996	0	7.7173	1523900000	44822000	54	1	23.2995	23.8585	23.1404	24.08	23.8471	23.4192	23.9493	NaN	23.241	23.4639	24.0593	22.8692	23.3647	NaN	23.377	22.9792	23.3123	23.508	23.2843	23.5876	23.8632	NaN	NaN	24.0369	NaN	NaN	NaN	NaN	NaN
652	P10599	P10599	P10599	THIO_HUMAN	sp	Thioredoxin	Homo sapiens		TXN	3	3	29.5	29.5	11.737	0	8.7008	1114300000	159180000	32	1	24.8021	NaN	24.2346	23.7378	NaN	24.2334	23.7549	24.669	NaN	22.5129	24.1498	24.2945	23.5393	NaN	23.3063	NaN	24.3475	24.0333	NaN	23.8836	NaN	NaN	NaN	NaN	NaN	NaN	23.113	NaN	NaN
653	P10619	P10619	P10619	PPGB_HUMAN	sp	Lysosomal protective protein	Homo sapiens		CTSA	7	7	21	21	54.465	0	24.874	1002200000	52748000	19	1	NaN	22.7544	23.0734	23.3805	22.9537	NaN	22.9219	23.3198	23.189	23.3659	NaN	NaN	NaN	22.8536	24.3631	23.6225	NaN	23.4423	24.6539	23.3672	NaN	NaN	NaN	NaN	NaN	NaN	NaN	NaN	NaN
654	P10643;FPPCON_Q29RQ1	P10643	P10643	CO7_HUMAN	sp	Complement component C7	Homo sapiens		C7	22	22	35.8	35.8	93.517	0	161.21	2136400000	44508000	120	2	22.7676	NaN	22.9872	NaN	NaN	NaN	23.5009	24.1511	24.8035	23.7405	NaN	23.7612	24.404	24.4451	24.1345	24.4406	23.891	NaN	23.665	23.5477	24.6839	NaN	NaN	24.4845	23.7665	NaN	22.1747	24.5325	25.8542
655	P10644;P31321	P10644	P10644	KAP0_HUMAN	sp	cAMP-dependent protein kinase type I-alpha regulatory subunit	Homo sapiens		PRKAR1A	16	16	46.2	46.2	42.981	0	106.12	9285800000	488730000	258	2	25.167	26.2085	25.3352	25.2628	25.6551	25.0909	25.2543	25.4363	25.8393	27.7937	25.4215	25.0096	25.3113	25.5036	24.9575	25.2937	25.4834	26.0672	25.0551	25.6573	25.9276	24.9227	25.1863	26.5869	26.443	25.811	25.6524	25.9332	26.2054
656	P10746	P10746	P10746	HEM4_HUMAN	sp	Uroporphyrinogen-III synthase	Homo sapiens		UROS	4	4	24.9	24.9	28.627	0	18.608	113760000	9479900	6	1	NaN	NaN	NaN	NaN	NaN	NaN	NaN	NaN	NaN	NaN	NaN	NaN	NaN	NaN	NaN	NaN	NaN	NaN	NaN	NaN	NaN	NaN	NaN	NaN	NaN	NaN	NaN	NaN	NaN
657	P10768	P10768	P10768	ESTD_HUMAN	sp	S-formylglutathione hydrolase	Homo sapiens		ESD	16	16	79.8	79.8	31.462	0	323.31	37433000000	2673800000	812	1	29.8103	27.5675	28.6183	28.3512	28.1696	28.9261	28.4415	28.7823	28.3506	27.1599	28.5819	29.0572	28.2058	28.4609	28.1543	27.0903	28.8343	28.4062	27.978	28.4016	28.4057	28.9886	29.1662	28.2483	28.4496	28.6163	28.1727	28.9554	27.4901
658	P10809	P10809	P10809	CH60_HUMAN	sp	60 kDa heat shock protein, mitochondrial	Homo sapiens		HSPD1	32	32	56.2	56.2	61.054	0	323.31	29477000000	921160000	436	1	27.1056	28.1045	25.6412	26.0479	26.5528	26.331	25.8695	25.2252	28.4487	28.3377	27.0202	26.9265	27.6701	27.5782	26.6276	29.7097	27.1665	27.5609	27.3876	26.8416	23.2262	25.7681	26.4379	25.3198	25.4403	24.9126	24.3658	26.7204	27.299
659	P10909	P10909	P10909	CLUS_HUMAN	sp	Clusterin	Homo sapiens		CLU	19	19	39	39	52.494	0	323.31	43245000000	2276100000	616	1	27.9815	27.9775	28.3689	28.3019	28.0756	27.7934	27.9682	27.9398	29.3489	28.1353	27.7091	27.7326	27.3005	28.8034	28.3585	30.427	27.1876	27.0503	27.7816	27.3243	28.583	27.9526	28.2514	28.2911	28.4276	27.9918	28.4581	28.2592	29.2818
660	P10915	P10915	P10915	HPLN1_HUMAN	sp	Hyaluronan and proteoglycan link protein 1	Homo sapiens		HAPLN1	2	2	5.6	5.6	40.165	1	-2	426600000	20314000	13	1	NaN	NaN	NaN	22.2721	21.9652	NaN	NaN	NaN	NaN	NaN	NaN	NaN	NaN	NaN	NaN	NaN	22.8118	NaN	NaN	NaN	NaN	NaN	NaN	NaN	NaN	NaN	NaN	NaN	NaN
661	P11021	P11021	P11021	BIP_HUMAN	sp	Endoplasmic reticulum chaperone BiP	Homo sapiens		HSPA5	43	42	55.2	55.2	72.332	0	323.31	174890000000	5829800000	2791	1	29.7813	30.7866	29.9989	30.6283	30.8132	30.2068	30.6504	29.787	30.4344	30.8941	30.6066	29.8594	30.5448	29.7668	30.0234	30.2029	29.9978	30.4785	30.3196	30.5081	30.5702	29.4498	29.1837	30.6467	30.2328	30.2096	30.131	30.1273	29.9342
662	P11047	P11047	P11047	LAMC1_HUMAN	sp	Laminin subunit gamma-1	Homo sapiens		LAMC1	9	9	7.9	7.9	177.6	0	19.256	709640000	9589800	14	1	NaN	23.4504	NaN	23.0628	NaN	NaN	NaN	NaN	NaN	23.1986	23.6856	NaN	22.8524	NaN	23.4765	23.526	NaN	NaN	NaN	NaN	NaN	NaN	NaN	NaN	NaN	NaN	NaN	NaN	NaN
663	P11117	P11117	P11117	PPAL_HUMAN	sp	Lysosomal acid phosphatase	Homo sapiens		ACP2	5	5	10.6	10.6	48.344	0.00054054	6.0193	1027400000	54074000	45	1	NaN	22.9211	NaN	23.6862	22.9186	NaN	22.9328	NaN	24.1705	23.4054	22.5015	NaN	23.2222	23.0785	22.3507	23.8084	NaN	22.8944	23.3176	23.5368	NaN	NaN	NaN	NaN	23.3667	23.8735	23.9057	NaN	23.1927
664	P11142;P54652	P11142	P11142	HSP7C_HUMAN	sp	Heat shock cognate 71 kDa protein	Homo sapiens		HSPA8	46	39	74.6	68.7	70.897	0	323.31	327180000000	9914600000	3816	2	31.3464	31.6695	30.98	31.8799	31.5187	31.5734	31.3791	31.2045	31.0598	31.9529	31.6034	31.0854	31.0217	30.8331	30.7569	30.4067	31.3315	31.638	30.933	31.4347	31.3489	31.2072	30.923	31.5955	31.2527	31.7418	31.5472	31.063	31.216
665	P11166	P11166	P11166	GTR1_HUMAN	sp	Solute carrier family 2, facilitated glucose transporter member 1	Homo sapiens		SLC2A1	10	10	19.9	19.9	54.083	0	323.31	77130000000	5933100000	1007	1	30.7891	28.6802	29.8049	28.4091	28.4686	29.895	29.1052	30.0062	29.7075	25.6509	29.4023	30.3964	29.6081	30.9302	29.1938	29.9615	29.9844	29.3277	29.0346	29.1566	27.4367	29.9164	30.2249	29.3129	29.2769	29.4069	28.8682	28.3392	28.564
666	P11169;Q8TDB8	P11169	P11169	GTR3_HUMAN	sp	Solute carrier family 2, facilitated glucose transporter member 3	Homo sapiens		SLC2A3	11	11	18.1	18.1	53.924	0	323.31	115220000000	11522000000	1066	2	28.7295	29.8123	29.1218	29.3939	29.848	29.3335	28.9302	28.17	28.1024	29.8365	28.9589	29.2299	29.6822	28.3238	29.7585	30.3055	29.1137	29.2213	29.928	29.1498	28.8792	28.2544	28.0548	29.2452	28.8441	27.4767	28.7154	28.4882	28.117
667	P11171;Q9H4G0	P11171	P11171	41_HUMAN	sp	Protein 4.1	Homo sapiens		EPB41	44	41	55.1	51.9	97.016	0	323.31	99030000000	2303000000	1814	2	31.1697	27.9681	29.3085	26.9357	28.3365	30.1004	28.5231	30.3626	30.1924	26.4221	28.8776	30.5598	29.8842	30.9963	28.8692	29.9014	30.6907	30.1009	28.7951	29.2929	27.3903	30.7029	31.0849	29.4183	29.7438	30.4622	29.823	30.0951	30.5379
668	P11172	P11172	P11172	UMPS_HUMAN	sp	Uridine 5'-monophosphate synthase	Homo sapiens		UMPS	4	4	10.2	10.2	52.221	0.00050607	4.6197	399150000	15352000	9	1	NaN	NaN	NaN	NaN	NaN	NaN	NaN	NaN	NaN	NaN	NaN	NaN	NaN	NaN	NaN	NaN	NaN	NaN	NaN	NaN	NaN	NaN	NaN	NaN	NaN	NaN	NaN	NaN	NaN
669	P11177	P11177	P11177	ODPB_HUMAN	sp	Pyruvate dehydrogenase E1 component subunit beta, mitochondrial	Homo sapiens		PDHB	9	9	33.1	33.1	39.233	0	60.089	816970000	38904000	27	1	NaN	NaN	NaN	NaN	NaN	NaN	23.9325	NaN	24.1037	24.3754	NaN	NaN	NaN	NaN	NaN	NaN	23.5567	24.2463	NaN	NaN	NaN	NaN	NaN	NaN	NaN	NaN	NaN	NaN	NaN
670	P11182	P11182	P11182	ODB2_HUMAN	sp	Lipoamide acyltransferase component of branched-chain alpha-keto acid dehydrogenase complex, mitochondrial	Homo sapiens		DBT	1	1	2.5	2.5	53.486	0.009326	2.3107	142830000	5101100	6	1	NaN	NaN	NaN	NaN	NaN	NaN	NaN	NaN	NaN	NaN	NaN	NaN	NaN	NaN	NaN	NaN	NaN	NaN	NaN	NaN	NaN	NaN	NaN	NaN	NaN	NaN	NaN	NaN	NaN
671	P11215	P11215	P11215	ITAM_HUMAN	sp	Integrin alpha-M	Homo sapiens		ITGAM	50	49	48.6	47.7	127.18	0	323.31	96386000000	1661800000	2359	1	29.1181	29.6895	29.5057	29.4481	29.0919	29.0456	29.5707	28.7489	28.4184	28.6117	29.5909	30.1999	29.0148	28.7917	30.5333	29.8395	28.6099	28.0158	30.3002	29.4147	30.7151	30.3304	28.7928	29.6051	29.9475	30.014	30.3256	29.6012	30.0235
672	P11216	P11216	P11216	PYGB_HUMAN	sp	Glycogen phosphorylase, brain form	Homo sapiens		PYGB	44	33	60.4	45.3	96.695	0	323.31	25766000000	525840000	699	1	26.2443	28.4191	26.9286	27.4149	27.7797	26.8257	26.7469	25.9472	26.7908	28.6629	27.0311	26.3465	27.2399	26.202	26.6295	26.3294	27.1894	27.939	26.8127	27.7385	26.9475	26.3452	27.1414	27.6897	27.4972	27.1648	27.3855	27.4859	27.1473
673	P11233	P11233	P11233	RALA_HUMAN	sp	Ras-related protein Ral-A	Homo sapiens		RALA	11	5	59.2	25.7	23.567	0	31.163	3163000000	351440000	117	1	24.6321	25.078	24.6769	25.747	24.9103	24.765	25.1093	24.1902	24.5087	24.4525	25.3658	24.3564	24.1236	24.6497	24.5542	24.7823	24.1002	24.3783	24.2109	24.4671	NaN	NaN	NaN	NaN	NaN	NaN	NaN	NaN	NaN
674	P11234	P11234	P11234	RALB_HUMAN	sp	Ras-related protein Ral-B	Homo sapiens		RALB	15	9	58.7	25.2	23.408	0	293.15	15300000000	1700000000	469	1	25.6835	27.5998	27.0125	28.1316	26.9322	27.004	27.2258	25.8427	25.5336	27.1453	27.1193	26.0369	26.2366	25.347	26.4034	26.1671	26.0596	26.9854	26.0843	26.6497	26.5083	24.1395	25.6308	25.7662	25.4081	NaN	24.2113	25.7887	NaN
675	P11277	P11277	P11277	SPTB1_HUMAN	sp	Spectrin beta chain, erythrocytic	Homo sapiens		SPTB	169	161	77.9	74.5	246.47	0	323.31	772960000000	6086300000	11847	1	34.3227	31.951	32.9528	31.4907	31.9799	33.1582	32.4473	33.4254	32.9171	30.0677	32.5352	33.83	32.9153	34.1207	32.4435	33.2736	33.4102	32.9741	32.1998	32.5798	31.1048	33.3335	32.9997	32.4105	32.5047	33.0658	32.8015	32.4407	32.7522
676	P11279	P11279	P11279	LAMP1_HUMAN	sp	Lysosome-associated membrane glycoprotein 1	Homo sapiens		LAMP1	8	8	17.3	17.3	44.882	0	116.33	12763000000	671740000	278	1	26.5103	26.7887	26.2094	26.7533	26.5711	26.0249	26.5668	25.3498	27.1024	26.109	26.6773	26.3474	26.4315	25.766	26.8224	27.4874	25.91	25.7587	26.9164	26.467	27.111	26.7	25.9463	26.6505	26.8754	26.6355	26.4071	26.3335	26.5389
677	P11310	P11310	P11310	ACADM_HUMAN	sp	Medium-chain specific acyl-CoA dehydrogenase, mitochondrial	Homo sapiens		ACADM	13	13	28	28	46.588	0	190.76	6012500000	300630000	163	1	24.0698	25.9943	25.2809	26.1594	25.0981	24.9522	25.3413	24.9572	25.129	26.1558	24.1366	24.4549	24.4786	NaN	24.0885	24.1991	24.5505	25.4211	24.3601	25.1483	26.6315	24.4727	25.6602	26.1067	26.2701	26.5685	26.5135	26.2258	25.502
678	P11413	P11413	P11413	G6PD_HUMAN	sp	Glucose-6-phosphate 1-dehydrogenase	Homo sapiens		G6PD	42	42	78.6	78.6	59.256	0	323.31	115600000000	3302800000	2188	1	29.3901	30.1228	29.7017	30.4082	29.7824	29.449	29.8508	29.447	29.1382	30.2796	29.6658	29.5665	29.3041	28.9542	29.3555	28.5772	29.4573	29.7494	29.7169	29.3531	30.3628	29.9624	29.7371	30.0034	30.1804	30.3021	30.1176	30.0869	29.8417
679	P11586	P11586	P11586	C1TC_HUMAN	sp	C-1-tetrahydrofolate synthase, cytoplasmic	Homo sapiens		MTHFD1	27	27	35	35	101.56	0	95.825	11886000000	228570000	211	1	26.7842	25.9516	25.7428	25.2658	25.7358	26.164	25.3403	26.1044	26.6917	27.297	25.597	26.7633	26.1422	27.1787	26.0166	25.8914	26.987	26.4518	26.1028	26.3337	25.4852	25.8352	26.934	26.2422	25.4008	25.0026	25.2187	25.1913	25.5835
680	P11678	P11678	P11678	PERE_HUMAN	sp	Eosinophil peroxidase	Homo sapiens		EPX	34	27	44.6	36.4	81.04	0	323.31	75108000000	1877700000	1192	1	28.7377	29.3119	28.9348	27.2793	30.5272	29.642	29.2927	28.662	26.9012	24.904	29.1114	29.8179	28.313	26.4856	30.167	28.5882	29.801	29.1737	27.6101	28.9404	29.6539	30.1255	28.9603	29.737	30.031	31.0099	30.656	27.837	24.7849
681	P11766	P11766	P11766	ADHX_HUMAN	sp	Alcohol dehydrogenase class-3	Homo sapiens		ADH5	15	15	50.8	50.8	39.724	0	187.02	11654000000	582710000	430	1	26.1414	26.4959	25.8723	26.5545	26.6333	26.5374	25.9993	26.1374	25.6343	26.5477	26.6464	25.8246	25.8625	25.6038	25.6178	24.8796	26.4994	26.7891	25.265	26.5566	26.936	26.8347	26.8065	26.9387	26.8527	27.0635	26.7058	26.4173	26.0169
682	P11908	P11908	P11908	PRPS2_HUMAN	sp	Ribose-phosphate pyrophosphokinase 2	Homo sapiens		PRPS2	13	3	46.2	11	34.769	0	8.8086	771000000	48187000	14	1	NaN	22.9492	22.5863	22.5626	22.8019	NaN	22.4082	NaN	NaN	23.9747	NaN	NaN	NaN	NaN	22.5057	NaN	22.6283	22.9423	22.3488	22.6949	NaN	NaN	NaN	NaN	NaN	NaN	NaN	NaN	NaN
683	P11940;Q9H361;Q4VXU2;Q5JQF8;Q96DU9	P11940	P11940	PABP1_HUMAN	sp	Polyadenylate-binding protein 1	Homo sapiens		PABPC1	16	11	28.8	17.9	70.67	0	54.745	5145700000	142940000	199	5	24.6482	25.1367	24.6487	24.8766	24.738	24.4981	24.5341	24.7733	26.1454	25.5725	24.6014	24.8008	24.4586	25.1177	24.7479	25.0653	24.9162	25.0343	24.7706	25.0591	25.367	24.2348	25.1285	25.4874	24.9117	25.1973	25.012	25.9398	26.3329
684	P12004	P12004	P12004	PCNA_HUMAN	sp	Proliferating cell nuclear antigen	Homo sapiens		PCNA	2	2	10.7	10.7	28.768	0.0093817	2.3618	33689000	2105600	2	1	NaN	NaN	NaN	NaN	NaN	NaN	NaN	NaN	22.3742	NaN	NaN	NaN	NaN	NaN	NaN	NaN	NaN	NaN	NaN	NaN	NaN	NaN	NaN	NaN	NaN	NaN	NaN	NaN	NaN
685	P12081	P12081	P12081	SYHC_HUMAN	sp	Histidine--tRNA ligase, cytoplasmic	Homo sapiens		HARS	15	9	31	19.6	57.41	0	36.694	4698400000	167800000	215	1	24.7684	24.6651	24.4876	25.403	24.9451	24.7963	24.5978	24.1363	24.3774	24.9781	24.8491	24.502	24.6039	24.2269	24.515	24.4445	24.6799	24.7413	25.0733	24.9785	25.4424	25.4003	25.3237	25.1536	25.0611	25.7813	25.712	25.0376	25.5556
686	P12109	P12109	P12109	CO6A1_HUMAN	sp	Collagen alpha-1(VI) chain	Homo sapiens		COL6A1	2	2	3.4	3.4	108.53	0	6.9623	42227000	781990	3	1	NaN	NaN	NaN	NaN	NaN	NaN	NaN	NaN	NaN	NaN	NaN	NaN	NaN	NaN	NaN	NaN	NaN	NaN	NaN	NaN	NaN	NaN	NaN	NaN	NaN	NaN	NaN	NaN	NaN
687	P12111	P12111	P12111	CO6A3_HUMAN	sp	Collagen alpha-3(VI) chain	Homo sapiens		COL6A3	5	5	1.8	1.8	343.67	0	6.8442	84398000	490690	4	1	NaN	NaN	NaN	NaN	NaN	NaN	NaN	NaN	NaN	NaN	NaN	NaN	NaN	NaN	NaN	NaN	NaN	NaN	NaN	NaN	NaN	NaN	NaN	NaN	NaN	NaN	NaN	NaN	NaN
688	P12236;P12235	P12236	P12236	ADT3_HUMAN	sp	ADP/ATP translocase 3	Homo sapiens		SLC25A6	19	9	62.4	35.9	32.866	0	195.88	55615000000	2780800000	523	2	27.8241	28.9231	27.7872	27.574	28.3	27.4351	27.5119	26.8034	28.7997	28.1243	28.0476	28.2741	29.0222	28.3087	28.8447	30.0221	28.3399	28.5629	28.9942	28.2521	26.0014	26.869	27.7248	26.6367	26.7689	25.73	26.1637	27.3871	25.2377
689	P12259	P12259	P12259	FA5_HUMAN	sp	Coagulation factor V	Homo sapiens		F5	69	56	31	26.3	251.7	0	323.31	81612000000	896840000	1949	1	28.5023	29.961	28.7591	29.5561	29.6339	29.2309	29.3147	28.5117	27.4352	29.9964	29.2152	28.3115	28.8337	27.6234	29.7957	29.6261	28.2514	28.8315	28.4426	29.5275	29.5685	28.1499	28.9086	29.4138	29.8414	28.9451	29.1977	28.8753	27.1017
690	P12268	P12268	P12268	IMDH2_HUMAN	sp	Inosine-5'-monophosphate dehydrogenase 2	Homo sapiens		IMPDH2	9	8	26.3	24.7	55.804	0	23.267	2114700000	96122000	101	1	23.4536	23.7897	23.9322	24.271	23.6149	23.7086	24.1506	23.9927	24.4769	23.5778	24.1282	23.5355	24.1108	23.8036	23.947	23.7278	23.3506	22.7072	23.8737	23.3823	24.3323	24.5275	NaN	23.9608	NaN	23.9076	24.0654	23.879	24.4705
691	P12270	P12270	P12270	TPR_HUMAN	sp	Nucleoprotein TPR	Homo sapiens		TPR	2	2	1.1	1.1	267.29	0.0093299	2.3107	130860000	1211700	15	1	NaN	NaN	NaN	NaN	NaN	NaN	NaN	NaN	NaN	NaN	NaN	NaN	NaN	NaN	23.1739	NaN	NaN	NaN	22.8293	NaN	NaN	NaN	NaN	NaN	NaN	NaN	NaN	NaN	NaN
692	P12277	P12277	P12277	KCRB_HUMAN	sp	Creatine kinase B-type	Homo sapiens		CKB	2	2	8.7	8.7	42.644	0.0085985	2.4333	0	0	2	1	NaN	NaN	NaN	NaN	NaN	NaN	NaN	NaN	NaN	NaN	NaN	NaN	NaN	NaN	NaN	NaN	NaN	NaN	NaN	NaN	NaN	NaN	NaN	NaN	NaN	NaN	NaN	NaN	NaN
693	P12314;Q92637	P12314	P12314	FCGR1_HUMAN	sp	High affinity immunoglobulin gamma Fc receptor I	Homo sapiens		FCGR1A	2	2	4.8	4.8	42.631	0.004119	3.0822	65593000	3858400	5	2	NaN	NaN	NaN	NaN	NaN	NaN	NaN	NaN	22.0325	NaN	NaN	NaN	NaN	NaN	NaN	NaN	NaN	NaN	NaN	NaN	NaN	NaN	NaN	NaN	NaN	NaN	NaN	NaN	NaN
694	P12318;P31995;P31994	P12318	P12318	FCG2A_HUMAN	sp	Low affinity immunoglobulin gamma Fc region receptor II-a	Homo sapiens		FCGR2A	5	5	23.3	23.3	35	0	24.897	2498500000	249850000	83	3	NaN	24.8849	24.5123	25.0955	24.2053	NaN	24.6341	NaN	23.8397	24.5032	24.5959	24.601	24.6054	NaN	25.0293	24.7978	24.1588	NaN	24.8869	24.8729	24.3731	NaN	NaN	23.4675	24.0104	NaN	24.6089	23.5966	NaN
695	P12429	P12429	P12429	ANXA3_HUMAN	sp	Annexin A3	Homo sapiens		ANXA3	33	33	80.5	80.5	36.375	0	323.31	145760000000	6625300000	1533	1	29.3892	30.0559	30.5546	30.5915	30.1299	29.933	30.3585	29.7326	28.8389	29.4667	30.5131	30.2948	29.6004	29.5679	31.0354	30.3768	29.5035	28.9342	31.0048	30.1848	30.0664	29.0976	28.8441	29.6565	29.6932	29.1177	29.6114	29.6355	28.3447
696	P12724	P12724	P12724	ECP_HUMAN	sp	Eosinophil cationic protein	Homo sapiens		RNASE3	8	8	43.8	43.8	18.385	0	267.01	19360000000	2420000000	348	1	25.5962	27.0138	27.5899	25.9646	28.053	25.6333	27.2784	27.77	NaN	24.3494	27.5744	28.464	25.9739	25.5038	28.9014	27.4084	27.4547	27.761	26.4807	26.7925	26.1294	26.1198	24.9028	NaN	25.0771	26.0188	25.8525	25.8334	NaN
697	P12814;Q08043	P12814	P12814	ACTN1_HUMAN	sp	Alpha-actinin-1	Homo sapiens		ACTN1	85	53	90.7	68	103.06	0	323.31	1839400000000	35373000000	14571	2	32.7022	34.443	33.5382	34.3232	34.299	33.3969	33.5804	32.7442	32.3583	34.2418	33.8572	33.1936	34.2391	32.4494	34.0486	33.7116	33.6318	34.0446	34.1622	34.2567	33.2695	32.587	32.2966	34.0483	33.0763	33.0837	33.4022	32.7947	32.2168
698	P12829	P12829	P12829	MYL4_HUMAN	sp	Myosin light chain 4	Homo sapiens		MYL4	3	3	26.9	26.9	21.564	0.0005423	6.1122	46968000	3613000	6	1	NaN	NaN	NaN	23.5373	NaN	NaN	NaN	NaN	NaN	NaN	NaN	NaN	NaN	NaN	NaN	NaN	NaN	NaN	NaN	NaN	NaN	NaN	NaN	NaN	NaN	NaN	NaN	NaN	NaN
699	P12838	P12838	P12838	DEF4_HUMAN	sp	Neutrophil defensin 4	Homo sapiens		DEFA4	1	1	17.5	17.5	10.504	0	26.75	1366800000	195260000	63	1	NaN	NaN	NaN	NaN	NaN	NaN	NaN	NaN	NaN	NaN	NaN	NaN	NaN	23.5717	NaN	NaN	NaN	NaN	NaN	NaN	25.3319	25.1416	24.13	NaN	NaN	25.0821	25.3604	24.6668	24.5063
700	P12931;Q9H3Y6;P42685;Q04912	P12931	P12931	SRC_HUMAN	sp	Proto-oncogene tyrosine-protein kinase Src	Homo sapiens		SRC	26	18	57.1	45.9	59.834	0	304.9	44413000000	1586200000	816	4	26.9876	28.7015	27.7551	28.0977	28.3101	27.9655	27.813	27.5546	27.1906	29.5341	28.2281	27.3093	27.7985	26.9432	27.5259	27.0522	28.057	28.8447	27.1996	28.2686	28.1232	28.0553	28.5407	29.0224	28.6581	28.6872	28.3785	28.7194	27.7494
701	P12955	P12955	P12955	PEPD_HUMAN	sp	Xaa-Pro dipeptidase	Homo sapiens		PEPD	20	20	49.9	49.9	54.548	0	214.16	18089000000	753690000	591	1	27.6185	26.1024	26.849	27.6891	26.628	27.328	26.745	26.887	26.9312	25.6048	27.044	27.1667	26.8749	27.0621	26.4101	26.1417	26.6679	26.4823	26.9326	26.5966	27.5005	28.6107	28.0288	27.1311	27.6374	28.5073	27.8351	27.6906	27.8951
702	P12956	P12956	P12956	XRCC6_HUMAN	sp	X-ray repair cross-complementing protein 6	Homo sapiens		XRCC6	24	24	48.6	48.6	69.842	0	91.502	3883200000	121350000	126	1	24.93	24.4458	24.4611	23.5161	24.3827	24.5996	24.1174	24.3754	26.1352	23.8895	24.9985	24.874	24.3399	24.1806	24.6389	25.12	24.7343	23.8076	25.6898	24.4897	23.895	24.5725	23.5198	24.2229	24.417	25.0187	25.288	25.0063	25.7245
703	P13010	P13010	P13010	XRCC5_HUMAN	sp	X-ray repair cross-complementing protein 5	Homo sapiens		XRCC5	14	14	23	23	82.704	0	44.487	4815200000	126720000	102	1	25.0948	24.9655	25.0627	23.2664	24.5696	24.7927	25.2571	24.6888	26.5705	24.6407	24.915	24.8636	24.8643	25.0989	25.2448	26.2388	25.2729	24.6385	25.6144	24.8692	NaN	NaN	25.4922	23.4631	24.5863	24.8391	NaN	24.7047	26.1361
704	P13073	P13073	P13073	COX41_HUMAN	sp	Cytochrome c oxidase subunit 4 isoform 1, mitochondrial	Homo sapiens		COX4I1	2	2	12.4	12.4	19.576	0.00049456	4.2851	171110000	15555000	4	1	NaN	NaN	NaN	NaN	22.2102	NaN	22.1807	NaN	21.9841	NaN	NaN	NaN	NaN	NaN	22.9026	21.9451	NaN	NaN	23.4182	NaN	NaN	NaN	NaN	NaN	NaN	NaN	NaN	NaN	NaN
705	P13224	P13224	P13224	GP1BB_HUMAN	sp	Platelet glycoprotein Ib beta chain	Homo sapiens		GP1BB	5	5	23.8	23.8	21.717	0	80.632	163350000000	27225000000	643	1	28.5946	30.3476	30.5228	30.7055	30.3984	28.916	30.1778	28.6792	28.123	29.7302	30.5296	29.8629	30.2062	29.2669	30.6221	31.1986	29.5886	29.9955	30.3499	29.9757	27.774	27.2667	27.5794	26.805	27.0474	25.4103	26.6263	27.4464	25.3566
706	P13284	P13284	P13284	GILT_HUMAN	sp	Gamma-interferon-inducible lysosomal thiol reductase	Homo sapiens		IFI30	2	2	14.8	14.8	27.963	0	34.315	1377300000	153040000	50	1	NaN	23.9153	24.3697	23.2513	23.0384	22.6339	22.0254	NaN	26.5978	NaN	24.1523	22.9947	22.7275	23.9738	24.7002	25.7017	21.6993	NaN	24.9743	NaN	NaN	NaN	NaN	21.1489	NaN	NaN	NaN	NaN	NaN
707	P13473	P13473	P13473	LAMP2_HUMAN	sp	Lysosome-associated membrane glycoprotein 2	Homo sapiens		LAMP2	4	4	8.8	8.8	44.96	0	17.072	3256100000	171370000	135	1	24.4687	25.5744	24.7114	24.9113	24.81	24.2706	24.6754	24.2801	24.9117	24.9416	24.0837	24.6837	25.0046	24.4192	25.0253	25.5546	24.0968	24.7201	25.2725	24.5743	24.8998	23.3578	NaN	24.8904	25.2211	25.1987	25.2401	24.5563	25.2394
708	P13489	P13489	P13489	RINI_HUMAN	sp	Ribonuclease inhibitor	Homo sapiens		RNH1	28	28	83.7	83.7	49.973	0	323.31	52641000000	2024700000	1046	1	29.1922	28.2927	28.8015	28.3674	28.3862	29.1217	28.3468	29.2904	29.662	28.1075	28.6435	29.2606	28.8948	29.4613	28.7122	28.3803	29.737	29.2537	28.9235	29.101	27.7664	29.3266	29.8812	28.7806	28.3233	29.2188	28.718	28.4453	29.1023
709	P13498	P13498	P13498	CY24A_HUMAN	sp	Cytochrome b-245 light chain	Homo sapiens		CYBA	7	7	42.1	42.1	21.012	0	30.069	8617400000	1231100000	211	1	26.0065	26.1054	26.3091	26.0058	25.886	25.6811	26.2369	25.2499	24.9376	24.8081	26.4295	26.474	25.2979	24.8917	26.7403	25.8013	24.9701	24.3484	26.3224	25.4631	26.7908	26.0577	24.4235	25.9761	26.1097	26.52	26.7054	25.8056	26.3373
710	P13598	P13598	P13598	ICAM2_HUMAN	sp	Intercellular adhesion molecule 2	Homo sapiens		ICAM2	5	5	16.7	16.7	30.654	0	7.5024	3089300000	205950000	72	1	24.1669	24.6492	23.6947	25.9633	24.758	24.0278	25.4211	23.5381	22.7293	25.7883	24.0248	23.9429	23.2932	22.8069	24.0164	24.0234	22.8967	24.7175	NaN	23.5055	26.0505	23.3637	23.8066	25.7393	25.8524	NaN	25.131	25.0514	23.7466
711	P13611	P13611	P13611	CSPG2_HUMAN	sp	Versican core protein	Homo sapiens		VCAN	5	5	1.8	1.8	372.82	0	7.7704	526770000	4021100	19	1	24.9778	NaN	NaN	NaN	NaN	NaN	NaN	NaN	24.6123	NaN	NaN	NaN	NaN	23.433	NaN	NaN	NaN	NaN	22.936	NaN	24.1286	NaN	NaN	NaN	NaN	24.4588	NaN	24.7791	24.1635
712	P13639	P13639	P13639	EF2_HUMAN	sp	Elongation factor 2	Homo sapiens		EEF2	42	41	54.1	52.9	95.337	0	259.92	20462000000	454700000	563	1	26.9067	26.8983	26.2927	25.4711	26.6849	26.758	25.8762	26.9082	29.3653	26.6765	26.5448	26.7108	26.7893	28.154	27.2232	28.152	27.2169	26.9563	27.5124	27.1188	26.2445	27.6634	27.2024	26.9388	26.3024	27.5066	26.8887	27.3926	28.617
713	P13667	P13667	P13667	PDIA4_HUMAN	sp	Protein disulfide-isomerase A4	Homo sapiens		PDIA4	43	43	56.3	56.3	72.932	0	323.31	40810000000	1074000000	1007	1	28.0283	28.7579	28.0616	28.934	28.8756	28.3888	28.5229	27.4262	28.4838	28.5499	28.9649	28.1247	28.5177	27.8412	28.6046	28.4	27.9351	28.1623	28.8516	28.421	27.401	27.2261	26.8238	27.9864	27.4056	28.0216	27.3605	27.3962	27.0499
714	P13671	P13671	P13671	CO6_HUMAN	sp	Complement component C6	Homo sapiens		C6	23	23	26.3	26.3	104.79	0	105.83	4885800000	101790000	170	1	24.1015	NaN	25.2639	NaN	24.62	24.9222	23.4002	26.4095	26.2021	24.8746	NaN	24.6294	24.7954	25.5374	25.9356	26.3741	24.8402	23.864	24.9586	24.8776	25.4066	25.5781	24.3874	24.1736	25.0546	24.8708	24.2834	24.8734	27.1003
715	P13674	P13674	P13674	P4HA1_HUMAN	sp	Prolyl 4-hydroxylase subunit alpha-1	Homo sapiens		P4HA1	3	3	7.9	7.9	61.049	0.00095557	3.6824	3693900000	136810000	7	1	NaN	NaN	NaN	NaN	NaN	NaN	NaN	NaN	NaN	NaN	NaN	NaN	NaN	NaN	NaN	20.8836	NaN	NaN	NaN	NaN	NaN	NaN	NaN	NaN	NaN	NaN	NaN	NaN	NaN
716	P13688;P06731	P13688	P13688	CEAM1_HUMAN	sp	Carcinoembryonic antigen-related cell adhesion molecule 1	Homo sapiens		CEACAM1	6	5	16.3	14.6	57.56	0	28.936	1164900000	64715000	39	2	23.754	24.0749	24.2019	24.4463	23.7977	23.7888	24.2412	NaN	NaN	NaN	24.3124	24.5667	23.7931	NaN	24.2075	24.2152	NaN	NaN	24.3727	NaN	24.5241	24.3802	NaN	23.6084	23.9896	23.4325	NaN	NaN	24.3018
717	P13693;Q56UQ5;Q9HAU6	P13693	P13693	TCTP_HUMAN	sp	Translationally-controlled tumor protein	Homo sapiens		TPT1	6	6	33.1	33.1	19.595	0	50.801	2150100000	307160000	98	3	23.8635	24.1319	24.6727	25.4535	23.9144	23.564	25.2134	24.9184	24.5826	23.8158	24.4377	24.2546	23.7976	23.9876	23.942	23.3776	24.2437	24.8077	24.6674	24.2311	NaN	NaN	NaN	NaN	NaN	NaN	NaN	NaN	NaN
718	P13716	P13716	P13716	HEM2_HUMAN	sp	Delta-aminolevulinic acid dehydratase	Homo sapiens		ALAD	22	22	86.4	86.4	36.294	0	323.31	104330000000	6520700000	1729	1	30.6949	27.3201	30.1325	28.433	29.0258	30.0217	29.4039	30.5154	29.6347	27.0032	29.0882	30.6266	30.3102	31.0217	29.9563	29.4377	30.1955	30.2687	29.8932	29.6661	27.7194	30.1546	31.1251	29.8673	29.6347	30.2312	29.4752	30.0931	29.9742
719	P13727	P13727	P13727	PRG2_HUMAN	sp	Bone marrow proteoglycan	Homo sapiens		PRG2	5	5	28.4	28.4	25.205	0	46.045	471050000	33646000	16	1	NaN	22.556	NaN	NaN	NaN	NaN	NaN	NaN	NaN	NaN	NaN	NaN	NaN	NaN	NaN	22.3252	NaN	NaN	NaN	NaN	22.5631	NaN	NaN	22.0698	NaN	22.8264	22.8396	NaN	NaN
720	P13747	P13747	P13747	HLAE_HUMAN	sp	HLA class I histocompatibility antigen, alpha chain E	Homo sapiens		HLA-E	9	3	28.5	10.9	40.057	0	25.298	214290000	11905000	19	1	NaN	NaN	21.915	22.6169	NaN	22.1977	NaN	NaN	21.7386	23.2051	21.8631	NaN	21.3572	NaN	NaN	21.6214	NaN	NaN	NaN	NaN	NaN	NaN	NaN	NaN	NaN	NaN	NaN	NaN	NaN
721	P13796	P13796	P13796	PLSL_HUMAN	sp	Plastin-2	Homo sapiens		LCP1	48	40	85.8	75.8	70.288	0	323.31	176660000000	4774700000	3172	1	30.4457	30.2433	31.017	29.6376	30.4354	30.4423	30.32	30.5838	31.1217	30.0331	30.633	30.5348	30.8829	30.1915	30.9179	30.1456	30.7682	30.1476	31.2472	30.9108	30.0769	30.2064	29.4735	29.9799	29.4097	30.3543	29.9916	30.0426	30.6475
722	P13797;Q14651	P13797	P13797	PLST_HUMAN	sp	Plastin-3	Homo sapiens		PLS3	23	15	45.6	34.1	70.81	0	62.45	3205400000	86633000	112	2	24.2832	24.5072	23.7699	24.5975	24.559	24.1596	24.4674	23.9872	25.1491	24.8292	24.4695	23.9498	25.3978	24.1087	24.1496	24.618	24.507	24.9324	24.9839	24.528	24.2415	NaN	NaN	24.6721	24.3008	NaN	NaN	24.2738	25.1512
723	P13798	P13798	P13798	ACPH_HUMAN	sp	Acylamino-acid-releasing enzyme	Homo sapiens		APEH	31	31	62.7	62.7	81.224	0	321.07	56578000000	1951000000	1374	1	29.9661	27.467	29.015	28.2766	28.1128	29.0992	28.2444	29.374	28.8257	26.4897	28.7008	29.3778	28.8315	29.6624	28.874	28.173	29.4246	28.8162	28.8057	28.6716	28.5599	30.5912	29.9295	28.8927	29.2101	30.178	29.2003	29.4401	29.5004
724	P13804	P13804	P13804	ETFA_HUMAN	sp	Electron transfer flavoprotein subunit alpha, mitochondrial	Homo sapiens		ETFA	14	14	61.3	61.3	35.079	0	115.8	9018700000	450940000	315	1	24.9766	26.3982	25.7041	26.6019	26.2698	25.5462	26.2378	25.501	26.0953	26.7757	26.2849	24.9856	25.5867	25.1375	25.7039	25.6021	25.9711	26.1585	25.7032	25.8276	26.4165	23.8843	25.5255	26.3739	25.1413	25.4167	25.4766	26.1914	23.0552
725	P13807	P13807	P13807	GYS1_HUMAN	sp	Glycogen [starch] synthase, muscle	Homo sapiens		GYS1	13	13	20.5	20.5	83.785	0	17.374	4041800000	118880000	49	1	24.6692	24.585	24.8244	25.037	24.4512	24.7744	24.9483	24.4686	24.9324	25.6708	25.292	24.9706	24.62	25.029	24.7449	24.6766	25.2954	25.1463	25.1549	25.0023	NaN	25.6392	25.6252	25.0856	NaN	24.8454	NaN	25.3187	25.4978
726	P13861	P13861	P13861	KAP2_HUMAN	sp	cAMP-dependent protein kinase type II-alpha regulatory subunit	Homo sapiens		PRKAR2A	11	8	35.4	25.2	45.518	0	49.277	2204500000	91855000	41	1	NaN	24.1077	24.2325	24.1825	24.1972	23.6344	23.357	NaN	24.2503	25.1021	23.6702	23.4588	24.075	23.0776	23.6644	23.5401	23.9564	24.2828	24.1766	24.4676	NaN	24.0404	24.1338	24.0209	23.7698	NaN	24.1149	NaN	NaN
727	P14209	P14209	P14209	CD99_HUMAN	sp	CD99 antigen	Homo sapiens		CD99	2	2	13	13	18.848	0.001885	3.4955	60133000	15033000	11	1	NaN	NaN	NaN	NaN	NaN	21.949	NaN	NaN	NaN	NaN	NaN	NaN	NaN	22.1241	NaN	NaN	NaN	NaN	NaN	NaN	NaN	NaN	NaN	NaN	NaN	NaN	NaN	NaN	NaN
728	P14314	P14314	P14314	GLU2B_HUMAN	sp	Glucosidase 2 subunit beta	Homo sapiens		PRKCSH	17	17	30.9	30.9	59.425	0	129.44	14693000000	773300000	435	1	26.5514	26.9265	26.8129	26.9204	27.2946	26.7475	27.2752	25.988	26.3448	26.9808	26.8406	26.551	26.791	26.1003	26.6148	26.6596	26.0972	26.4207	26.9577	26.6414	26.9565	25.4609	25.0216	26.8206	26.1143	26.2497	25.5538	25.9457	25.429
729	P14317	P14317	P14317	HCLS1_HUMAN	sp	Hematopoietic lineage cell-specific protein	Homo sapiens		HCLS1	7	7	18.9	18.9	54.013	0	10.046	418960000	23276000	10	1	NaN	NaN	NaN	NaN	NaN	NaN	NaN	NaN	24.3576	NaN	NaN	NaN	NaN	22.7429	NaN	22.7955	22.6623	22.1889	NaN	NaN	NaN	NaN	NaN	NaN	NaN	NaN	NaN	NaN	NaN
730	P14324	P14324	P14324	FPPS_HUMAN	sp	Farnesyl pyrophosphate synthase	Homo sapiens		FDPS	7	7	19.1	19.1	48.275	0	25.259	6008000000	333780000	106	1	25.5427	25.2271	25.0835	24.7023	25.2082	25.2805	24.9657	25.1248	25.0393	25.6496	24.6862	25.1206	25.2985	25.2883	24.831	24.5048	25.5854	25.9302	24.9668	25.6526	NaN	NaN	25.1469	25.0495	24.9048	NaN	25.0756	25.5997	25.3659
731	P14543	P14543	P14543	NID1_HUMAN	sp	Nidogen-1	Homo sapiens		NID1	34	34	32.5	32.5	136.38	0	204.66	8453100000	159490000	264	1	23.9299	26.0756	24.9152	26.6736	25.941	25.8972	26.2287	25.7393	24.2799	26.9037	25.5582	24.2679	26.2431	24.7098	27.4317	26.9994	NaN	24.6544	25.7997	25.0347	27.4969	25.9482	24.8222	26.9358	26.751	26.0404	25.9323	26.322	25.7216
732	P14550	P14550	P14550	AK1A1_HUMAN	sp	Aldo-keto reductase family 1 member A1	Homo sapiens		AKR1A1	15	15	60.3	60.3	36.573	0	123.7	10054000000	457010000	336	1	26.3416	25.4564	25.6527	26.119	25.4423	26.1484	25.4855	25.9377	26.7629	25.9328	25.799	25.6546	25.7094	26.067	25.7669	25.282	26.367	25.9551	25.8165	26.0108	26.6975	27.6178	27.4848	26.7993	27.2134	27.6156	26.9316	27.1193	27.2199
733	P14598	P14598	P14598	NCF1_HUMAN	sp	Neutrophil cytosol factor 1	Homo sapiens		NCF1	18	2	52.3	7.9	44.681	0	212.03	8705200000	362710000	405	1	25.7037	26.7161	25.9187	25.9422	25.9948	26.3652	24.9499	25.8348	24.672	25.3617	26.6625	26.0753	25.4197	24.9507	26.2653	25.724	25.9631	25.3361	26.1128	26.5166	25.8971	25.0426	24.1156	25.968	25.3507	25.7439	25.9934	24.7041	25.5492
734	P14618	P14618	P14618	KPYM_HUMAN	sp	Pyruvate kinase PKM	Homo sapiens		PKM	54	52	83.2	80	57.936	0	323.31	463100000000	14033000000	4659	1	30.519	31.7533	31.3135	32.0349	32.2538	31.3617	31.6418	31.1329	31.8732	32.8378	31.3062	30.9503	32.0724	31.1966	31.4677	30.9777	31.9309	32.4685	31.8144	32.4706	31.2	30.5827	31.0182	31.8701	31.1525	31.1759	30.8788	30.4832	30.9845
735	P14625	P14625	P14625	ENPL_HUMAN	sp	Endoplasmin	Homo sapiens		HSP90B1	57	46	67	58	92.468	0	323.31	134550000000	3363800000	2000	1	29.3164	30.3144	29.6369	29.9644	30.0587	29.6366	29.7437	29.0246	30.0493	30.3914	30.2559	29.605	30.145	29.3158	30.035	30.1272	29.627	29.8962	29.9964	30.0017	29.0283	28.8569	28.9032	29.4463	29.233	29.0381	29.1239	29.3755	29.6237
736	P14735	P14735	P14735	IDE_HUMAN	sp	Insulin-degrading enzyme	Homo sapiens		IDE	18	18	18.7	18.7	117.97	0	24.167	2546600000	50932000	126	1	25.2593	24.0169	24.4138	24.2157	23.7888	24.7458	24.3425	24.5717	24.0133	23.4073	24.2928	24.67	24.2235	24.434	24.1092	23.6093	24.465	24.2703	24.0725	24.2907	24.294	25.2031	24.6765	24.1669	24.2521	25.307	24.0972	24.3796	24.9883
737	P14770	P14770	P14770	GPIX_HUMAN	sp	Platelet glycoprotein IX	Homo sapiens		GP9	6	6	35.6	35.6	19.046	0	111.97	28336000000	4048000000	404	1	25.7064	26.722	28.472	27.4899	27.0744	25.6408	27.4505	26.8196	26.0421	26.1732	28.3029	27.5486	27.0135	27.0423	29.1616	29.4392	27.4564	28.257	29.0138	27.4218	23.925	23.9878	23.889	24.647	NaN	NaN	24.444	24.9391	NaN
738	P14780	P14780	P14780	MMP9_HUMAN	sp	Matrix metalloproteinase-9	Homo sapiens		MMP9	39	39	57.3	57.3	78.457	0	323.31	121350000000	3193300000	2894	1	29.7123	29.9929	29.9337	30.0923	29.9187	29.8107	30.0597	29.8134	28.2242	29.0882	30.2925	30.478	29.2578	28.5365	30.2599	29.1105	28.6499	28.429	31.1319	30.0404	31.0651	30.2664	28.8664	30.0157	30.5294	30.3878	30.4923	29.9084	29.8064
739	P14866	P14866	P14866	HNRPL_HUMAN	sp	Heterogeneous nuclear ribonucleoprotein L	Homo sapiens		HNRNPL	8	4	27.3	18	64.132	0	24.74	716690000	35835000	17	1	NaN	NaN	NaN	NaN	NaN	NaN	NaN	NaN	24.8846	NaN	NaN	NaN	NaN	23.8299	NaN	23.9092	23.694	NaN	24.3436	24.103	NaN	NaN	NaN	NaN	NaN	NaN	NaN	NaN	NaN
740	P14868	P14868	P14868	SYDC_HUMAN	sp	Aspartate--tRNA ligase, cytoplasmic	Homo sapiens		DARS	23	23	53.5	53.5	57.136	0	129.19	10778000000	291310000	390	1	26.1057	26.1783	26.0864	25.5009	25.721	26.2236	25.8921	26.5776	26.5192	26.8093	25.4031	25.7884	25.5868	25.7994	25.1904	25.3232	26.0401	26.2327	25.3205	25.5142	26.9362	27.3738	27.5279	26.7452	27.1984	27.31	27.1586	27.2268	27.1585
741	P14923;P35222	P14923	P14923	PLAK_HUMAN	sp	Junction plakoglobin	Homo sapiens		JUP	17	17	31.4	31.4	81.744	0	21.371	761280000	16550000	35	2	24.8713	NaN	NaN	NaN	23.2745	25.854	NaN	23.287	NaN	NaN	23.3757	23.5804	23.2839	23.4357	22.8734	NaN	NaN	23.1935	22.9632	22.2575	NaN	23.6475	24.3685	NaN	NaN	NaN	NaN	23.8098	23.3335
742	P15104	P15104	P15104	GLNA_HUMAN	sp	Glutamine synthetase	Homo sapiens		GLUL	17	17	50.9	50.9	42.064	0	323.31	6829400000	455290000	145	1	24.1372	23.5694	24.258	23.7182	23.4382	23.0032	22.2791	NaN	29.6587	21.7695	20.164	23.1915	23.718	26.1049	24.7647	28.0988	23.121	NaN	25.3018	22.1873	NaN	NaN	NaN	22.8545	NaN	24.2674	23.8354	21.6285	25.9165
743	P15121;C9JRZ8	P15121	P15121	ALDR_HUMAN	sp	Aldo-keto reductase family 1 member B1	Homo sapiens		AKR1B1	12	12	50.3	50.3	35.853	0	51.454	4274300000	237460000	180	2	25.2107	24.713	25.0333	25.9026	25.4814	25.5443	24.958	24.643	25.522	25.3411	25.4106	24.2686	24.4519	24.7425	24.7754	24.012	24.7529	25.31	24.438	25.1093	25.659	24.5005	24.4549	25.1675	25.4666	26.0597	25.6255	25.3064	25.0245
744	P15144	P15144	P15144	AMPN_HUMAN	sp	Aminopeptidase N	Homo sapiens		ANPEP	33	33	40.3	40.3	109.54	0	195.16	8853600000	196750000	297	1	26.0957	25.5377	25.7242	25.4434	24.6335	24.7679	25.3415	23.4902	26.5526	23.4814	25.6959	26.7656	25.6076	25.7958	26.9434	28.1658	24.9065	22.8856	27.4719	24.8521	25.777	26.3491	25.5708	25.9071	26.2711	26.2013	26.0657	25.9914	27.2167
745	P15153	P15153	P15153	RAC2_HUMAN	sp	Ras-related C3 botulinum toxin substrate 2	Homo sapiens		RAC2	11	5	64.6	34.4	21.429	0	94.191	20407000000	2550900000	251	1	NaN	25.5347	27.2894	25.7538	25.8447	24.6886	26.2455	27.2487	24.9792	25.5475	26.1727	26.2962	25.2317	26.3575	27.283	26.613	26.4694	27.7181	27.8812	26.218	23.3016	NaN	NaN	23.8906	23.7238	24.2691	22.8012	24.6094	NaN
746	P15169	P15169	P15169	CBPN_HUMAN	sp	Carboxypeptidase N catalytic chain	Homo sapiens		CPN1	4	3	13.8	10.5	52.286	0	22.735	616270000	32435000	34	1	NaN	NaN	NaN	NaN	NaN	NaN	NaN	NaN	NaN	NaN	NaN	NaN	NaN	NaN	NaN	NaN	NaN	NaN	NaN	NaN	24.3302	NaN	24.8353	24.2078	24.0755	NaN	24.9936	NaN	25.0032
747	P15170;Q8IYD1	P15170	P15170	ERF3A_HUMAN	sp	Eukaryotic peptide chain release factor GTP-binding subunit ERF3A	Homo sapiens		GSPT1	15	15	36.1	36.1	55.755	0	115.3	3060700000	117720000	117	2	24.8416	25.0071	24.5522	26.5157	24.9999	24.4297	25.0176	24.9628	24.7657	26.0604	24.5928	24.616	24.3778	23.7361	24.2112	23.4265	24.675	25.0426	24.1584	24.5664	24.2285	23.5687	NaN	NaN	24.678	NaN	NaN	NaN	NaN
748	P15289	P15289	P15289	ARSA_HUMAN	sp	Arylsulfatase A	Homo sapiens		ARSA	3	3	11.2	11.2	53.588	0	9.4003	313040000	19565000	15	1	NaN	22.2766	21.8552	23.2071	22.5591	NaN	22.1617	NaN	NaN	22.2198	NaN	NaN	21.9286	NaN	NaN	22.5596	NaN	NaN	22.4353	NaN	22.5083	NaN	NaN	22.4432	NaN	NaN	NaN	NaN	NaN
749	P15311	P15311	P15311	EZRI_HUMAN	sp	Ezrin	Homo sapiens		EZR	28	14	41.1	25.8	69.412	0	25.538	3502000000	109440000	115	1	25.4823	24.5628	25.0758	24.0566	24.9522	24.9191	24.5026	24.8345	25.563	23.8637	25.0394	24.9841	24.6477	25.5494	24.533	24.6531	25.3939	24.9243	25.1157	24.8899	24.0235	24.2888	24.1804	24.3344	23.4505	24.3763	NaN	24.5599	24.8752
750	P15374	P15374	P15374	UCHL3_HUMAN	sp	Ubiquitin carboxyl-terminal hydrolase isozyme L3	Homo sapiens		UCHL3	11	11	65.7	65.7	26.182	0	69.172	4509300000	375770000	168	1	26.4183	24.6663	26.2244	25.3147	25.2047	25.8099	25.8047	26.2168	25.1937	24.0144	25.8448	25.9899	25.5553	26.1728	25.2596	24.2709	26.1324	25.3707	25.499	25.3059	NaN	NaN	25.2367	23.9144	NaN	NaN	NaN	24.4514	NaN
751	P15498	P15498	P15498	VAV_HUMAN	sp	Proto-oncogene vav	Homo sapiens		VAV1	5	5	6	6	98.313	0	6.9768	376390000	8364200	12	1	NaN	22.9833	22.7623	22.6937	NaN	NaN	NaN	NaN	NaN	23.9054	NaN	NaN	NaN	NaN	NaN	NaN	NaN	NaN	NaN	NaN	NaN	NaN	NaN	NaN	NaN	NaN	NaN	NaN	NaN
752	P15529	P15529	P15529	MCP_HUMAN	sp	Membrane cofactor protein	Homo sapiens		CD46	4	4	9.9	9.9	43.747	0.0085763	2.4124	608190000	38012000	12	1	NaN	22.8053	NaN	23.5189	23.9303	NaN	NaN	NaN	NaN	23.8363	NaN	NaN	NaN	NaN	NaN	NaN	NaN	23.3097	NaN	NaN	24.2206	NaN	NaN	NaN	NaN	NaN	NaN	NaN	NaN
753	P15531	P15531	P15531	NDKA_HUMAN	sp	Nucleoside diphosphate kinase A	Homo sapiens		NME1	9	4	57.9	27	17.149	0	7.2517	1281500000	142390000	40	1	24.2709	23.1378	24.3204	23.0226	NaN	23.394	NaN	24.5628	23.6949	NaN	24.6747	24.4805	23.04	24.1788	25.8078	23.5154	23.3529	24.0199	25.2852	23.7175	NaN	NaN	NaN	NaN	NaN	NaN	NaN	NaN	NaN
754	P15586	P15586	P15586	GNS_HUMAN	sp	N-acetylglucosamine-6-sulfatase	Homo sapiens		GNS	6	6	14.3	14.3	62.081	0	13.802	1165800000	48573000	53	1	NaN	23.22	23.2797	23.6272	23.1875	23.1806	23.9713	NaN	NaN	23.4237	24.0784	NaN	23.0418	NaN	23.4261	23.4055	NaN	NaN	23.416	22.9437	NaN	NaN	NaN	NaN	NaN	NaN	NaN	NaN	NaN
755	P15880	P15880	P15880	RS2_HUMAN	sp	40S ribosomal protein S2	Homo sapiens		RPS2	3	3	10.2	10.2	31.324	0	6.7236	66059000	3670000	5	1	NaN	NaN	NaN	NaN	NaN	NaN	NaN	NaN	22.5548	NaN	NaN	NaN	NaN	NaN	NaN	22.5325	NaN	NaN	NaN	NaN	NaN	NaN	NaN	NaN	NaN	NaN	NaN	NaN	NaN
756	P15924	P15924	P15924	DESP_HUMAN	sp	Desmoplakin	Homo sapiens		DSP	20	20	7.6	7.6	331.77	0	15.9	689450000	4229800	32	1	24.5615	21.9489	NaN	23.2673	NaN	26.0936	NaN	23.2781	21.8909	NaN	23.2747	23.5882	23.8676	23.353	NaN	NaN	NaN	22.1192	NaN	NaN	NaN	NaN	24.0515	NaN	NaN	NaN	23.9577	NaN	NaN
757	P16050	P16050	P16050	LOX15_HUMAN	sp	Arachidonate 15-lipoxygenase	Homo sapiens		ALOX15	9	9	16.6	16.6	74.804	0	29.722	1083500000	27783000	35	1	NaN	23.5885	24.2731	NaN	23.9818	NaN	NaN	NaN	NaN	NaN	NaN	NaN	23.4207	NaN	23.4026	NaN	NaN	24.0741	NaN	24.1084	NaN	23.9545	NaN	24.9498	NaN	25.3264	NaN	NaN	NaN
758	P16070	P16070	P16070	CD44_HUMAN	sp	CD44 antigen	Homo sapiens		CD44	7	7	9.8	9.8	81.537	0	27.023	3177600000	117690000	98	1	25.2539	24.7149	24.3216	23.6877	24.4551	23.176	23.9866	NaN	26.1067	23.3701	24.5451	25.216	24.8846	25.4543	25.5864	26.8419	24.927	23.487	25.0213	24.6023	24.7139	24.1045	24.4667	23.9924	25.443	25.4742	24.8839	24.7893	25.3368
759	P16083	P16083	P16083	NQO2_HUMAN	sp	Ribosyldihydronicotinamide dehydrogenase [quinone]	Homo sapiens		NQO2	8	8	48.9	48.9	25.918	0	71.427	4233700000	302410000	165	1	24.8466	24.8624	22.8194	23.2681	21.7768	22.2712	25.8431	23.7825	NaN	23.8931	26.7985	26.0925	25.5194	NaN	24.9966	24.2654	23.5095	22.61	25.4276	23.0984	NaN	NaN	NaN	NaN	NaN	NaN	NaN	NaN	NaN
760	P16109	P16109	P16109	LYAM3_HUMAN	sp	P-selectin	Homo sapiens		SELP	30	30	46.7	46.7	90.833	0	323.31	29873000000	933540000	792	1	25.8675	27.8792	27.6903	29.291	28.5833	27.9008	28.5143	27.4615	26.448	29.0392	27.2697	26.7624	27.8359	26.1634	27.7108	27.7728	27.5812	27.9762	27.6285	28.1591	28.534	27.3829	26.5264	28.1758	27.7918	27.117	27.303	26.9318	26.2871
761	P16150	P16150	P16150	LEUK_HUMAN	sp	Leukosialin	Homo sapiens		SPN	2	2	4.5	4.5	40.321	0.00050582	4.6171	919020000	70694000	39	1	NaN	23.3299	NaN	NaN	NaN	NaN	NaN	NaN	NaN	23.6949	NaN	NaN	22.881	NaN	22.9121	23.3888	22.7678	22.7411	23.1844	23.2492	NaN	NaN	NaN	NaN	NaN	NaN	NaN	NaN	NaN
762	P16152	P16152	P16152	CBR1_HUMAN	sp	Carbonyl reductase [NADPH] 1	Homo sapiens		CBR1	17	15	77.3	66.8	30.375	0	323.31	10224000000	601410000	310	1	27.1396	25.2776	25.8069	25.0808	25.285	26.469	25.2259	26.2636	27.0054	26.9126	25.7314	26.4549	25.8893	27.0726	24.683	25.4468	26.9419	26.6524	25.5194	25.846	25.9653	27.6576	27.6946	26.4529	25.6071	26.6532	26.09	27.0001	25.2569
763	P16157	P16157	P16157	ANK1_HUMAN	sp	Ankyrin-1	Homo sapiens		ANK1	101	95	65.9	63.6	206.26	0	323.31	354650000000	4076400000	6406	1	32.8165	30.4094	31.4346	29.2766	30.3716	31.7681	30.4851	32.0267	32.2098	28.8251	31.0485	32.5007	31.6759	33.2527	31.0911	32.5115	32.3274	31.8572	30.8335	31.2415	29.1561	32.3243	32.7925	31.0723	31.1104	31.4326	31.354	31.6642	32.3989
764	P16219	P16219	P16219	ACADS_HUMAN	sp	Short-chain specific acyl-CoA dehydrogenase, mitochondrial	Homo sapiens		ACADS	4	4	12.9	12.9	44.297	0	7.613	4170000000	219470000	24	1	NaN	22.8599	23.6677	24.6403	NaN	NaN	23.7694	NaN	NaN	23.2298	NaN	NaN	NaN	NaN	NaN	NaN	NaN	23.3797	NaN	23.7222	26.0703	NaN	26.1699	NaN	26.3906	26.2732	26.2087	25.7681	25.3834
765	P16278	P16278	P16278	BGAL_HUMAN	sp	Beta-galactosidase	Homo sapiens		GLB1	10	10	18.2	18.2	76.074	0	31.556	2602500000	96389000	84	1	NaN	24.3771	23.4338	24.6665	24.4901	23.2219	24.4348	22.9677	24.1958	24.1797	23.9517	NaN	23.4941	23.5277	23.2809	23.8006	23.3644	23.5429	23.479	23.66	25.4218	24.1444	NaN	25.5141	24.7829	25.1014	23.7783	24.6984	24.5861
766	P16284	P16284	P16284	PECA1_HUMAN	sp	Platelet endothelial cell adhesion molecule	Homo sapiens		PECAM1	38	38	55.7	55.7	82.521	0	323.31	108970000000	2421500000	1701	1	28.8904	30.1999	29.8407	30.3271	30.1211	29.2827	29.7782	28.049	28.3594	29.5273	30.0514	29.1445	29.7859	28.3896	29.7069	30.1693	29.0135	29.2465	29.8561	29.6506	29.951	28.9052	29.1669	29.7128	29.7432	29.4237	29.3584	29.3233	28.9081
767	P16401	P16401	P16401	H15_HUMAN	sp	Histone H1.5	Homo sapiens		HIST1H1B	8	6	29.2	22.1	22.58	0	44.276	10485000000	1048500000	226	1	25.2461	25.9193	27.5076	25.8127	26.1685	25.6992	26.2405	26.6284	25.8849	24.7596	27.0317	27.2324	25.7534	26.0296	27.4103	27.1988	26.1357	25.9024	27.864	26.3064	NaN	NaN	NaN	NaN	NaN	NaN	NaN	NaN	NaN
768	P16402	P16402	P16402	H13_HUMAN	sp	Histone H1.3	Homo sapiens		HIST1H1D	11	2	35.7	11.3	22.35	0.0041115	3.0675	421120000	42112000	8	1	NaN	NaN	NaN	NaN	NaN	NaN	NaN	NaN	23.5293	NaN	NaN	NaN	NaN	NaN	23.3977	NaN	NaN	NaN	NaN	NaN	NaN	NaN	NaN	NaN	NaN	NaN	NaN	NaN	NaN
769	P16403	P16403	P16403	H12_HUMAN	sp	Histone H1.2	Homo sapiens		HIST1H1C	12	3	37.6	12.2	21.364	0	44.636	20276000000	2252800000	298	1	26.2591	26.9602	28.3212	26.5959	27.3714	26.9932	26.8658	27.4123	26.8933	25.9713	27.7279	28.0195	27.101	27.2934	28.3482	28.1556	27.3743	26.9549	28.6388	27.2544	NaN	NaN	NaN	NaN	NaN	NaN	NaN	NaN	NaN
770	P16435	P16435	P16435	NCPR_HUMAN	sp	NADPH--cytochrome P450 reductase	Homo sapiens		POR	11	11	18.9	18.9	76.689	0	35.908	730080000	19732000	35	1	22.975	22.8806	NaN	22.7721	22.5999	NaN	NaN	NaN	25.81	NaN	NaN	NaN	NaN	24.2282	22.8504	25.0807	NaN	NaN	23.3257	NaN	NaN	NaN	NaN	NaN	NaN	NaN	NaN	NaN	NaN
771	P16452	P16452	P16452	EPB42_HUMAN	sp	Erythrocyte membrane protein band 4.2	Homo sapiens		EPB42	51	50	70.3	69.3	77.008	0	323.31	189880000000	5131800000	3014	1	32.1598	29.6698	30.8152	28.7632	29.6104	31.2977	29.8329	31.1006	30.64	27.2872	30.6356	31.4653	30.6499	31.7448	30.4194	30.9152	31.1996	30.5193	30.2368	30.4172	29.0913	32.0309	32.0692	30.5252	30.4945	32.1606	31.1174	30.7852	31.2304
772	P16591	P16591	P16591	FER_HUMAN	sp	Tyrosine-protein kinase Fer	Homo sapiens		FER	2	2	2.8	2.8	94.637	0.0099668	2.1406	67261000	1564200	4	1	NaN	NaN	NaN	NaN	NaN	NaN	NaN	NaN	NaN	NaN	NaN	NaN	NaN	NaN	NaN	NaN	NaN	NaN	NaN	NaN	NaN	NaN	NaN	NaN	NaN	NaN	NaN	NaN	NaN
773	P16615	P16615	P16615	AT2A2_HUMAN	sp	Sarcoplasmic/endoplasmic reticulum calcium ATPase 2	Homo sapiens		ATP2A2	45	27	46.7	28.8	114.76	0	323.31	20433000000	444200000	564	1	25.8146	28.1105	26.0241	26.7033	27.2528	26.5196	26.3503	25.4746	26.44	28.418	27.1383	25.9257	26.7375	25.5997	26.5093	26.3396	26.7336	27.6968	26.1645	26.9834	26.8271	25.8606	26.8635	27.3914	27.2409	25.7646	26.4665	26.8231	26.191
774	P16671	P16671	P16671	CD36_HUMAN	sp	Platelet glycoprotein 4	Homo sapiens		CD36	17	17	33.5	33.5	53.053	0	323.31	121160000000	7572600000	1649	1	28.7363	30.2542	29.2797	30.1966	29.5818	29.356	29.8333	27.5831	28.5832	29.2789	29.1119	29.3258	30.2125	28.6335	30.0521	30.8316	28.3053	29.309	28.8983	30.3429	30.005	28.9087	28.8594	30.7878	30.4503	29.2946	30.4904	30.1057	29.6544
775	P16885	P16885	P16885	PLCG2_HUMAN	sp	1-phosphatidylinositol 4,5-bisphosphate phosphodiesterase gamma-2	Homo sapiens		PLCG2	21	20	19.3	18.7	147.87	0	69.887	3100300000	44290000	110	1	23.3465	25.0096	24.244	24.8085	24.9061	23.8203	24.4368	23.922	23.4315	26.2072	24.5851	23.9582	24.1535	22.6555	24.1721	22.8519	23.9506	24.3578	23.7912	24.6803	24.6921	24.275	23.4443	25.0492	24.7468	23.7954	24.9518	24.6886	23.8922
776	P16930	P16930	P16930	FAAA_HUMAN	sp	Fumarylacetoacetase	Homo sapiens		FAH	18	18	59.9	59.9	46.374	0	104.02	17452000000	758790000	538	1	27.0924	26.2705	27.6151	27.2013	25.265	26.4637	26.6771	27.136	26.8442	26.4537	26.6162	27.0956	27.4178	27.369	27.5649	26.723	27.2259	27.0313	27.471	27.4353	27.2998	28.0593	27.8171	26.3379	27.4919	27.963	26.9643	27.5208	26.7854
777	P16989	P16989	P16989	YBOX3_HUMAN	sp	Y-box-binding protein 3	Homo sapiens		YBX3	2	1	9.7	5.1	40.089	0.00049188	4.1612	12831000	987030	2	1	NaN	NaN	NaN	NaN	NaN	NaN	NaN	NaN	NaN	NaN	NaN	NaN	NaN	NaN	NaN	NaN	NaN	NaN	NaN	NaN	NaN	NaN	NaN	NaN	NaN	NaN	NaN	NaN	NaN
778	P17050	P17050	P17050	NAGAB_HUMAN	sp	Alpha-N-acetylgalactosaminidase	Homo sapiens		NAGA	4	4	10.7	10.7	46.564	0	20.896	693970000	38554000	42	1	NaN	22.3497	22.5145	23.3784	22.5319	22.7627	23.4661	NaN	NaN	NaN	23.1502	NaN	22.4519	NaN	22.3514	22.2561	22.5422	NaN	22.8532	NaN	23.2265	NaN	NaN	23.0764	NaN	NaN	23.2092	NaN	NaN
779	P17066;P48741	P17066	P17066	HSP76_HUMAN	sp	Heat shock 70 kDa protein 6	Homo sapiens		HSPA6	11	1	15.7	1.7	71.027	0	32.314	22797000000	616130000	151	2	NaN	NaN	NaN	NaN	NaN	NaN	NaN	NaN	NaN	NaN	NaN	NaN	NaN	NaN	NaN	NaN	NaN	NaN	NaN	NaN	NaN	NaN	NaN	NaN	NaN	NaN	NaN	NaN	NaN
780	P17174	P17174	P17174	AATC_HUMAN	sp	Aspartate aminotransferase, cytoplasmic	Homo sapiens		GOT1	23	23	68	68	46.247	0	323.31	31885000000	1449300000	764	1	28.7492	27.3481	27.9944	27.9753	27.5494	27.9961	27.8929	28.4363	27.9111	26.0187	27.7601	28.3919	28.263	28.804	27.9001	27.4132	28.3633	27.8251	28.0991	27.8741	27.245	28.5246	28.6622	27.7881	28.1052	29.1484	28.4052	28.492	28.6552
781	P17213	P17213	P17213	BPI_HUMAN	sp	Bactericidal permeability-increasing protein	Homo sapiens		BPI	22	22	59.1	59.1	53.899	0	323.31	62040000000	3102000000	1317	1	29.5695	29.0993	28.8887	28.5197	28.9117	28.8881	29.224	29.3492	28.5886	28.2519	29.512	29.5552	28.1172	28.5879	29.4216	28.5334	28.5132	27.6576	30.0396	28.9821	28.1839	28.5769	26.3361	27.9704	28.5712	29.6027	28.9399	29.164	29.0512
782	P17252	P17252	P17252	KPCA_HUMAN	sp	Protein kinase C alpha type	Homo sapiens		PRKCA	16	8	31.2	18.6	76.749	0	85.527	914130000	27701000	24	1	NaN	NaN	NaN	NaN	23.641	NaN	23.5889	NaN	NaN	25.119	NaN	NaN	NaN	NaN	NaN	NaN	23.3052	24.1106	NaN	23.2651	NaN	NaN	NaN	NaN	NaN	NaN	NaN	NaN	NaN
783	P17301	P17301	P17301	ITA2_HUMAN	sp	Integrin alpha-2	Homo sapiens		ITGA2	40	40	42.4	42.4	129.29	0	323.31	53607000000	1191300000	1408	1	27.4619	28.0498	28.1619	28.9504	28.7392	28.145	27.6348	26.1761	27.6169	28.4794	28.8697	28.2152	27.9579	27.0133	27.7526	29.4749	27.354	28.3487	29.2575	28.9122	29.1578	27.8846	27.8027	28.8298	28.527	28.2062	28.9757	28.2076	28.3065
784	P17612	P17612	P17612	KAPCA_HUMAN	sp	cAMP-dependent protein kinase catalytic subunit alpha	Homo sapiens		PRKACA	11	2	30.2	8.3	40.589	0	27.671	2316300000	128680000	54	1	NaN	24.1199	23.518	24.2231	23.9778	NaN	23.9947	23.7477	24.5484	24.8913	NaN	23.7624	23.7379	24.272	23.7919	23.8266	24.2579	24.6132	24.038	24.4672	NaN	NaN	NaN	NaN	NaN	NaN	NaN	NaN	NaN
785	P17655	P17655	P17655	CAN2_HUMAN	sp	Calpain-2 catalytic subunit	Homo sapiens		CAPN2	11	11	20.1	20.1	79.994	0	15.387	1704900000	51664000	26	1	23.983	23.9813	24.0524	24.1194	24.1957	NaN	23.81	NaN	24.7958	24.0319	NaN	NaN	NaN	23.6001	23.602	23.7091	23.7975	23.4616	24.1932	23.3644	NaN	NaN	NaN	NaN	NaN	NaN	NaN	NaN	NaN
786	P17661	P17661	P17661	DESM_HUMAN	sp	Desmin	Homo sapiens		DES	6	1	9.4	2.8	53.535	0.00049554	4.3535	376370000	11761000	2	1	NaN	NaN	NaN	NaN	NaN	NaN	NaN	NaN	NaN	NaN	NaN	NaN	NaN	NaN	NaN	NaN	NaN	NaN	NaN	NaN	NaN	NaN	NaN	NaN	NaN	NaN	NaN	NaN	NaN
787	P17693	P17693	P17693	HLAG_HUMAN	sp	HLA class I histocompatibility antigen, alpha chain G	Homo sapiens		HLA-G	3	1	9.5	3	38.224	0.0082322	2.5201	674500000	33725000	7	1	NaN	NaN	NaN	NaN	NaN	NaN	NaN	NaN	NaN	NaN	NaN	NaN	NaN	NaN	NaN	NaN	NaN	NaN	20.5389	NaN	NaN	NaN	NaN	NaN	NaN	NaN	NaN	NaN	NaN
788	P17812	P17812	P17812	PYRG1_HUMAN	sp	CTP synthase 1	Homo sapiens		CTPS1	4	3	8.1	6.1	66.69	0.0023408	3.4325	265140000	8837900	6	1	NaN	NaN	22.2763	NaN	NaN	22.3969	NaN	NaN	22.2695	NaN	NaN	NaN	22.2714	NaN	NaN	NaN	22.208	22.1122	22.0007	NaN	NaN	NaN	NaN	NaN	NaN	NaN	22.3686	NaN	NaN
789	P17813	P17813	P17813	EGLN_HUMAN	sp	Endoglin	Homo sapiens		ENG	4	4	8.7	8.7	70.577	0	7.9265	174910000	9205900	20	1	NaN	NaN	NaN	NaN	NaN	NaN	NaN	NaN	22.8181	NaN	NaN	NaN	NaN	NaN	NaN	22.4059	NaN	NaN	NaN	NaN	22.3997	NaN	NaN	NaN	NaN	NaN	NaN	NaN	NaN
790	P17858	P17858	P17858	PFKAL_HUMAN	sp	ATP-dependent 6-phosphofructokinase, liver type	Homo sapiens		PFKL	30	26	48.8	42.9	85.018	0	247.84	9722500000	285960000	344	1	26.501	26.0894	25.3418	24.7534	25.3684	24.4191	24.8442	26.1999	27.1763	26.2147	25.1013	26.4211	25.9554	26.5319	26.0647	26.2552	26.7471	26.9342	26.0788	25.9765	24.5748	26.118	26.5822	25.658	25.4401	26.313	25.3747	26.0648	27.1705
791	P17927;Q2VPA4	P17927	P17927	CR1_HUMAN	sp	Complement receptor type 1	Homo sapiens		CR1	10	10	11.4	11.4	223.66	0	15.963	1844300000	18629000	21	2	24.4105	23.6441	24.0669	23.928	24.0916	24.2257	24.1712	NaN	NaN	NaN	24.6996	24.1423	23.8375	NaN	23.5801	24.0777	23.3969	23.6577	24.6917	23.3712	24.2609	NaN	NaN	NaN	NaN	NaN	NaN	NaN	23.965
792	P17931	P17931	P17931	LEG3_HUMAN	sp	Galectin-3	Homo sapiens		LGALS3	11	11	38.4	38.4	26.152	0	62.818	6514600000	723840000	109	1	26.8216	25.0746	25.9936	24.9889	24.881	25.1699	24.8607	25.4308	27.6083	24.0812	25.6953	25.9433	25.0333	25.9198	25.696	26.6812	24.9534	25.2575	26.5399	24.6851	24.9767	25.6663	25.7065	24.9149	25.4671	25.7977	25.5104	25.976	24.6684
793	P17980	P17980	P17980	PRS6A_HUMAN	sp	26S proteasome regulatory subunit 6A	Homo sapiens		PSMC3	18	18	51.3	51.3	49.203	0	120.74	9056800000	335440000	378	1	26.7735	26.0329	26.4317	25.7095	25.9738	26.4052	25.9752	26.6663	26.2675	25.9431	26.0355	26.2636	26.1626	25.8271	25.7405	24.9477	26.9839	26.4933	25.8895	26.2363	25.8563	26.4798	26.8001	26.3888	26.1703	27.1437	26.4117	26.3522	26.5178
794	P17987	P17987	P17987	TCPA_HUMAN	sp	T-complex protein 1 subunit alpha	Homo sapiens		TCP1	30	30	67.3	67.3	60.343	0	277.35	20407000000	658290000	588	1	27.3256	27.2231	26.0608	26.1697	26.871	26.7688	26.1998	26.8699	27.684	27.867	26.4238	27.387	27.2056	28.2515	26.6406	27.2534	27.3029	27.7504	26.6512	26.7617	26.4602	27.0998	27.9366	27.0982	27.2356	27.1883	27.0843	27.3402	27.7195
795	P18031	P18031	P18031	PTN1_HUMAN	sp	Tyrosine-protein phosphatase non-receptor type 1	Homo sapiens		PTPN1	8	8	25.1	25.1	49.966	0	78.977	2357900000	81307000	60	1	NaN	24.2734	23.8971	23.6609	24.0433	24.0602	23.734	24.0924	24.6507	24.6241	24.3276	NaN	23.8191	NaN	23.6931	23.353	23.7186	24.2832	23.6747	23.6061	24.0091	NaN	NaN	24.8168	24.2243	24.3922	NaN	24.6242	NaN
796	P18054	P18054	P18054	LOX12_HUMAN	sp	Arachidonate 12-lipoxygenase, 12S-type	Homo sapiens		ALOX12	34	34	58.1	58.1	75.693	0	323.31	63501000000	1671100000	1218	1	26.6944	28.7169	28.0371	28.6225	29.2985	28.2233	27.8075	27.0707	27.4612	29.0513	28.3341	27.4504	29.0297	27.3787	28.9767	29.1067	28.6462	29.068	28.6618	29.215	29.2777	28.9004	28.1198	27.6624	28.5785	28.6637	28.5549	28.2009	27.77
797	P18084	P18084	P18084	ITB5_HUMAN	sp	Integrin beta-5	Homo sapiens		ITGB5	8	8	15.3	15.3	88.053	0	25.775	6665500000	151490000	80	1	NaN	26.0127	26.0613	25.4458	25.8461	NaN	NaN	NaN	NaN	25.7837	NaN	NaN	NaN	NaN	NaN	25.3144	NaN	24.6749	NaN	NaN	26.4091	NaN	NaN	25.6384	26.0711	NaN	NaN	NaN	NaN
798	P18085	P18085	P18085	ARF4_HUMAN	sp	ADP-ribosylation factor 4	Homo sapiens		ARF4	6	3	44.4	15.6	20.511	0.00096386	3.8102	94855000	8623200	6	1	NaN	NaN	NaN	NaN	NaN	NaN	NaN	NaN	NaN	NaN	NaN	NaN	NaN	NaN	NaN	NaN	NaN	21.1816	22.4989	NaN	NaN	NaN	NaN	NaN	NaN	NaN	NaN	NaN	NaN
799	P18124	P18124	P18124	RL7_HUMAN	sp	60S ribosomal protein L7	Homo sapiens		RPL7	8	8	34.7	34.7	29.225	0	18.477	613460000	51121000	11	1	NaN	NaN	NaN	NaN	NaN	NaN	NaN	NaN	25.446	NaN	NaN	NaN	NaN	NaN	NaN	24.3458	NaN	NaN	NaN	NaN	NaN	NaN	NaN	NaN	NaN	NaN	NaN	NaN	NaN
800	P18206	P18206	P18206	VINC_HUMAN	sp	Vinculin	Homo sapiens		VCL	104	104	76.5	76.5	123.8	0	323.31	1239000000000	16520000000	11430	1	32.54	33.8666	33.1023	33.8473	33.7621	33.107	33.3312	32.3554	31.9213	34.1442	33.5065	32.6092	33.6781	32.0687	32.9743	33.2679	33.0191	33.5877	32.981	33.3939	33.0583	32.1367	32.3124	33.3724	32.7582	32.4036	32.7325	32.6831	31.8038
801	P18428	P18428	P18428	LBP_HUMAN	sp	Lipopolysaccharide-binding protein	Homo sapiens		LBP	11	11	23.3	23.3	53.383	0	111.16	4022800000	268190000	121	1	NaN	NaN	21.5687	NaN	22.1666	NaN	21.8696	24.5133	24.7833	24.0081	NaN	22.6061	23.88	24.003	24.6743	25.199	21.7295	21.3096	24.7872	23.3994	24.515	23.1863	21.7642	23.9774	22.8121	23.0082	23.2996	24.3932	27.8991
802	P18433	P18433	P18433	PTPRA_HUMAN	sp	Receptor-type tyrosine-protein phosphatase alpha	Homo sapiens		PTPRA	6	6	9.7	9.7	90.718	0	8.829	247180000	6680500	19	1	NaN	NaN	NaN	NaN	NaN	NaN	NaN	NaN	NaN	NaN	NaN	NaN	NaN	NaN	NaN	NaN	NaN	NaN	NaN	NaN	NaN	NaN	NaN	NaN	NaN	22.4554	NaN	NaN	NaN
803	P18577	P18577	P18577	RHCE_HUMAN	sp	Blood group Rh(CE) polypeptide	Homo sapiens		RHCE	4	2	12.9	8.9	45.56	0	7.8573	10752000000	896010000	203	1	27.8372	25.8154	26.4439	24.8654	25.7209	27.1233	26.0108	27.2191	27.0568	23.8963	26.2526	27.6649	26.7001	28.0291	26.4877	27.2963	27.4934	26.7995	26.4449	26.6303	25.5311	27.938	27.9772	26.9924	26.9404	27.5958	26.8787	24.0019	NaN
804	P18669;P15259;Q8N0Y7	P18669	P18669	PGAM1_HUMAN	sp	Phosphoglycerate mutase 1	Homo sapiens		PGAM1	22	22	77.2	77.2	28.804	0	323.31	64339000000	4949200000	993	3	29.0114	29.529	29.41	29.4226	29.2848	29.3806	28.9576	29.1802	29.0424	28.8978	29.2906	29.1655	29.5294	29.0909	29.5106	28.3066	29.405	29.0969	29.6718	29.6855	27.2278	27.6326	27.9916	27.0839	26.9913	26.3152	27.0429	27.4738	25.1108
805	P18754	P18754	P18754	RCC1_HUMAN	sp	Regulator of chromosome condensation	Homo sapiens		RCC1	2	2	6.4	6.4	44.969	0.0049085	2.8535	268220000	15778000	2	1	NaN	NaN	NaN	NaN	NaN	NaN	NaN	NaN	NaN	NaN	NaN	NaN	NaN	NaN	NaN	NaN	NaN	NaN	NaN	NaN	NaN	NaN	NaN	NaN	NaN	NaN	NaN	NaN	NaN
806	P19086	P19086	P19086	GNAZ_HUMAN	sp	Guanine nucleotide-binding protein G(z) subunit alpha	Homo sapiens		GNAZ	15	14	49.6	47.3	40.923	0	105.93	4904700000	288510000	184	1	22.2058	25.6841	24.772	25.4082	24.9087	24.6507	24.7524	24.4591	24.3121	27.0892	24.7964	24.0765	24.5731	23.8401	24.4145	24.0661	24.3937	25.4274	24.2489	24.3663	25.67	NaN	25.1808	26.0716	25.5334	24.9463	24.5729	25.0995	NaN
807	P19256	P19256	P19256	LFA3_HUMAN	sp	Lymphocyte function-associated antigen 3	Homo sapiens		CD58	2	2	7.2	7.2	28.147	0.00095465	3.681	439030000	62718000	24	1	NaN	NaN	NaN	NaN	NaN	NaN	NaN	NaN	NaN	NaN	NaN	NaN	NaN	NaN	22.7024	NaN	NaN	NaN	NaN	NaN	NaN	NaN	NaN	NaN	NaN	NaN	NaN	NaN	NaN
808	P19338	P19338	P19338	NUCL_HUMAN	sp	Nucleolin	Homo sapiens		NCL	17	17	28.7	28.7	76.613	0	73.04	5958000000	170230000	101	1	25.9223	24.9147	25.6374	24.7691	25.2726	25.5794	25.5762	25.0456	27.4844	24.8312	25.5954	24.9223	24.329	26.0014	25.0122	26.3784	25.3227	24.9021	25.8633	25.1488	24.2743	25.0044	24.234	24.5684	NaN	25.7252	24.1557	25.1774	27.3353
809	P19367;Q2TB90	P19367	P19367	HXK1_HUMAN	sp	Hexokinase-1	Homo sapiens		HK1	50	46	59.5	55.4	102.48	0	323.31	102700000000	2139600000	1835	2	28.72	29.9863	29.2349	29.7226	29.7909	29.1242	29.2957	28.4133	28.731	29.9293	29.7419	28.8442	29.6069	28.5509	29.4217	29.7336	29.2925	29.4879	29.3863	29.696	29.5813	28.7474	28.8242	29.4203	29.4259	29.0008	29.3444	29.2944	29.1314
810	P19404	P19404	P19404	NDUV2_HUMAN	sp	NADH dehydrogenase [ubiquinone] flavoprotein 2, mitochondrial	Homo sapiens		NDUFV2	5	5	26.9	26.9	27.391	0	11.867	574530000	38302000	28	1	NaN	22.2712	23.0339	22.3179	22.6622	22.039	22.7266	NaN	NaN	22.6041	22.7375	22.5004	NaN	NaN	22.616	24.3277	22.3411	22.4298	22.8594	22.4196	NaN	NaN	NaN	NaN	NaN	NaN	NaN	NaN	NaN
811	P19440;A6NGU5;P36268;Q14390;B5MD39	P19440	P19440	GGT1_HUMAN	sp	Glutathione hydrolase 1 proenzyme	Homo sapiens		GGT1	5	5	10.7	10.7	61.409	0	8.6386	483480000	20145000	27	5	NaN	NaN	NaN	22.9731	NaN	NaN	NaN	NaN	NaN	NaN	NaN	NaN	22.6672	NaN	NaN	22.0728	NaN	NaN	NaN	NaN	22.0682	NaN	NaN	21.7851	NaN	NaN	22.3269	NaN	NaN
812	P19474	P19474	P19474	RO52_HUMAN	sp	E3 ubiquitin-protein ligase TRIM21	Homo sapiens		TRIM21	6	6	16.2	16.2	54.169	0	14.396	655030000	24261000	20	1	22.7753	22.7813	22.977	23.2324	22.821	22.7291	22.9399	NaN	NaN	23.0516	22.6927	22.5026	NaN	NaN	22.6446	NaN	22.7699	22.5637	22.5106	22.586	NaN	NaN	NaN	NaN	NaN	22.8743	NaN	NaN	NaN
813	P19634	P19634	P19634	SL9A1_HUMAN	sp	Sodium/hydrogen exchanger 1	Homo sapiens		SLC9A1	3	3	3.2	3.2	90.762	0	18.066	820220000	31547000	50	1	NaN	23.2518	NaN	22.7305	22.5208	NaN	NaN	NaN	NaN	23.1305	NaN	NaN	NaN	NaN	22.3742	22.6724	NaN	22.3655	22.5991	22.6212	23.5406	NaN	NaN	22.9269	23.1726	22.7014	23.321	NaN	NaN
814	P19652	P19652	P19652	A1AG2_HUMAN	sp	Alpha-1-acid glycoprotein 2	Homo sapiens		ORM2	9	5	46.3	37.8	23.602	0	67.579	4717700000	471770000	128	1	NaN	NaN	NaN	NaN	24.5258	NaN	26.2247	25.9465	26.7432	25.4017	NaN	24.5552	25.731	26.5137	25.1749	24.2721	25.1231	24.3868	25.2373	25.0685	25.1357	25.4382	NaN	25.1126	25.2056	25.5172	25.2344	25.8007	27.9853
815	P19784	P19784	P19784	CSK22_HUMAN	sp	Casein kinase II subunit alpha'	Homo sapiens		CSNK2A2	4	4	15.4	15.4	41.213	0.00054377	6.1666	120110000	6321700	3	1	NaN	NaN	NaN	NaN	NaN	NaN	NaN	NaN	NaN	22.8639	NaN	NaN	NaN	NaN	NaN	NaN	NaN	NaN	NaN	NaN	NaN	NaN	NaN	NaN	NaN	NaN	NaN	NaN	NaN
816	P19823;MQCON_Q9TRI1	P19823	P19823	ITIH2_HUMAN	sp	Inter-alpha-trypsin inhibitor heavy chain H2	Homo sapiens		ITIH2	31	31	35.4	35.4	106.46	0	315.58	29235000000	622030000	723	2	24.9626	21.782	27.3482	25.0864	26.8152	27.8064	26.9833	28.678	28.6956	26.7343	24.311	27.1965	27.8196	28.9165	27.9007	29.2277	28.0853	26.2774	28.2591	26.6331	28.3519	28.0693	26.8953	27.2287	28.1328	27.8443	27.8107	28.3243	28.152
817	P19827;FPPCON_Q0VCM5	P19827	P19827	ITIH1_HUMAN	sp	Inter-alpha-trypsin inhibitor heavy chain H1	Homo sapiens		ITIH1	19	19	29.5	29.5	101.39	0	323.31	11440000000	301050000	377	2	23.9045	22.3763	26.3188	23.5591	25.8887	26.5377	25.4851	27.0917	27.3482	26.048	24.3265	26.3221	26.6223	27.6865	27.285	28.1196	26.8409	25.0766	26.6475	24.9829	27.2706	26.7009	25.6474	26.4078	26.7329	26.6263	26.2971	27.1829	27.5879
818	P19838	P19838	P19838	NFKB1_HUMAN	sp	Nuclear factor NF-kappa-B p105 subunit	Homo sapiens		NFKB1	6	6	8.5	8.5	105.35	0	12.843	371470000	7581100	10	1	NaN	22.6294	NaN	NaN	NaN	NaN	NaN	NaN	23.0231	22.6748	NaN	NaN	NaN	NaN	NaN	NaN	NaN	22.3882	22.6466	NaN	NaN	NaN	NaN	NaN	NaN	NaN	NaN	NaN	NaN
819	P19878	P19878	P19878	NCF2_HUMAN	sp	Neutrophil cytosol factor 2	Homo sapiens		NCF2	17	17	36.7	36.7	59.761	0	77.287	4083000000	136100000	255	1	24.9157	25.1594	25.3824	25.23	25.0935	25.2406	25.0817	24.8685	24.6406	24.2383	25.7404	25.5281	24.4546	24.003	25.3687	24.6047	25.2242	24.3069	25.9087	25.317	24.6472	24.0425	24.0304	23.9127	23.2676	24.656	24.6669	24.4568	24.0033
820	P19971;A0A1W2PP80;A0A1W2PQK0	P19971	P19971	TYPH_HUMAN	sp	Thymidine phosphorylase	Homo sapiens		TYMP	23	23	65.4	65.4	49.955	0	129.96	12485000000	520210000	275	3	NaN	27.5328	26.0284	25.1224	26.1378	24.3952	25.5818	22.8156	28.4804	27.1467	24.5711	25.6698	27.2811	27.0071	27.0542	27.578	25.8404	27.324	26.5728	26.0482	NaN	22.9451	23.9297	NaN	NaN	22.6828	NaN	23.8059	23.2935
821	P20020;Q16720;Q01814	P20020	P20020	AT2B1_HUMAN	sp	Plasma membrane calcium-transporting ATPase 1	Homo sapiens		ATP2B1	8	2	8.4	2.2	134.68	0.008569	2.4056	66117000	1322300	5	3	NaN	NaN	NaN	NaN	NaN	NaN	NaN	NaN	21.9138	NaN	NaN	NaN	NaN	NaN	NaN	21.4503	NaN	NaN	NaN	NaN	NaN	NaN	NaN	NaN	NaN	NaN	NaN	NaN	NaN
822	P20042	P20042	P20042	IF2B_HUMAN	sp	Eukaryotic translation initiation factor 2 subunit 2	Homo sapiens		EIF2S2	3	3	11.7	11.7	38.388	0.0061647	2.7274	327380000	16369000	4	1	NaN	NaN	NaN	NaN	NaN	NaN	NaN	NaN	23.4887	NaN	NaN	NaN	NaN	NaN	NaN	22.8364	21.6424	21.6879	21.3104	NaN	NaN	NaN	NaN	NaN	NaN	NaN	NaN	NaN	NaN
823	P20061	P20061	P20061	TCO1_HUMAN	sp	Transcobalamin-1	Homo sapiens		TCN1	8	8	24.5	24.5	48.206	0	25.717	1388600000	92573000	27	1	23.3155	24.5999	24.9115	23.4903	23.4546	NaN	23.3258	23.3291	NaN	23.2207	23.8854	24.2637	23.8967	NaN	24.5574	23.3886	NaN	NaN	24.1331	23.7523	24.2158	23.8986	NaN	23.8428	24.0289	NaN	23.8787	NaN	NaN
824	P20073	P20073	P20073	ANXA7_HUMAN	sp	Annexin A7	Homo sapiens		ANXA7	23	23	42.2	42.2	52.739	0	323.31	41524000000	1977400000	1023	1	29.0068	27.875	28.435	28.1479	28.2402	28.3444	27.9952	28.0136	27.7893	27.7864	28.13	28.4261	28.0769	28.3753	28.1434	28.6118	28.3244	28.0321	28.0884	28.0575	28.244	28.8561	28.8593	28.2484	28.4945	28.2562	28.0789	28.306	28.2225
825	P20160	P20160	P20160	CAP7_HUMAN	sp	Azurocidin	Homo sapiens		AZU1	10	10	61.8	61.8	26.885	0	323.31	106070000000	8838800000	1277	1	29.5069	30.6574	28.7709	30.8445	29.3512	28.6763	29.8545	28.8545	27.6583	29.5351	29.3526	30.6127	29.3708	29.0911	31.063	29.9113	28.848	27.9573	31.0618	29.6593	30.2399	27.5199	27.5599	28.642	29.4398	28.0283	29.3645	29.5881	27.8473
826	Q9BZJ3;Q15661;P20231	Q9BZJ3;Q15661;P20231	Q15661	TRYB1_HUMAN	sp	Tryptase alpha/beta-1	Homo sapiens		TPSAB1	1	1	6.2	6.2	26.583	0.0065559	2.6199	46369000	9273700	2	3	NaN	NaN	NaN	NaN	NaN	NaN	NaN	NaN	NaN	NaN	NaN	NaN	NaN	NaN	NaN	NaN	NaN	NaN	NaN	NaN	NaN	NaN	NaN	NaN	NaN	NaN	NaN	NaN	NaN
827	P20336	P20336	P20336	RAB3A_HUMAN	sp	Ras-related protein Rab-3A	Homo sapiens		RAB3A	4	1	22.7	6.8	24.984	0.0032303	3.2351	326960000	25151000	19	1	NaN	NaN	NaN	NaN	NaN	NaN	NaN	NaN	NaN	NaN	NaN	NaN	NaN	NaN	NaN	NaN	NaN	NaN	NaN	NaN	NaN	NaN	NaN	NaN	NaN	NaN	NaN	NaN	NaN
828	P20338	P20338	P20338	RAB4A_HUMAN	sp	Ras-related protein Rab-4A	Homo sapiens		RAB4A	4	3	22.9	16.5	24.389	0	10.188	463580000	33113000	35	1	NaN	NaN	NaN	NaN	NaN	NaN	22.4901	NaN	NaN	NaN	NaN	NaN	NaN	NaN	NaN	21.9523	NaN	22.4071	NaN	22.2047	NaN	NaN	NaN	NaN	NaN	NaN	NaN	NaN	NaN
829	P20339	P20339	P20339	RAB5A_HUMAN	sp	Ras-related protein Rab-5A	Homo sapiens		RAB5A	6	3	35.8	20.9	23.658	0	16.403	678250000	61659000	8	1	NaN	22.8104	NaN	NaN	22.9884	NaN	NaN	NaN	23.0861	23.9673	NaN	22.8264	22.9474	23.0985	22.8748	23.1254	NaN	23.6353	22.7006	NaN	NaN	NaN	NaN	NaN	NaN	NaN	NaN	NaN	NaN
830	P20340	P20340	P20340	RAB6A_HUMAN	sp	Ras-related protein Rab-6A	Homo sapiens		RAB6A	9	2	43.8	12.5	23.593	0	14.234	550070000	42313000	27	1	NaN	22.6649	22.0368	NaN	22.3047	22.0224	21.7035	NaN	22.5454	22.5583	22.2715	22.3536	NaN	23.0197	22.7076	23.1686	23.1124	23.8342	22.773	NaN	NaN	NaN	NaN	NaN	21.8	NaN	NaN	NaN	NaN
831	P20591	P20591	P20591	MX1_HUMAN	sp	Interferon-induced GTP-binding protein Mx1	Homo sapiens		MX1	6	6	11.3	11.3	75.519	0	10.772	202550000	6137700	6	1	NaN	22.8119	NaN	NaN	NaN	NaN	NaN	NaN	24.0542	NaN	NaN	NaN	NaN	NaN	NaN	NaN	NaN	NaN	NaN	NaN	NaN	NaN	NaN	NaN	NaN	NaN	NaN	NaN	NaN
832	P20592	P20592	P20592	MX2_HUMAN	sp	Interferon-induced GTP-binding protein Mx2	Homo sapiens		MX2	2	2	2.8	2.8	82.088	0.0082073	2.469	127430000	3108000	2	1	NaN	NaN	NaN	NaN	NaN	NaN	NaN	NaN	NaN	NaN	NaN	NaN	NaN	NaN	NaN	NaN	NaN	NaN	NaN	NaN	NaN	NaN	NaN	NaN	NaN	NaN	NaN	NaN	NaN
833	P20618	P20618	P20618	PSB1_HUMAN	sp	Proteasome subunit beta type-1	Homo sapiens		PSMB1	12	12	58.5	58.5	26.489	0	197.38	23209000000	1657800000	385	1	27.7028	27.3413	28.3405	27.8451	27.2211	27.0592	27.8712	27.9234	26.631	25.8551	28.051	28.192	27.6795	28.0913	28.0482	27.5073	27.8738	27.6485	28.1496	27.4128	NaN	24.4952	26.344	NaN	NaN	NaN	NaN	NaN	NaN
834	P20645	P20645	P20645	MPRD_HUMAN	sp	Cation-dependent mannose-6-phosphate receptor	Homo sapiens		M6PR	11	11	46.2	46.2	30.993	0	196.8	10734000000	766690000	270	1	25.7831	26.6974	26.0698	26.7366	26.0017	26.2485	26.2367	23.8796	25.3245	25.63	26.371	25.7655	25.794	24.9915	26.6058	27.547	25.4978	25.709	26.5674	26.299	26.2844	22.7246	25.1839	26.2047	25.0512	24.1086	26.2774	25.605	24.9356
835	P20700	P20700	P20700	LMNB1_HUMAN	sp	Lamin-B1	Homo sapiens		LMNB1	37	33	61.9	57.7	66.408	0	323.31	16443000000	469800000	661	1	27.1235	27.0184	27.5911	26.8096	27.1355	27.3247	27.6407	26.6877	27.6682	25.9986	27.5072	27.0692	26.7723	26.4035	27.0615	27.5348	27.015	26.2225	27.5159	27.3318	26.7024	26.5216	26.1859	26.601	26.9256	27.3025	27.4334	26.5206	26.9568
836	P20701	P20701	P20701	ITAL_HUMAN	sp	Integrin alpha-L	Homo sapiens		ITGAL	8	8	6.8	6.8	128.77	0	15.07	514680000	11697000	22	1	NaN	22.3518	23.3385	22.5705	NaN	22.3606	22.4384	NaN	22.3395	NaN	NaN	22.6212	22.4146	NaN	23.2703	NaN	22.0392	NaN	23.2164	21.869	NaN	NaN	NaN	NaN	NaN	NaN	NaN	NaN	NaN
837	P20702;Q13349	P20702	P20702	ITAX_HUMAN	sp	Integrin alpha-X	Homo sapiens		ITGAX	19	18	23	22.1	127.83	0	62.388	2229600000	39814000	72	2	23.7825	23.6795	23.7673	20.8324	23.1718	22.4463	23.1787	NaN	25.4004	21.8398	23.6592	23.6038	23.1404	23.0483	24.6454	25.843	22.3295	NaN	23.9327	23.4897	23.9869	24.2326	22.86	22.699	23.2178	23.8962	23.9687	24.1386	25.7268
838	P20742	P20742	P20742	PZP_HUMAN	sp	Pregnancy zone protein	Homo sapiens		PZP	22	12	19.8	12.1	163.86	0	15.656	321590000	5024900	18	1	NaN	NaN	NaN	NaN	NaN	NaN	22.241	23.0544	NaN	NaN	NaN	NaN	NaN	NaN	NaN	NaN	NaN	NaN	NaN	NaN	24.402	NaN	NaN	NaN	24.3255	NaN	26.4279	NaN	23.6899
839	P20810	P20810	P20810	ICAL_HUMAN	sp	Calpastatin	Homo sapiens		CAST	15	15	29.5	29.5	76.572	0	130.65	2978300000	90253000	142	1	26.5203	23.0756	24.9293	23.9513	24.518	25.7968	25.5877	26.5636	25.0529	NaN	25.0958	26.2738	25.2691	25.6897	24.6132	23.8187	26.8429	25.408	24.4668	25.466	NaN	25.4371	25.5504	NaN	NaN	25.2837	NaN	NaN	25.142
840	P20839	P20839	P20839	IMDH1_HUMAN	sp	Inosine-5'-monophosphate dehydrogenase 1	Homo sapiens		IMPDH1	3	2	6	4.5	55.405	0.009322	2.3063	131340000	6254300	8	1	NaN	NaN	NaN	NaN	NaN	NaN	NaN	NaN	NaN	NaN	NaN	NaN	NaN	NaN	NaN	NaN	NaN	NaN	NaN	NaN	NaN	NaN	NaN	NaN	NaN	NaN	22.4851	NaN	NaN
841	P20851	P20851	P20851	C4BPB_HUMAN	sp	C4b-binding protein beta chain	Homo sapiens		C4BPB	2	2	8.3	8.3	28.357	0.00049285	4.19	349220000	24944000	10	1	NaN	NaN	23.0679	NaN	NaN	NaN	NaN	23.1827	NaN	NaN	NaN	NaN	NaN	NaN	NaN	23.4685	NaN	NaN	NaN	NaN	23.3659	NaN	NaN	NaN	23.0934	NaN	NaN	23.2588	23.3489
842	P20936	P20936	P20936	RASA1_HUMAN	sp	Ras GTPase-activating protein 1	Homo sapiens		RASA1	18	18	21.5	21.5	116.4	0	32.636	1470700000	28837000	66	1	NaN	24.4068	NaN	24.6152	24.0203	23.1067	23.6722	NaN	22.2112	24.7607	23.6528	NaN	22.9709	NaN	22.3925	NaN	23.0134	24.0555	22.4486	23.6083	NaN	NaN	NaN	NaN	23.0268	22.5865	NaN	22.608	NaN
843	P21266	P21266	P21266	GSTM3_HUMAN	sp	Glutathione S-transferase Mu 3	Homo sapiens		GSTM3	10	9	53.8	49.8	26.559	0	65.648	3196500000	188030000	101	1	24.1934	23.9645	25.6659	25.2942	23.5767	25.0799	24.861	25.1629	24.1319	22.9662	24.5618	24.2475	26.2188	24.7902	24.8187	23.3254	23.1001	25.3734	25.2027	25.0174	NaN	NaN	24.8708	NaN	NaN	NaN	NaN	24.4679	NaN
844	P21281;P15313	P21281	P21281	VATB2_HUMAN	sp	V-type proton ATPase subunit B, brain isoform	Homo sapiens		ATP6V1B2	17	17	45.4	45.4	56.5	0	78.574	6378600000	255140000	234	2	24.9425	25.1491	24.9796	25.0058	25.1725	23.5561	24.4399	25.0242	26.9507	26.0407	24.9955	25.5331	25.7019	26.1781	25.2239	26.3274	25.9691	25.7056	25.4251	25.5995	24.909	25.5223	26.1188	25.0147	24.672	25.0796	24.6238	25.1423	26.5894
845	P21283;Q8NEY4	P21283	P21283	VATC1_HUMAN	sp	V-type proton ATPase subunit C 1	Homo sapiens		ATP6V1C1	10	10	25.9	25.9	43.941	0	29.331	1789200000	66266000	79	2	23.7693	24.0631	23.5816	24.1133	23.8548	23.549	23.5427	23.3112	25.0144	24.4102	24.1336	23.973	23.7477	23.2871	23.9862	23.9459	23.4278	23.673	23.935	23.8793	23.7222	NaN	23.9811	22.9159	NaN	NaN	23.3766	23.276	23.515
846	P21291	P21291	P21291	CSRP1_HUMAN	sp	Cysteine and glycine-rich protein 1	Homo sapiens		CSRP1	9	9	63.7	63.7	20.567	0	219.27	12694000000	1057800000	294	1	24.1082	26.6729	26.768	26.8342	27.0168	25.9232	27.3103	26.8866	25.1504	27.1814	27.0709	25.5659	25.9777	25.5482	25.9244	25.6565	26.6495	27.824	26.2192	26.893	23.0472	NaN	NaN	23.9792	NaN	NaN	22.9372	23.4665	NaN
847	P21333	P21333	P21333	FLNA_HUMAN	sp	Filamin-A	Homo sapiens		FLNA	208	190	80.2	76.9	280.74	0	323.31	4606200000000	34375000000	27126	1	34.2176	35.933	35.0581	36.2696	35.801	35.1075	35.8332	34.4564	33.6506	35.6934	35.6063	34.215	35.0172	33.5437	34.5535	34.2296	34.8296	35.4866	34.5769	35.2635	35.7683	34.2692	33.9133	35.4322	35.0793	34.7246	35.024	34.7206	33.7212
848	P21399;O00408	P21399	P21399	ACOC_HUMAN	sp	Cytoplasmic aconitate hydratase	Homo sapiens		ACO1	31	31	45.2	45.2	98.398	0	93.017	7576100000	180380000	272	2	25.53	25.9316	25.2781	26.881	25.856	25.5782	25.6467	25.1186	25.177	25.7655	25.6749	24.4405	25.8903	24.7363	25.7772	24.7276	25.4843	25.7767	25.8377	25.9681	25.9281	25.6439	25.0478	25.7303	25.9402	26.3903	25.9997	25.9789	25.3827
849	P21462	P21462	P21462	FPR1_HUMAN	sp	fMet-Leu-Phe receptor	Homo sapiens		FPR1	2	2	11.1	11.1	38.445	0.00048662	4.0027	749640000	57665000	28	1	NaN	NaN	NaN	NaN	NaN	NaN	NaN	NaN	NaN	NaN	NaN	NaN	NaN	NaN	22.945	23.9358	NaN	NaN	NaN	NaN	NaN	NaN	NaN	NaN	NaN	NaN	NaN	NaN	24.2554
850	P21730	P21730	P21730	C5AR1_HUMAN	sp	C5a anaphylatoxin chemotactic receptor 1	Homo sapiens		C5AR1	3	3	8	8	39.335	0.00052715	5.4986	939610000	85419000	29	1	NaN	23.2258	23.7272	22.7183	22.7426	NaN	NaN	NaN	23.6095	22.4704	23.4021	23.5888	22.5363	NaN	24.4565	23.6632	NaN	NaN	NaN	NaN	NaN	NaN	NaN	NaN	NaN	NaN	NaN	NaN	NaN
851	P21731	P21731	P21731	TA2R_HUMAN	sp	Thromboxane A2 receptor	Homo sapiens		TBXA2R	3	3	9.3	9.3	37.431	0.00053763	5.8821	220450000	20041000	13	1	NaN	NaN	NaN	NaN	NaN	NaN	NaN	NaN	NaN	NaN	NaN	NaN	NaN	NaN	NaN	NaN	NaN	NaN	NaN	NaN	NaN	NaN	NaN	NaN	22.8644	NaN	NaN	NaN	NaN
852	P21796	P21796	P21796	VDAC1_HUMAN	sp	Voltage-dependent anion-selective channel protein 1	Homo sapiens		VDAC1	17	17	73.1	73.1	30.772	0	323.31	38163000000	2244900000	845	1	27.5917	28.5706	27.4519	27.6471	27.8903	27.5905	27.3439	26.6934	27.6342	28.1861	28.1239	27.4389	28.0417	27.021	28.0604	28.3447	27.7639	27.8087	28.0355	28.241	27.5818	26.5347	27.3871	27.8896	27.8376	27.7601	27.7539	27.928	25.3826
853	P21810	P21810	P21810	PGS1_HUMAN	sp	Biglycan	Homo sapiens		BGN	3	3	11.4	11.4	41.654	0	12.6	114610000	6742000	5	1	23.3923	NaN	NaN	NaN	NaN	NaN	NaN	NaN	NaN	NaN	NaN	NaN	NaN	NaN	NaN	NaN	NaN	NaN	NaN	NaN	NaN	NaN	NaN	NaN	NaN	NaN	NaN	NaN	NaN
854	P21912	P21912	P21912	SDHB_HUMAN	sp	Succinate dehydrogenase [ubiquinone] iron-sulfur subunit, mitochondrial	Homo sapiens		SDHB	8	8	34.6	34.6	31.629	0	27.247	3105600000	172530000	121	1	24.1362	24.515	24.5685	24.7268	24.5217	24.6278	24.6984	23.727	24.0611	24.5928	24.7484	24.2662	23.976	23.8898	25.1851	25.672	24.1908	24.4663	25.2179	24.5834	NaN	NaN	NaN	22.8547	NaN	NaN	NaN	NaN	NaN
855	P21926	P21926	P21926	CD9_HUMAN	sp	CD9 antigen	Homo sapiens		CD9	9	9	31.1	31.1	25.416	0	323.31	58530000000	9755000000	430	1	26.7363	28.3298	28.7411	28.9277	28.3427	27.5004	28.4263	27.1296	26.6057	27.494	28.6671	28.1614	28.1072	27.4728	29.3271	29.7856	27.8561	28.4506	29.2942	28.2496	28.3419	27.2925	27.4359	28.3469	28.6868	27.7506	27.9355	28.5522	27.357
856	P21964	P21964	P21964	COMT_HUMAN	sp	Catechol O-methyltransferase	Homo sapiens		COMT	8	8	45.4	45.4	30.037	0	45.113	1416600000	94441000	24	1	NaN	23.6039	NaN	23.3918	23.1716	NaN	NaN	NaN	24.6185	24.2991	NaN	NaN	NaN	23.8505	23.4261	23.9702	NaN	23.9434	23.7547	NaN	NaN	NaN	NaN	NaN	NaN	NaN	NaN	NaN	NaN
857	P21980;P49221	P21980	P21980	TGM2_HUMAN	sp	Protein-glutamine gamma-glutamyltransferase 2	Homo sapiens		TGM2	32	32	56.5	56.5	77.328	0	323.31	24313000000	715080000	842	2	28.4723	27.0621	27.8618	26.8213	26.694	28.1081	27.4091	28.885	27.8426	24.4654	28.0163	28.1715	27.7856	27.5662	27.628	26.8196	27.8891	26.6481	27.1105	27.5159	26.8247	29.0591	28.4333	28.2096	27.9411	29.4273	28.3644	27.6063	27.949
858	P22059;Q969R2	P22059	P22059	OSBP1_HUMAN	sp	Oxysterol-binding protein 1	Homo sapiens		OSBP	11	11	18.3	18.3	89.42	0	22.465	2008000000	48976000	73	2	NaN	24.6317	23.6171	25.073	24.8171	23.064	23.6319	22.869	NaN	24.2524	24.0996	22.5693	23.4773	NaN	23.3938	NaN	22.7536	23.6421	23.2574	23.898	24.3685	NaN	NaN	24.0315	22.9301	NaN	23.8664	NaN	NaN
859	P22061	P22061	P22061	PIMT_HUMAN	sp	Protein-L-isoaspartate(D-aspartate) O-methyltransferase	Homo sapiens		PCMT1	13	13	70.5	70.5	24.636	0	288.19	15978000000	1331500000	360	1	26.8283	26.0303	27.0157	24.6385	25.6555	27.1761	25.6795	27.9607	26.6636	26.5072	26.6529	27.8107	26.8924	28.1804	26.5147	26.7453	28.1253	28.2824	27.5865	27.4584	22.46	25.8547	27.3991	22.5702	23.265	NaN	NaN	25.5735	23.1045
860	P22087	P22087	P22087	FBRL_HUMAN	sp	rRNA 2'-O-methyltransferase fibrillarin	Homo sapiens		FBL	2	1	9.3	5.9	33.784	0	12.29	264160000	13903000	20	1	NaN	NaN	NaN	NaN	NaN	NaN	NaN	NaN	NaN	NaN	NaN	NaN	NaN	NaN	NaN	NaN	NaN	NaN	NaN	NaN	NaN	NaN	NaN	NaN	NaN	NaN	NaN	NaN	22.6622
861	P22102	P22102	P22102	PUR2_HUMAN	sp	Trifunctional purine biosynthetic protein adenosine-3	Homo sapiens		GART	8	8	10.5	10.5	107.77	0	19.349	1096300000	22839000	42	1	24.0241	23.5429	23.9607	NaN	22.3709	24.2383	23.5226	23.611	23.8941	22.7083	NaN	NaN	23.3834	23.4432	NaN	23.0904	23.7921	23.6871	22.9655	23.4742	NaN	NaN	NaN	NaN	NaN	NaN	NaN	NaN	NaN
862	P22234	P22234	P22234	PUR6_HUMAN	sp	Multifunctional protein ADE2	Homo sapiens		PAICS	25	25	62.8	62.8	47.079	0	194.91	16582000000	872720000	587	1	27.9603	26.803	26.7738	26.5245	26.793	27.3559	26.1869	27.5634	27.2036	26.7361	26.9708	27.4798	26.9659	27.2627	27.2691	26.9896	27.952	27.9023	27.2437	27.6778	25.8082	27.1122	26.8196	26.5405	26.3182	27.9647	27.0974	27.3449	27.2859
863	P22303	P22303	P22303	ACES_HUMAN	sp	Acetylcholinesterase	Homo sapiens		ACHE	4	4	6.8	6.8	67.795	0.0004878	4.0326	262970000	9391900	15	1	NaN	NaN	NaN	NaN	NaN	NaN	NaN	NaN	NaN	NaN	NaN	NaN	NaN	NaN	NaN	NaN	NaN	NaN	NaN	NaN	NaN	NaN	NaN	NaN	NaN	NaN	23.4276	23.3173	23.4444
864	P22314	P22314	P22314	UBA1_HUMAN	sp	Ubiquitin-like modifier-activating enzyme 1	Homo sapiens		UBA1	41	41	51.9	51.9	117.85	0	323.31	71558000000	1325200000	1841	1	29.576	28.8991	28.7199	29.0015	28.9184	29.0508	28.9674	29.2084	29.1099	29.1852	28.9237	29.2254	29.1731	29.1586	28.7987	28.1057	29.5643	29.127	28.6161	29.0301	28.9986	29.6754	29.7384	29.6657	29.6634	29.8654	29.511	29.4566	29.7046
865	P22352	P22352	P22352	GPX3_HUMAN	sp	Glutathione peroxidase 3	Homo sapiens		GPX3	4	4	19	19	25.552	0	7.8808	350860000	31896000	16	1	NaN	NaN	NaN	NaN	NaN	NaN	NaN	NaN	NaN	NaN	NaN	NaN	NaN	NaN	NaN	NaN	NaN	NaN	NaN	NaN	NaN	NaN	NaN	NaN	NaN	NaN	NaN	NaN	NaN
866	P22392;O60361	P22392	P22392	NDKB_HUMAN	sp	Nucleoside diphosphate kinase B	Homo sapiens		NME2	9	4	59.9	28.9	17.298	0	39.005	6292400000	572040000	133	2	25.5006	25.0101	26.0683	25.4843	25.2921	24.8794	25.3703	25.8778	24.2113	23.8227	25.9805	25.6014	25.2094	25.2638	28.2422	25.1793	25.5871	25.0732	27.3399	25.1116	NaN	NaN	24.7317	23.556	23.9027	NaN	24.4787	24.6361	NaN
867	P22612	P22612	P22612	KAPCG_HUMAN	sp	cAMP-dependent protein kinase catalytic subunit gamma	Homo sapiens		PRKACG	5	3	21.1	13.1	40.434	0.0005184	5.1428	1095100000	68444000	3	1	NaN	NaN	NaN	NaN	NaN	NaN	NaN	NaN	NaN	NaN	NaN	NaN	NaN	NaN	NaN	NaN	NaN	NaN	NaN	NaN	NaN	NaN	NaN	NaN	NaN	NaN	NaN	NaN	NaN
868	P22626	P22626	P22626	ROA2_HUMAN	sp	Heterogeneous nuclear ribonucleoproteins A2/B1	Homo sapiens		HNRNPA2B1	15	14	39.9	39.9	37.429	0	77.66	6195100000	309760000	184	1	24.7999	25.4806	25.3498	22.8731	24.3489	24.4435	24.4281	25.6177	27.097	24.5782	25.1807	25.1442	24.9506	25.9689	25.5562	26.3473	25.7707	25.1794	26.1198	25.6438	NaN	NaN	25.2197	24.6697	23.9014	23.4492	22.685	24.5361	24.7132
869	P22694	P22694	P22694	KAPCB_HUMAN	sp	cAMP-dependent protein kinase catalytic subunit beta	Homo sapiens		PRKACB	14	5	44.4	22.5	40.622	0	120.91	6992700000	388480000	172	1	24.5086	25.8775	24.8368	25.1352	25.2788	24.2471	24.8061	24.6337	25.3502	27.6826	25.1395	25.0082	25.4993	25.1494	25.4615	24.8646	25.2943	26.7548	24.8551	25.3184	22.3478	23.6475	25.4509	23.2158	24.2899	23.1078	24.0558	24.3362	23.8616
870	P22695	P22695	P22695	QCR2_HUMAN	sp	Cytochrome b-c1 complex subunit 2, mitochondrial	Homo sapiens		UQCRC2	21	21	60.5	60.5	48.442	0	323.31	20418000000	1074600000	494	1	26.1686	27.2882	26.1215	26.1363	26.573	25.8555	26.0153	25.06	27.019	27.4276	26.2087	26.2429	26.7425	26.6396	27.2517	28.801	26.5547	26.6057	27.6358	26.7899	25.7664	25.9713	25.8127	26.7684	26.0839	26.118	25.7109	26.3708	26.7033
871	P22748	P22748	P22748	CAH4_HUMAN	sp	Carbonic anhydrase 4	Homo sapiens		CA4	6	6	24.7	24.7	35.032	0	12.569	359890000	21170000	15	1	NaN	23.2564	NaN	23.4432	NaN	NaN	NaN	NaN	NaN	NaN	NaN	NaN	NaN	NaN	23.3742	23.2733	NaN	NaN	24.018	NaN	NaN	NaN	NaN	NaN	NaN	NaN	NaN	NaN	NaN
872	P22792	P22792	P22792	CPN2_HUMAN	sp	Carboxypeptidase N subunit 2	Homo sapiens		CPN2	10	10	27	27	60.556	0	78.279	2007700000	83655000	107	1	23.8301	NaN	24.5698	23.024	NaN	24.3861	23.9226	24.0436	23.8276	23.7842	NaN	24.1223	23.5768	23.8074	23.5829	23.9727	23.3974	22.5637	22.2216	23.3859	26.6759	26.4658	25.6361	25.6184	26.0302	25.7286	26.7387	25.5485	26.4683
873	P22894	P22894	P22894	MMP8_HUMAN	sp	Neutrophil collagenase	Homo sapiens		MMP8	15	15	42.4	42.4	53.411	0	157.23	18478000000	839910000	479	1	26.702	27.4148	27.3914	26.8054	26.9121	26.8743	27.2324	27.0204	25.5888	26.1246	27.2349	27.4709	26.6594	26.3308	27.3955	26.7371	26.4282	26.022	28.0417	27.1129	28.2526	27.9127	26.9739	27.8065	28.3968	28.0858	28.348	27.7769	28.0742
874	P23141;Q9UKY3	P23141	P23141	EST1_HUMAN	sp	Liver carboxylesterase 1	Homo sapiens		CES1	18	18	38.1	38.1	62.52	0	56.84	3475300000	108600000	111	2	NaN	23.6939	23.5243	24.3967	24.2562	24.8194	24.652	NaN	25.3306	NaN	25.7139	NaN	24.9269	24.4	23.1888	26.1641	24.1159	NaN	26.7791	25.189	24.0343	24.7609	24.2964	NaN	24.1377	23.6805	NaN	24.5509	24.8243
875	P23142;FPPCON_ENSBTAP00000016046	P23142	P23142	FBLN1_HUMAN	sp	Fibulin-1	Homo sapiens		FBLN1	22	22	40.8	40.8	77.213	0	323.31	18571000000	599070000	525	2	25.9414	22.171	27.1612	24.3871	26.8591	28.1414	27.543	27.3815	28.6212	26.152	23.2541	26.937	27.4072	28.2255	27.2878	29.0426	26.5302	25.482	26.0213	26.1113	26.9686	26.929	26.4928	27.3124	27.6279	27.0967	26.8425	27.2096	27.7381
876	P23219;P35354	P23219	P23219	PGH1_HUMAN	sp	Prostaglandin G/H synthase 1	Homo sapiens		PTGS1	30	30	56.4	56.4	68.686	0	323.31	76434000000	2729800000	1024	2	28.0015	29.6616	28.8962	29.8099	29.5283	28.4675	29.1386	27.9388	27.8553	29.1542	29.0333	28.2842	28.9148	27.7526	28.969	29.7649	28.4788	28.8209	28.8343	29.1907	29.1999	28.137	28.6011	29.415	28.9323	28.5788	29.0889	28.8491	28.2667
877	P23229	P23229	P23229	ITA6_HUMAN	sp	Integrin alpha-6	Homo sapiens		ITGA6	54	54	55.8	55.8	126.6	0	323.31	101340000000	1689000000	1936	1	28.5037	29.9222	29.1804	30.4489	29.693	28.7152	29.5065	28.0084	28.1555	29.4349	29.0858	28.5986	29.4601	28.1805	29.6986	30.6135	29.1369	29.1951	29.2122	29.5198	29.6894	28.8308	29.0978	29.6154	30.1057	29.2679	29.1027	29.4553	28.6289
878	P23246	P23246	P23246	SFPQ_HUMAN	sp	Splicing factor, proline- and glutamine-rich	Homo sapiens		SFPQ	12	11	22.9	21.8	76.149	0	20.299	2542300000	84743000	62	1	24.4021	24.3063	24.3779	23.6395	23.9718	23.9599	24.3939	23.7055	25.8165	23.5007	23.6515	24.143	23.5955	24.8381	24.3101	24.9536	24.448	23.8479	24.7715	24.5083	24.1264	NaN	NaN	23.8843	23.7056	NaN	23.9193	NaN	24.4736
879	P23276	P23276	P23276	KELL_HUMAN	sp	Kell blood group glycoprotein	Homo sapiens		KEL	15	15	28.7	28.7	82.823	0	46.784	2360500000	71532000	109	1	25.9141	23.3324	24.7558	NaN	23.5968	25.2196	24.0042	24.5685	24.3315	NaN	24.2049	25.0409	23.8917	25.7706	23.8514	24.641	24.8433	24.1469	24.0755	23.7672	23.1656	25.7944	25.5919	24.6249	25.072	25.3848	25.1865	24.36	25.5155
880	P23284	P23284	P23284	PPIB_HUMAN	sp	Peptidyl-prolyl cis-trans isomerase B	Homo sapiens		PPIB	13	13	50.9	50.9	23.742	0	132.44	10825000000	902090000	224	1	22.7492	25.277	26.1864	26.1172	25.2385	23.8561	25.7941	26.4528	25.0968	24.8045	26.1644	24.7009	24.2092	25.0599	28.2579	25.9484	25.3349	26.9681	27.8055	26.0887	22.9509	NaN	22.5239	22.7459	22.773	NaN	23.0609	23.747	NaN
881	P23368;Q16798	P23368	P23368	MAOM_HUMAN	sp	NAD-dependent malic enzyme, mitochondrial	Homo sapiens		ME2	24	24	54.5	54.5	65.443	0	323.31	26764000000	863370000	625	2	26.7208	27.331	26.6007	27.4817	27.1912	26.7394	26.9845	26.2284	27.5507	27.2565	27.0421	26.8427	27.251	26.6755	27.5615	28.2937	27.3213	27.2335	27.7972	27.1577	27.8526	27.8968	27.3597	28.061	27.7346	27.7321	27.6427	27.4434	27.1394
882	P23381	P23381	P23381	SYWC_HUMAN	sp	Tryptophan--tRNA ligase, cytoplasmic	Homo sapiens		WARS	21	21	55.6	55.6	53.165	0	311.95	9415400000	409370000	429	1	26.5916	25.7431	26.1416	25.8144	26.0734	26.533	25.6714	25.9512	26.7833	25.6475	25.664	25.9614	26.7213	26.7225	26.1127	25.3964	26.3993	26.2976	26.4785	26.2211	25.9074	26.1267	26.452	26.0542	25.3874	26.3003	26.1343	26.0631	26.0769
883	P23396	P23396	P23396	RS3_HUMAN	sp	40S ribosomal protein S3	Homo sapiens		RPS3	14	14	61.7	61.7	26.688	0	24.541	1846200000	97166000	67	1	22.9692	23.5573	22.7319	NaN	23.0786	23.5906	21.7944	22.473	27.5049	NaN	NaN	23.8485	23.4626	25.319	23.711	25.3709	24.5407	23.2696	24.6307	22.856	NaN	NaN	24.0106	NaN	NaN	NaN	NaN	NaN	24.2595
884	P23467;Q16827	P23467	P23467	PTPRB_HUMAN	sp	Receptor-type tyrosine-protein phosphatase beta	Homo sapiens		PTPRB	2	2	1	1	224.3	0.00096572	3.8623	929340000	8526000	23	2	NaN	NaN	NaN	NaN	NaN	NaN	NaN	NaN	NaN	NaN	NaN	NaN	NaN	NaN	NaN	NaN	NaN	NaN	NaN	NaN	NaN	NaN	NaN	NaN	NaN	NaN	NaN	NaN	NaN
885	P23526	P23526	P23526	SAHH_HUMAN	sp	Adenosylhomocysteinase	Homo sapiens		AHCY	27	27	55.8	55.8	47.716	0	323.31	55393000000	2769700000	1108	1	29.9107	27.39	28.6557	27.942	27.7799	29.1584	28.3635	28.9931	28.592	26.7862	28.6118	29.1105	28.5011	29.3032	28.3067	27.35	28.9706	28.3389	28.5087	28.3833	28.1626	30.4445	30.1387	28.7784	29.2978	30.1825	29.3888	29.7577	29.5618
886	P23528	P23528	P23528	COF1_HUMAN	sp	Cofilin-1	Homo sapiens		CFL1	19	15	84.9	62	18.502	0	273.69	29393000000	2939300000	476	1	26.7406	28.0155	27.9659	27.5961	28.1019	26.9595	27.5743	27.4221	26.8234	27.2124	27.5776	27.7865	28.4545	26.8546	29.5236	27.8385	27.8014	28.1642	29.1675	27.9767	24.3764	26.4716	26.4008	26.0544	22.6593	NaN	26.5241	26.2683	25.4859
887	P23634	P23634	P23634	AT2B4_HUMAN	sp	Plasma membrane calcium-transporting ATPase 4	Homo sapiens		ATP2B4	13	7	12.7	6.7	137.92	0	17.965	1443700000	24891000	58	1	25.2894	22.4601	23.4925	22.5372	22.8067	23.5553	23.4914	23.9821	23.9311	NaN	23.2291	24.5383	23.1258	24.3084	23.0638	23.8224	23.694	23.4468	23.236	23.068	NaN	NaN	23.4966	22.9041	NaN	24.3377	NaN	NaN	23.7105
888	P23786	P23786	P23786	CPT2_HUMAN	sp	Carnitine O-palmitoyltransferase 2, mitochondrial	Homo sapiens		CPT2	11	11	23.7	23.7	73.776	0	22.669	1846900000	51302000	89	1	22.8348	24.4617	23.7233	24.8123	23.3137	23.3893	23.3773	NaN	NaN	24.66	23.4743	NaN	23.7562	23.7666	23.6012	23.7324	23.815	23.8037	23.9423	23.6341	23.9026	NaN	NaN	24.2263	24.2912	24.2101	24.6276	NaN	NaN
889	P23919	P23919	P23919	KTHY_HUMAN	sp	Thymidylate kinase	Homo sapiens		DTYMK	3	3	13.7	13.7	23.819	0.008558	2.3946	327800000	19283000	10	1	NaN	NaN	NaN	NaN	NaN	NaN	NaN	NaN	NaN	NaN	NaN	NaN	NaN	NaN	NaN	NaN	NaN	NaN	NaN	NaN	NaN	NaN	NaN	NaN	NaN	NaN	NaN	NaN	NaN
890	P23921	P23921	P23921	RIR1_HUMAN	sp	Ribonucleoside-diphosphate reductase large subunit	Homo sapiens		RRM1	4	4	5.8	5.8	90.069	0.0049438	2.9117	137930000	3134800	14	1	NaN	NaN	NaN	NaN	NaN	NaN	NaN	NaN	NaN	NaN	NaN	NaN	NaN	NaN	NaN	NaN	NaN	NaN	NaN	NaN	NaN	NaN	NaN	NaN	NaN	NaN	NaN	NaN	NaN
891	P24071	P24071	P24071	FCAR_HUMAN	sp	Immunoglobulin alpha Fc receptor	Homo sapiens		FCAR	2	2	8	8	32.265	0.0036883	3.2045	342140000	28512000	17	1	NaN	NaN	22.689	NaN	NaN	22.2704	22.5436	22.0618	NaN	NaN	NaN	23.2313	NaN	NaN	23.1162	22.3805	NaN	NaN	23.3872	22.3371	NaN	NaN	NaN	NaN	NaN	NaN	NaN	22.8795	NaN
892	P24158	P24158	P24158	PRTN3_HUMAN	sp	Myeloblastin	Homo sapiens		PRTN3	7	7	38.3	38.3	27.807	0	323.31	180050000000	18005000000	1183	1	30.0397	31.6731	31.0751	31.5708	30.1903	30.1793	31.0613	30.6885	28.3797	30.5634	31.1654	30.0259	29.1665	29.1865	30.4675	29.0096	29.5085	28.9272	30.0933	30.2697	32.0328	30.141	29.8061	29.9535	30.4137	29.3511	30.5128	31.1637	28.9697
893	P24534	P24534	P24534	EF1B_HUMAN	sp	Elongation factor 1-beta	Homo sapiens		EEF1B2	5	5	37.8	37.8	24.763	0	20.426	2438100000	203170000	16	1	24.5479	24.4839	24.2743	24.7296	24.7443	24.3054	24.8543	24.3444	25.9645	25.601	24.4547	NaN	NaN	NaN	NaN	24.1184	NaN	24.3291	NaN	24.4925	24.8078	NaN	NaN	23.6388	NaN	NaN	NaN	NaN	NaN
894	P24539	P24539	P24539	AT5F1_HUMAN	sp	ATP synthase F(0) complex subunit B1, mitochondrial	Homo sapiens		ATP5PB	10	10	36.3	36.3	28.908	0	323.31	3563600000	222730000	105	1	23.229	25.1097	23.976	22.3481	24.7766	24.1708	23.7085	23.7941	24.173	24.5249	23.9711	24.8226	25.3165	25.4339	25.5722	26.632	24.6643	24.7584	25.2537	24.4524	22.5017	NaN	NaN	NaN	NaN	NaN	NaN	NaN	NaN
895	P24557	P24557	P24557	THAS_HUMAN	sp	Thromboxane-A synthase	Homo sapiens		TBXAS1	28	28	55.9	55.9	60.518	0	323.31	40428000000	1443900000	872	1	26.8642	28.1022	26.9648	27.572	27.5956	27.4181	27.2502	26.5879	27.2738	28.805	27.7334	27.2122	27.9418	26.9307	27.9478	28.3464	27.8486	28.3229	27.9496	28.0765	28.2961	27.8805	28.3456	28.651	27.9718	27.8657	28.0144	28.0153	28.0273
896	P24666	P24666	P24666	PPAC_HUMAN	sp	Low molecular weight phosphotyrosine protein phosphatase	Homo sapiens		ACP1	5	5	43.7	43.7	18.042	0	17.915	438870000	48763000	14	1	22.951	NaN	NaN	NaN	NaN	22.665	NaN	23.2828	NaN	NaN	NaN	NaN	NaN	22.6497	23.5783	NaN	NaN	22.62	22.9156	NaN	NaN	NaN	NaN	NaN	NaN	NaN	NaN	NaN	NaN
897	P24752	P24752	P24752	THIL_HUMAN	sp	Acetyl-CoA acetyltransferase, mitochondrial	Homo sapiens		ACAT1	10	10	27.2	27.2	45.199	0	15.079	12917000000	561620000	22	1	NaN	25.4608	NaN	NaN	NaN	NaN	NaN	25.9565	28.1207	27.7066	NaN	26.6815	26.4772	26.6711	26.4587	26.7769	26.5443	26.7005	26.4438	26.7533	NaN	NaN	NaN	NaN	NaN	NaN	NaN	NaN	NaN
898	P24844	P24844	P24844	MYL9_HUMAN	sp	Myosin regulatory light polypeptide 9	Homo sapiens		MYL9	8	3	62.2	23.8	19.827	0	27.929	1800400000	200040000	46	1	23.6969	23.2407	23.492	NaN	23.1206	NaN	NaN	NaN	23.3395	NaN	23.8776	24.4013	24.8951	NaN	25.1615	25.2742	NaN	23.2584	24.266	23.7854	NaN	NaN	NaN	NaN	NaN	NaN	NaN	NaN	NaN
899	P25024	P25024	P25024	CXCR1_HUMAN	sp	C-X-C chemokine receptor type 1	Homo sapiens		CXCR1	2	1	5.4	2.9	39.791	0.0049527	2.9172	132920000	10225000	21	1	NaN	NaN	NaN	NaN	NaN	NaN	NaN	NaN	NaN	NaN	NaN	NaN	NaN	NaN	NaN	NaN	NaN	NaN	NaN	NaN	NaN	NaN	NaN	NaN	NaN	NaN	NaN	NaN	NaN
900	P25025	P25025	P25025	CXCR2_HUMAN	sp	C-X-C chemokine receptor type 2	Homo sapiens		CXCR2	2	1	5.3	2.8	40.759	0.0041322	3.1567	255640000	18260000	14	1	NaN	NaN	NaN	NaN	NaN	NaN	NaN	NaN	NaN	NaN	NaN	NaN	NaN	NaN	NaN	NaN	NaN	NaN	NaN	NaN	NaN	NaN	NaN	NaN	NaN	NaN	NaN	NaN	NaN
901	P25090	P25090	P25090	FPR2_HUMAN	sp	N-formyl peptide receptor 2	Homo sapiens		FPR2	1	1	3.1	3.1	38.964	0.0045167	2.9498	320260000	26688000	8	1	NaN	NaN	NaN	NaN	NaN	NaN	NaN	NaN	NaN	NaN	NaN	NaN	NaN	NaN	NaN	NaN	NaN	NaN	NaN	NaN	NaN	NaN	NaN	NaN	NaN	NaN	NaN	NaN	NaN
902	P25098;P35626	P25098	P25098	ARBK1_HUMAN	sp	Beta-adrenergic receptor kinase 1	Homo sapiens		GRK2	6	6	9.3	9.3	79.573	0	7.0977	889010000	24027000	31	2	NaN	23.8493	NaN	23.6839	23.2555	NaN	22.9284	23.9906	23.8882	23.8534	25.3514	NaN	NaN	NaN	23.1688	NaN	23.6733	22.9387	23.244	23.009	NaN	NaN	NaN	24.4452	NaN	NaN	NaN	NaN	NaN
903	P25311	P25311	P25311	ZA2G_HUMAN	sp	Zinc-alpha-2-glycoprotein	Homo sapiens		AZGP1	10	10	44	44	34.258	0	59.483	5495700000	305320000	210	1	24.4442	22.6989	25.2653	23.8561	24.9829	25.513	25.9107	27.1474	25.9931	24.7888	23.7004	24.462	25.284	25.3618	25.2	24.9386	25.4134	24.924	25.8527	24.8731	26.3365	25.1183	24.7606	25.2799	24.9975	25.2504	25.3104	26.0926	27.3353
904	P25325	P25325	P25325	THTM_HUMAN	sp	3-mercaptopyruvate sulfurtransferase	Homo sapiens		MPST	16	16	68.4	68.4	33.178	0	228.64	18910000000	1181900000	484	1	28.0231	26.1166	26.2722	26.4855	26.4449	27.4557	26.5999	27.564	26.8148	26.1139	27.0288	27.4266	27.1015	27.6081	26.558	26.1685	27.8131	27.5108	26.7131	27.0178	26.0141	27.471	27.3955	27.2328	27.5841	28.1118	27.7827	27.9778	27.3603
905	P25685	P25685	P25685	DNJB1_HUMAN	sp	DnaJ homolog subfamily B member 1	Homo sapiens		DNAJB1	6	5	21.2	17.6	38.044	0.00050352	4.5628	538970000	29943000	12	1	24.1451	NaN	23.6525	NaN	NaN	NaN	NaN	23.9887	24.1003	NaN	NaN	23.8514	NaN	23.9476	NaN	23.1945	NaN	23.3772	22.6064	NaN	NaN	NaN	NaN	NaN	NaN	NaN	NaN	NaN	NaN
906	P25686;Q8NHS0;O75190	P25686	P25686	DNJB2_HUMAN	sp	DnaJ homolog subfamily B member 2	Homo sapiens		DNAJB2	6	6	20.7	20.7	35.58	0	8.931	254630000	16976000	13	3	22.8805	NaN	NaN	NaN	NaN	NaN	NaN	NaN	NaN	NaN	NaN	NaN	NaN	NaN	NaN	NaN	NaN	NaN	NaN	NaN	NaN	NaN	23.487	22.0103	22.3717	22.6909	NaN	22.2967	NaN
907	P25705	P25705	P25705	ATPA_HUMAN	sp	ATP synthase subunit alpha, mitochondrial	Homo sapiens		ATP5F1A	37	37	60.4	60.4	59.75	0	323.31	38767000000	1250500000	545	1	25.5491	26.7621	24.5649	21.2609	25.2966	24.8839	24.8566	24.6132	28.7084	29.2579	24.7006	26.3483	27.8645	27.8148	27.2799	29.3194	27.5982	28.5461	27.9114	27.1561	23.3359	26.4823	27.4403	25.7212	24.9983	24.0547	22.4099	26.6428	27.6581
908	P25774	P25774	P25774	CATS_HUMAN	sp	Cathepsin S	Homo sapiens		CTSS	8	8	30.5	30.5	37.495	0	46.425	2971400000	198090000	101	1	24.5051	24.8435	25.0557	25.1995	24.3558	24.2659	25.6309	24.2713	25.179	23.3731	25.6052	24.6614	23.5436	24.065	24.7018	24.0206	24.2362	23.3961	25.167	23.9503	23.8582	NaN	NaN	NaN	NaN	NaN	NaN	NaN	NaN
909	P25786;B4DEV8	P25786	P25786	PSA1_HUMAN	sp	Proteasome subunit alpha type-1	Homo sapiens		PSMA1	23	23	76.4	76.4	29.555	0	209.67	40806000000	2400400000	878	2	29.5316	28.0989	28.6305	28.6554	28.2717	28.657	28.4129	28.3706	28.0206	27.3141	28.5068	28.7234	28.8755	28.7768	28.4602	28.0409	28.6101	28.2113	28.5347	28.3676	27.8132	28.3088	28.4554	27.6738	27.598	27.2999	27.4356	28.4099	25.5413
910	P25787	P25787	P25787	PSA2_HUMAN	sp	Proteasome subunit alpha type-2	Homo sapiens		PSMA2	14	14	70.5	70.5	25.898	0	251.73	16102000000	1238600000	428	1	27.1435	26.4449	27.7205	26.7016	26.2203	26.4989	27.1355	27.5667	26.065	24.7873	27.2894	27.7119	27.068	27.7238	27.1843	27.1069	27.7069	27.4862	27.7975	27.2248	NaN	24.1265	24.5371	20.0487	NaN	NaN	NaN	23.2278	NaN
911	P25788	P25788	P25788	PSA3_HUMAN	sp	Proteasome subunit alpha type-3	Homo sapiens		PSMA3	13	13	49	49	28.433	0	183	19513000000	1501000000	387	1	28.499	26.8367	27.5675	27.0394	27.0732	27.2113	27.2698	27.2886	27.0273	26.2652	27.0724	27.5755	27.8486	28.1489	27.0546	27.0212	27.7598	27.309	27.5372	27.4963	26.1051	27.4635	27.8039	25.806	26.0565	25.2049	25.855	27.3132	NaN
912	P25789	P25789	P25789	PSA4_HUMAN	sp	Proteasome subunit alpha type-4	Homo sapiens		PSMA4	15	15	67	67	29.483	0	163.66	26285000000	2021900000	448	1	29.0087	27.4981	28.0763	28.1097	27.5792	27.8727	27.867	27.6448	27.6613	26.8327	27.8227	28.0718	27.8329	28.0854	27.914	27.4071	28.1524	27.5042	27.7987	27.9289	27.2029	27.8651	27.9666	26.93	26.8428	26.7127	26.5938	27.9137	24.4934
913	P25815	P25815	P25815	S100P_HUMAN	sp	Protein S100-P	Homo sapiens		S100P	1	1	13.7	13.7	10.4	0.00049727	4.4198	41440000	10360000	6	1	NaN	NaN	NaN	NaN	NaN	NaN	NaN	NaN	NaN	NaN	NaN	NaN	NaN	NaN	NaN	NaN	NaN	NaN	NaN	NaN	NaN	NaN	NaN	NaN	NaN	NaN	NaN	NaN	NaN
914	P25942	P25942	P25942	TNR5_HUMAN	sp	Tumor necrosis factor receptor superfamily member 5	Homo sapiens		CD40	4	4	19.9	19.9	30.619	0.0041417	3.1889	472150000	39346000	10	1	23.1248	23.3828	NaN	24.0498	23.2888	NaN	NaN	NaN	NaN	NaN	23.4252	NaN	NaN	NaN	NaN	NaN	NaN	NaN	NaN	NaN	NaN	NaN	NaN	NaN	NaN	NaN	NaN	NaN	NaN
915	P26022	P26022	P26022	PTX3_HUMAN	sp	Pentraxin-related protein PTX3	Homo sapiens		PTX3	7	7	22.3	22.3	41.975	0	44.028	1080800000	56883000	71	1	NaN	22.6271	24.416	22.8988	23.0545	22.8341	23.1218	23.0275	NaN	NaN	23.0577	23.2733	22.647	NaN	23.6638	23.2819	23.2134	NaN	23.8516	NaN	24.4362	23.0964	NaN	23.385	24.2195	23.619	23.8471	23.4185	23.6001
916	P26038	P26038	P26038	MOES_HUMAN	sp	Moesin	Homo sapiens		MSN	56	42	74.2	56.2	67.819	0	323.31	202850000000	6146900000	3049	1	30.4117	30.8296	30.9014	30.7096	30.8189	30.6439	30.8089	30.5715	31.001	31.621	30.7874	30.292	30.5012	30.3257	30.2235	29.9889	30.7968	30.6978	30.5015	30.7984	29.938	29.9173	29.7472	30.2443	29.8771	30.1315	29.6684	30.1107	30.072
917	P26196	P26196	P26196	DDX6_HUMAN	sp	Probable ATP-dependent RNA helicase DDX6	Homo sapiens		DDX6	2	2	6.4	6.4	54.416	0	12.34	172030000	6143800	5	1	NaN	NaN	NaN	NaN	NaN	NaN	NaN	NaN	NaN	22.5282	NaN	NaN	NaN	NaN	NaN	NaN	NaN	NaN	NaN	22.1139	NaN	NaN	NaN	NaN	NaN	NaN	NaN	NaN	NaN
918	P26368	P26368	P26368	U2AF2_HUMAN	sp	Splicing factor U2AF 65 kDa subunit	Homo sapiens		U2AF2	5	5	15.6	15.6	53.5	0	9.807	634530000	42302000	17	1	NaN	23.2212	24.1023	NaN	NaN	23.1789	23.4855	NaN	24.1315	NaN	23.7623	NaN	NaN	NaN	23.9223	23.6588	NaN	NaN	23.8499	NaN	NaN	NaN	NaN	NaN	NaN	NaN	NaN	NaN	NaN
919	P26373	P26373	P26373	RL13_HUMAN	sp	60S ribosomal protein L13	Homo sapiens		RPL13	4	4	19	19	24.261	0.00052576	5.4466	143580000	15953000	12	1	NaN	NaN	NaN	NaN	NaN	NaN	NaN	NaN	23.5694	NaN	NaN	NaN	NaN	22.0808	NaN	22.4419	NaN	21.3045	21.552	NaN	NaN	NaN	NaN	NaN	NaN	NaN	NaN	NaN	NaN
920	P26440	P26440	P26440	IVD_HUMAN	sp	Isovaleryl-CoA dehydrogenase, mitochondrial	Homo sapiens		IVD	9	9	24.6	24.6	46.65	0	47.354	2560500000	116390000	88	1	23.8538	25.2293	24.1558	24.9564	24.4615	24.1469	24.5683	23.634	23.7636	25.0374	24.7	23.6764	23.9886	23.2521	24.1966	24.0463	23.5237	24.202	23.7896	24.0846	24.5237	NaN	NaN	24.8985	NaN	24.3856	24.4345	NaN	NaN
921	P26447	P26447	P26447	S10A4_HUMAN	sp	Protein S100-A4	Homo sapiens		S100A4	5	5	36.6	36.6	11.728	0	10.76	3557200000	592860000	86	1	24.663	25.7243	25.5334	25.6359	26.1741	24.4308	25.3115	23.0656	23.5249	21.423	25.9321	24.6143	25.7085	23.8073	24.7669	24.1725	24.6473	24.8851	25.5684	25.7527	NaN	NaN	NaN	23.1182	NaN	22.9851	24.0178	22.6161	23.1497
922	P26583	P26583	P26583	HMGB2_HUMAN	sp	High mobility group protein B2	Homo sapiens		HMGB2	12	10	45	34.9	24.033	0	74.724	17149000000	2858100000	345	1	26.9179	27.4043	27.9268	27.8933	27.6705	26.9769	27.8157	27.0917	26.1489	26.4129	27.7384	26.997	26.6477	25.9698	26.85	26.8018	27.0863	26.4181	27.4031	27.5225	NaN	NaN	NaN	NaN	NaN	NaN	NaN	NaN	NaN
923	P26599;O95758	P26599	P26599	PTBP1_HUMAN	sp	Polypyrimidine tract-binding protein 1	Homo sapiens		PTBP1	13	13	39	39	57.221	0	76.22	2934100000	154420000	160	2	24.0275	24.4514	24.6368	24.3991	24.476	24.3735	24.6191	24.958	25.9943	24.4268	24.4661	24.3006	23.886	24.6863	24.2781	24.8359	24.7132	24.6023	24.7123	24.4127	NaN	NaN	24.4377	22.2818	NaN	23.6587	NaN	24.5221	25.223
924	P26639;A2RTX5	P26639	P26639	SYTC_HUMAN	sp	Threonine--tRNA ligase, cytoplasmic	Homo sapiens		TARS	25	25	38.7	38.7	83.434	0	82.442	7666400000	182530000	231	2	25.0416	25.7375	24.9514	27.0497	26.026	25.1352	26.1939	24.85	24.4463	25.9059	25.773	24.6952	24.9571	24.0416	24.6415	23.8394	24.8845	25.3315	24.9003	25.3572	26.4867	25.5286	25.8714	26.0826	26.2382	26.7447	26.226	25.69	25.4273
925	P26640	P26640	P26640	SYVC_HUMAN	sp	Valine--tRNA ligase	Homo sapiens		VARS	9	9	9.7	9.7	140.47	0	23.538	959690000	16266000	51	1	NaN	23.4922	NaN	23.8214	NaN	NaN	NaN	NaN	23.651	23.155	23.3174	NaN	NaN	23.8485	23.1134	NaN	NaN	NaN	NaN	NaN	NaN	NaN	NaN	24.0259	NaN	NaN	NaN	NaN	24.0074
926	P26641	P26641	P26641	EF1G_HUMAN	sp	Elongation factor 1-gamma	Homo sapiens		EEF1G	25	25	55.1	55.1	50.118	0	199.54	25787000000	1074400000	578	1	26.2742	27.55	26.8597	27.8413	27.157	27.0688	26.9757	27.0088	27.6348	28.121	27.359	26.5531	26.4042	26.6583	27.0428	26.6183	26.6606	26.9865	27.1466	27.3669	28.336	26.9652	28.097	27.7918	28.0879	27.9832	27.9971	28.2609	28.2661
927	P26927;Q2TV78	P26927	P26927	HGFL_HUMAN	sp	Hepatocyte growth factor-like protein	Homo sapiens		MST1	5	5	9.1	9.1	80.319	0	14.729	311640000	8201200	22	2	NaN	NaN	NaN	NaN	NaN	NaN	23.0718	23.4074	23.1455	NaN	NaN	NaN	NaN	NaN	NaN	22.5546	NaN	NaN	NaN	NaN	22.5222	NaN	NaN	22.6001	22.9386	22.7738	23.2178	22.4711	24.236
928	P27105;Q8TAV4	P27105	P27105	STOM_HUMAN	sp	Erythrocyte band 7 integral membrane protein	Homo sapiens		STOM	25	25	77.8	77.8	31.73	0	323.31	482490000000	32166000000	3975	2	32.1042	32.1597	31.6607	31.9532	31.6613	31.4166	31.4696	30.6521	30.9693	30.9821	31.8993	31.9973	31.7055	31.8106	32.139	32.577	31.4001	31.44	32.2593	31.4309	30.7649	31.3217	31.9594	30.8608	31.5675	30.5649	31.1461	31.8802	29.6077
929	P27169	P27169	P27169	PON1_HUMAN	sp	Serum paraoxonase/arylesterase 1	Homo sapiens		PON1	9	9	33	33	39.731	0	101.03	3077900000	205190000	126	1	NaN	NaN	24.9876	NaN	24.405	24.4594	24.8305	24.1639	25.156	24.0155	NaN	NaN	24.6313	24.52	24.5768	25.2203	25.4086	24.4454	23.6217	23.7163	25.747	25.7322	24.8221	25.1583	25.7721	23.6551	24.9742	25.4822	25.0544
930	P27338;P21397	P27338	P27338	AOFB_HUMAN	sp	Amine oxidase [flavin-containing] B	Homo sapiens		MAOB	28	28	61	61	58.762	0	323.31	32281000000	1113100000	744	2	26.9077	28.2975	26.4745	28.3406	26.6638	26.5375	26.7844	26.0287	27.1474	27.7138	27.8594	27.0541	28.3454	26.4472	28.2066	28.6975	26.9808	27.3117	27.7727	28.0064	27.792	27.1079	26.5284	27.6238	27.3359	26.7361	27.4208	27.1429	26.1167
931	P27348	P27348	P27348	1433T_HUMAN	sp	14-3-3 protein theta	Homo sapiens		YWHAQ	20	13	60.4	42.9	27.764	0	323.31	17887000000	1277600000	408	1	26.6792	27.9963	26.9599	26.196	27.5249	26.4783	26.7106	26.5539	27.4567	27.8421	26.8057	26.9974	27.8149	27.2237	27.4539	28.1328	27.2116	27.6487	27.4624	27.3904	25.1356	23.2243	24.9615	25.3872	24.3396	NaN	NaN	24.7954	NaN
932	P27361;P31152;Q16659	P27361	P27361	MK03_HUMAN	sp	Mitogen-activated protein kinase 3	Homo sapiens		MAPK3	7	3	22.7	10.6	43.135	0.00052966	5.5834	384740000	17488000	12	3	NaN	NaN	NaN	22.5603	NaN	NaN	NaN	NaN	NaN	22.4254	NaN	NaN	NaN	NaN	NaN	NaN	NaN	22.8047	NaN	NaN	22.6502	NaN	NaN	NaN	NaN	NaN	NaN	NaN	NaN
933	P27694	P27694	P27694	RFA1_HUMAN	sp	Replication protein A 70 kDa DNA-binding subunit	Homo sapiens		RPA1	5	5	12.7	12.7	68.137	0.00054795	6.2938	283700000	9456600	4	1	NaN	NaN	NaN	NaN	NaN	NaN	NaN	NaN	NaN	NaN	NaN	NaN	NaN	NaN	NaN	NaN	NaN	NaN	NaN	21.9323	NaN	NaN	NaN	NaN	NaN	NaN	NaN	NaN	NaN
934	P27695	P27695	P27695	APEX1_HUMAN	sp	DNA-(apurinic or apyrimidinic site) lyase	Homo sapiens		APEX1	13	13	53.1	53.1	35.554	0	112.41	3008600000	214900000	134	1	24.692	24.7251	25.1113	24.9837	24.4862	24.8396	25.113	24.6434	24.7694	23.7431	25.4842	24.5209	24.1446	23.8392	24.9228	24.3028	24.3754	23.6785	25.4917	24.8562	24.3065	NaN	NaN	23.3582	24.1548	24.3803	25.16	24.4546	23.8585
935	P27701	P27701	P27701	CD82_HUMAN	sp	CD82 antigen	Homo sapiens		CD82	4	4	19.9	19.9	29.625	0	15.65	1177300000	90561000	58	1	NaN	24.3299	23.8616	23.3554	23.5374	NaN	NaN	NaN	NaN	21.4613	23.0414	23.2176	23.2857	23.2781	23.8235	24.2653	23.2317	NaN	24.047	23.7046	NaN	NaN	NaN	NaN	NaN	NaN	NaN	NaN	NaN
936	P27708	P27708	P27708	PYR1_HUMAN	sp	CAD protein	Homo sapiens		CAD	12	12	7.1	7.1	242.98	0	29.924	1113400000	10809000	69	1	23.4284	22.4504	23.0717	23.6667	23.5449	23.0517	23.2283	22.9486	23.422	23.6633	23.2545	23.164	22.6612	22.9056	NaN	NaN	22.5804	23.3026	22.7341	22.9262	22.8249	23.6263	23.7906	23.7489	23.2378	23.4723	23.1768	23.1256	23.2943
937	P27797	P27797	P27797	CALR_HUMAN	sp	Calreticulin	Homo sapiens		CALR	28	28	77	77	48.141	0	323.31	153990000000	7333000000	1996	1	29.6351	30.9638	30.3	31.1288	30.7059	30.1146	30.9875	29.5434	30.1874	30.7384	30.6595	29.8745	30.5038	28.9592	30.3347	30.2488	29.7596	30.0879	30.6203	30.5776	29.918	28.2967	28.2518	29.5745	29.1704	29.189	29.5033	28.7847	28.8623
938	P27824	P27824	P27824	CALX_HUMAN	sp	Calnexin	Homo sapiens		CANX	34	34	50.5	50.5	67.567	0	323.31	70348000000	2198400000	1273	1	28.8946	29.9121	28.9179	29.426	29.3597	29.0618	29.2714	28.2066	28.9089	29.4973	28.9263	28.6963	28.68	28.2915	28.915	29.1627	28.5805	28.72	28.9653	28.8476	28.9405	27.7839	28.0338	29.0581	28.2507	28.2906	28.453	27.6717	27.4662
939	P27918	P27918	P27918	PROP_HUMAN	sp	Properdin	Homo sapiens		CFP	7	7	22.6	22.6	51.276	0	12.554	2597200000	129860000	80	1	24.967	24.0153	24.9245	24.5388	24.2637	24.1223	24.9893	25.0084	23.8103	23.6482	24.4936	24.5932	23.777	23.6556	24.9139	24.5138	23.8269	23.331	24.5369	24.1486	26.2012	25.3153	23.7742	24.4149	24.9135	25.5781	25.4934	24.2338	24.9899
940	P27986	P27986	P27986	P85A_HUMAN	sp	Phosphatidylinositol 3-kinase regulatory subunit alpha	Homo sapiens		PIK3R1	8	7	12.3	11.3	83.597	0	14.858	289970000	7435100	14	1	NaN	22.4231	22.0566	22.8688	NaN	NaN	NaN	NaN	NaN	22.5522	NaN	22.036	NaN	NaN	NaN	NaN	NaN	22.6102	NaN	22.1349	NaN	NaN	NaN	NaN	NaN	NaN	NaN	NaN	NaN
941	P28062	P28062	P28062	PSB8_HUMAN	sp	Proteasome subunit beta type-8	Homo sapiens		PSMB8	11	11	56.5	56.5	30.354	0	194.78	3744900000	208050000	105	1	22.467	24.3093	25.6572	24.7115	24.0133	23.0578	24.5183	24.2315	23.3621	22.7776	25.622	24.6944	24.8119	24.3826	26.1793	25.9013	24.8774	25.1193	25.9911	24.8846	NaN	NaN	NaN	NaN	NaN	NaN	NaN	NaN	NaN
942	P28065	P28065	P28065	PSB9_HUMAN	sp	Proteasome subunit beta type-9	Homo sapiens		PSMB9	5	5	30.6	30.6	23.264	0	12.548	2234200000	203110000	21	1	NaN	23.5433	24.5608	24.1948	NaN	NaN	NaN	NaN	NaN	NaN	24.9609	24.889	24.1048	24.1886	25.3664	24.1017	NaN	NaN	25.3662	24.4273	NaN	NaN	NaN	NaN	NaN	NaN	NaN	NaN	NaN
943	P28066	P28066	P28066	PSA5_HUMAN	sp	Proteasome subunit alpha type-5	Homo sapiens		PSMA5	10	10	60.6	60.6	26.411	0	277.3	24588000000	2235300000	417	1	28.5551	27.7684	28.4713	28.1364	27.8906	27.5241	28.1719	28.0676	27.5287	26.3377	27.9723	28.3997	28.2673	28.4259	28.3082	27.6398	28.2246	27.9398	28.2886	28.0902	26.1472	27.1874	27.5597	25.3695	24.595	23.294	24.1217	26.5457	NaN
944	P28070	P28070	P28070	PSB4_HUMAN	sp	Proteasome subunit beta type-4	Homo sapiens		PSMB4	8	8	48.5	48.5	29.204	0	153.26	11152000000	1013800000	357	1	27.1836	26.2065	27.178	26.7852	26.2379	26.2511	27.0871	27.0402	26.0893	25.1208	26.6266	27.0957	26.959	27.0266	27.4519	26.6078	27.2897	26.7778	27.206	26.844	23.7033	26.0367	26.0675	22.9959	23.2581	NaN	NaN	24.7525	NaN
945	P28072	P28072	P28072	PSB6_HUMAN	sp	Proteasome subunit beta type-6	Homo sapiens		PSMB6	8	8	44.8	44.8	25.357	0	52.955	7408500000	673500000	129	1	25.1913	24.1035	26.9259	25.1671	25.0315	25.1105	25.252	26.2357	23.8832	22.3433	26.4054	26.8212	25.0409	26.7774	25.9164	24.888	26.239	26.0599	26.451	24.7761	NaN	25.4553	24.4157	NaN	23.1604	23.263	23.0082	23.5763	NaN
946	P28074	P28074	P28074	PSB5_HUMAN	sp	Proteasome subunit beta type-5	Homo sapiens		PSMB5	12	12	54.4	54.4	28.48	0	168.98	10100000000	673320000	289	1	25.9283	24.9272	27.4891	25.7356	24.9867	25.2857	25.902	27.2285	24.618	NaN	26.6599	27.5301	25.8546	27.3636	26.7257	25.3769	26.9447	26.9743	27.079	25.7794	NaN	25.4923	23.6787	NaN	NaN	NaN	NaN	NaN	NaN
947	P28161	P28161	P28161	GSTM2_HUMAN	sp	Glutathione S-transferase Mu 2	Homo sapiens		GSTM2	8	3	35.8	16.1	25.744	0.0009574	3.6967	763350000	47709000	11	1	NaN	NaN	24.7692	NaN	23.5609	NaN	NaN	NaN	NaN	NaN	NaN	NaN	23.0047	NaN	NaN	NaN	23.4157	23.5815	23.2448	NaN	NaN	NaN	NaN	NaN	NaN	NaN	NaN	NaN	NaN
948	P28289;Q9NZQ9	P28289	P28289	TMOD1_HUMAN	sp	Tropomodulin-1	Homo sapiens		TMOD1	21	20	68	65.7	40.569	0	231.75	8021900000	422200000	277	2	27.168	24.6927	26.3846	25.0372	25.788	26.5417	25.8728	27.1691	26.5322	23.4992	26.0636	27.4394	26.7839	27.9738	25.5965	26.2861	27.2968	26.8395	25.6892	26.5034	NaN	25.8138	26.5725	24.7577	22.4686	24.2691	25.19	24.9217	25.5126
949	P28331	P28331	P28331	NDUS1_HUMAN	sp	NADH-ubiquinone oxidoreductase 75 kDa subunit, mitochondrial	Homo sapiens		NDUFS1	30	30	53.6	53.6	79.467	0	323.31	12418000000	302870000	455	1	25.6558	26.8357	26.3021	27.0109	26.6542	25.7113	26.3279	24.516	25.7729	25.8342	26.2741	25.7297	25.8931	25.0269	26.5886	27.3234	25.6155	25.6175	26.8716	26.138	26.4133	25.7147	24.3001	26.8903	26.6826	26.6675	26.8029	26.3606	26.465
950	P28482	P28482	P28482	MK01_HUMAN	sp	Mitogen-activated protein kinase 1	Homo sapiens		MAPK1	20	16	69.7	61.1	41.389	0	209.44	13995000000	636140000	403	1	26.2297	26.4436	26.4286	26.8677	26.8843	26.5401	26.35	26.1348	26.2675	26.6239	26.5109	26.1211	26.0735	25.9625	26.262	25.8245	26.3294	26.4495	26.2423	26.5578	26.5256	26.2763	26.693	26.5862	26.7575	26.5757	26.747	26.9382	26.7796
951	P28676	P28676	P28676	GRAN_HUMAN	sp	Grancalcin	Homo sapiens		GCA	10	10	48.4	48.4	24.01	0	77.344	13295000000	1329500000	317	1	25.8762	26.9687	26.765	26.3857	26.936	26.6204	27.4205	27.0703	25.3454	25.7701	27.1461	27.3036	26.2519	25.8279	27.628	26.699	26.6909	26.169	27.721	27.2539	25.248	NaN	NaN	NaN	NaN	NaN	24.0276	25.8095	NaN
952	P28838	P28838	P28838	AMPL_HUMAN	sp	Cytosol aminopeptidase	Homo sapiens		LAP3	24	24	59.5	59.5	56.166	0	162.24	10645000000	367060000	463	1	25.6318	25.8536	25.5888	26.7882	26.052	25.8838	25.9595	25.1524	27.1792	26.2357	25.4996	25.5713	26.01	25.815	25.295	26.2691	24.6072	25.7785	25.4252	25.8274	26.6009	26.5385	26.5487	26.4532	26.4619	26.8261	26.859	26.7603	26.941
953	P29122	P29122	P29122	PCSK6_HUMAN	sp	Proprotein convertase subtilisin/kexin type 6	Homo sapiens		PCSK6	5	5	6.4	6.4	106.42	0	10.919	802780000	16383000	45	1	NaN	22.7916	22.6439	22.6421	22.7968	NaN	NaN	22.6333	NaN	23.3924	22.6107	NaN	22.232	21.4318	22.4984	23.4131	22.1591	21.9272	22.6637	22.0885	NaN	NaN	NaN	23.0831	22.6899	22.4013	NaN	NaN	NaN
954	P29144	P29144	P29144	TPP2_HUMAN	sp	Tripeptidyl-peptidase 2	Homo sapiens		TPP2	59	59	55.7	55.7	138.35	0	323.31	66230000000	1051300000	1849	1	29.2563	29.0081	28.8931	29.1745	29.0636	28.901	28.7759	28.3405	28.0649	28.6556	29.1093	29.0079	29.2389	28.6328	29.0367	29.3063	28.7233	28.7628	28.9644	28.8633	28.5747	29.5218	29.1039	28.6738	28.9672	29.1803	28.8592	28.9587	28.8817
955	P29218	P29218	P29218	IMPA1_HUMAN	sp	Inositol monophosphatase 1	Homo sapiens		IMPA1	12	12	43	43	30.188	0	36.746	4543000000	283940000	146	1	23.1309	25.2908	24.3138	24.6883	25.0823	24.2531	24.1788	24.2232	24.4925	25.4965	24.3294	24.3711	25.3979	24.4254	24.8782	24.5946	25.2759	25.0312	25.5294	25.1526	24.1242	NaN	24.5088	24.016	23.9667	NaN	NaN	24.5627	NaN
956	P29350	P29350	P29350	PTN6_HUMAN	sp	Tyrosine-protein phosphatase non-receptor type 6	Homo sapiens		PTPN6	33	33	62.7	62.7	67.56	0	323.31	39832000000	1138100000	970	1	27.8394	28.6976	28.1669	28.1283	28.537	28.3224	28.1094	27.7747	27.4549	28.7511	28.5939	27.6903	27.9679	26.9473	27.434	26.9484	28.2028	28.3688	27.6847	28.4071	28.5072	27.8056	27.9117	28.483	27.9828	28.2653	28.2181	27.8747	27.2285
957	P29401	P29401	P29401	TKT_HUMAN	sp	Transketolase	Homo sapiens		TKT	43	43	84.3	84.3	67.877	0	323.31	270020000000	10801000000	3788	1	30.9814	31.0031	31.3735	31.3095	31.1238	30.8977	31.3469	30.8544	30.2914	30.7058	31.1159	30.6597	31.0751	29.9234	31.1551	29.8593	30.7406	30.5476	31.3275	31.2782	31.7182	31.332	30.2608	30.7094	30.8086	31.6035	31.1709	30.8556	30.653
958	P29466	P29466	P29466	CASP1_HUMAN	sp	Caspase-1	Homo sapiens		CASP1	4	4	8.4	8.4	45.158	0.0041247	3.0958	158610000	8347700	5	1	NaN	NaN	NaN	NaN	NaN	20.9079	NaN	NaN	23.0026	NaN	NaN	NaN	NaN	NaN	NaN	NaN	21.235	NaN	21.2384	21.0099	NaN	NaN	NaN	NaN	NaN	NaN	NaN	NaN	NaN
959	P48594;P29508	P48594;P29508	P29508	SPB3_HUMAN	sp	Serpin B3	Homo sapiens		SERPINB3	6	6	14.4	14.4	44.853	0.0005291	5.5378	270200000	12867000	12	2	24.1529	NaN	NaN	NaN	NaN	23.7482	NaN	NaN	NaN	NaN	NaN	23.3741	NaN	NaN	24.2868	NaN	23.7241	NaN	NaN	NaN	NaN	NaN	NaN	NaN	NaN	NaN	NaN	NaN	NaN
960	P29590	P29590	P29590	PML_HUMAN	sp	Protein PML	Homo sapiens		PML	2	2	2.3	2.3	97.55	0.010013	2.1774	44936000	917060	6	1	NaN	NaN	NaN	NaN	NaN	NaN	NaN	NaN	NaN	NaN	NaN	NaN	NaN	NaN	NaN	NaN	NaN	NaN	NaN	NaN	NaN	NaN	NaN	NaN	NaN	NaN	NaN	NaN	NaN
961	P29622	P29622	P29622	KAIN_HUMAN	sp	Kallistatin	Homo sapiens		SERPINA4	11	11	35.4	35.4	48.541	0	31.513	3040900000	138220000	93	1	NaN	NaN	23.7372	NaN	23.6577	23.3565	23.4717	24.3026	25.6457	24.3542	NaN	22.7294	24.1172	24.7498	24.3055	24.6981	23.3052	22.874	24.1641	22.8432	26.2784	24.8184	24.1112	24.6118	25.0592	23.8673	25.0223	26.1677	24.9067
962	P29692	P29692	P29692	EF1D_HUMAN	sp	Elongation factor 1-delta	Homo sapiens		EEF1D	8	8	41.3	41.3	31.121	0	119.11	3540800000	221300000	113	1	24.4288	24.5753	24.1029	24.6635	24.665	24.4463	24.8168	24.745	26.0545	23.8446	24.8412	24.1782	24.0364	24.3617	23.8612	24.6525	24.1612	24.1659	24.6272	24.4375	24.8099	25.5253	26.0407	25.0572	25.0035	25.7538	25.2701	26.2926	26.4172
963	P29728	P29728	P29728	OAS2_HUMAN	sp	2'-5'-oligoadenylate synthase 2	Homo sapiens		OAS2	1	1	2.8	2.8	82.43	0.0041096	3.0659	10674000	313930	1	1	NaN	NaN	NaN	NaN	NaN	NaN	NaN	NaN	NaN	NaN	NaN	NaN	NaN	NaN	NaN	NaN	NaN	NaN	NaN	NaN	NaN	NaN	NaN	NaN	NaN	NaN	NaN	NaN	NaN
964	P29966	P29966	P29966	MARCS_HUMAN	sp	Myristoylated alanine-rich C-kinase substrate	Homo sapiens		MARCKS	3	3	13.6	13.6	31.554	0	9.9881	248650000	17761000	18	1	NaN	NaN	NaN	21.625	NaN	NaN	21.6478	NaN	24.7216	NaN	NaN	NaN	NaN	22.3744	21.2225	22.4395	NaN	NaN	21.6994	NaN	NaN	NaN	NaN	NaN	NaN	NaN	NaN	NaN	NaN
965	P30038	P30038	P30038	AL4A1_HUMAN	sp	Delta-1-pyrroline-5-carboxylate dehydrogenase, mitochondrial	Homo sapiens		ALDH4A1	9	9	23.8	23.8	61.719	0	22.476	815280000	27176000	30	1	NaN	NaN	NaN	NaN	NaN	NaN	NaN	NaN	NaN	NaN	NaN	NaN	NaN	NaN	NaN	NaN	NaN	NaN	NaN	NaN	24.2028	NaN	NaN	23.3457	23.4579	NaN	NaN	NaN	NaN
966	P30040	P30040	P30040	ERP29_HUMAN	sp	Endoplasmic reticulum resident protein 29	Homo sapiens		ERP29	9	9	43.7	43.7	28.993	0	34.097	5782900000	413060000	173	1	24.9904	25.6828	24.4403	25.761	25.4317	24.9544	25.6939	24.638	25.5471	25.5279	25.0097	25.1112	25.2367	24.6382	25.3357	25.2865	25.0008	25.3496	25.5954	25.4524	24.0946	NaN	23.6539	NaN	NaN	NaN	24.5065	24.6182	NaN
967	P30041	P30041	P30041	PRDX6_HUMAN	sp	Peroxiredoxin-6	Homo sapiens		PRDX6	25	25	83	83	25.035	0	323.31	342030000000	22802000000	2061	1	32.611	30.8785	32.1397	31.6212	31.6334	31.6669	31.9055	31.9812	31.392	30.2284	31.6863	32.0101	31.349	31.9803	31.1424	30.4142	32.1325	31.8647	31.0512	31.4277	28.9563	31.0707	31.3549	29.007	29.9012	29.035	29.1971	30.8703	28.2763
968	P30043	P30043	P30043	BLVRB_HUMAN	sp	Flavin reductase (NADPH)	Homo sapiens		BLVRB	19	19	77.7	77.7	22.119	0	323.31	398780000000	36253000000	2657	1	32.0054	30.4286	32.7305	30.4014	30.9565	31.703	31.479	33.2328	31.3436	27.8049	31.7105	32.9366	31.9542	33.1379	32.2268	31.4348	33.0191	32.4277	32.1969	32.1109	26.7672	29.8729	29.8408	27.5158	28.4806	28.3731	28.2357	28.4824	28.1022
969	P30044	P30044	P30044	PRDX5_HUMAN	sp	Peroxiredoxin-5, mitochondrial	Homo sapiens		PRDX5	3	3	16.8	16.8	22.086	0	6.584	269460000	20728000	8	1	NaN	NaN	NaN	NaN	22.4835	NaN	NaN	NaN	NaN	NaN	NaN	NaN	NaN	NaN	NaN	NaN	NaN	NaN	23.3253	NaN	NaN	NaN	NaN	NaN	NaN	NaN	NaN	NaN	NaN
970	P30048	P30048	P30048	PRDX3_HUMAN	sp	Thioredoxin-dependent peroxide reductase, mitochondrial	Homo sapiens		PRDX3	11	11	55.5	55.5	27.692	0	121.8	17015000000	1134300000	251	1	25.9281	27.3406	27.2637	27.6943	26.8333	26.5487	27.3288	26.446	26.334	26.4141	27.7609	26.9514	26.8716	26.3556	27.774	28.27	26.9277	26.8461	27.8971	27.0754	23.9809	24.8155	24.7417	23.5173	NaN	NaN	NaN	24.8254	NaN
971	P30049	P30049	P30049	ATPD_HUMAN	sp	ATP synthase subunit delta, mitochondrial	Homo sapiens		ATP5F1D	1	1	8.3	8.3	17.49	0.010021	2.1893	6895800	1379200	1	1	NaN	NaN	NaN	NaN	NaN	NaN	NaN	NaN	NaN	NaN	NaN	NaN	NaN	NaN	NaN	NaN	NaN	NaN	20.5136	NaN	NaN	NaN	NaN	NaN	NaN	NaN	NaN	NaN	NaN
972	P30084	P30084	P30084	ECHM_HUMAN	sp	Enoyl-CoA hydratase, mitochondrial	Homo sapiens		ECHS1	12	12	50.3	50.3	31.387	0	103.99	3072100000	170670000	103	1	23.7853	24.8274	23.2451	23.4114	24.0591	23.5937	23.9848	NaN	24.7875	25.5347	24.4639	23.8077	24.7141	23.9449	24.4466	24.5776	24.3744	24.8496	24.0622	24.9183	NaN	NaN	NaN	NaN	NaN	NaN	NaN	NaN	NaN
973	P30085	P30085	P30085	KCY_HUMAN	sp	UMP-CMP kinase	Homo sapiens		CMPK1	9	9	59.2	59.2	22.222	0	36.427	2215000000	201360000	105	1	24.0679	24.1397	24.8137	NaN	23.0404	23.6801	24.6801	25.4961	23.6702	23.8536	23.8315	24.3777	23.8314	24.3788	24.5943	23.9465	25.049	24.9251	24.5225	24.6672	NaN	NaN	NaN	NaN	NaN	NaN	NaN	NaN	NaN
974	P30086	P30086	P30086	PEBP1_HUMAN	sp	Phosphatidylethanolamine-binding protein 1	Homo sapiens		PEBP1	11	11	79.7	79.7	21.057	0	292.43	17651000000	1765100000	386	1	26.0139	25.8943	28.2742	26.7684	25.9309	25.9314	27.3684	28.3585	26.1109	24.2564	27.6464	27.9809	26.2006	27.8899	27.9449	26.6292	27.7104	27.7567	27.8318	26.7843	NaN	NaN	24.3259	NaN	NaN	NaN	NaN	23.7496	NaN
975	P30101	P30101	P30101	PDIA3_HUMAN	sp	Protein disulfide-isomerase A3	Homo sapiens		PDIA3	45	45	68.5	68.5	56.782	0	323.31	231710000000	7990200000	3072	1	30.191	31.362	30.332	31.059	31.1386	30.375	30.4816	29.6271	30.444	31.2896	30.846	30.3665	31.1695	29.904	30.9264	30.9227	30.4577	30.6898	31.1661	31.1299	30.2755	28.8471	29.1609	30.2836	29.8904	30.0789	30.3144	30.2687	30.0042
976	P30153;P30154	P30153	P30153	2AAA_HUMAN	sp	Serine/threonine-protein phosphatase 2A 65 kDa regulatory subunit A alpha isoform	Homo sapiens		PPP2R1A	27	27	55	55	65.308	0	180.74	11738000000	366820000	353	2	26.0476	26.2836	26.2331	24.3242	25.7649	24.6733	25.2554	26.3353	28.1259	26.4264	25.4114	26.8311	27.3583	28.2918	26.8898	27.7204	26.7623	27.4623	26.4941	26.1602	23.1291	23.7142	25.0825	24.389	24.6764	23.1922	24.1954	23.9257	26.1718
977	P30273	P30273	P30273	FCERG_HUMAN	sp	High affinity immunoglobulin epsilon receptor subunit gamma	Homo sapiens		FCER1G	2	2	23.3	23.3	9.6674	0.0093498	2.3339	300330000	100110000	5	1	NaN	NaN	21.959	NaN	22.1359	NaN	NaN	NaN	21.5155	NaN	22.0068	21.9425	22.0263	NaN	22.7945	23.5902	21.6034	21.7565	22.653	NaN	NaN	NaN	NaN	NaN	NaN	NaN	NaN	NaN	NaN
978	P30405;Q9UNP9;P49792	P30405	P30405	PPIF_HUMAN	sp	Peptidyl-prolyl cis-trans isomerase F, mitochondrial	Homo sapiens		PPIF	11	10	51.7	48.3	22.04	0	146.61	6598100000	599820000	187	3	NaN	26.3304	26.3498	26.8805	25.3818	23.7872	25.7605	24.9368	23.6113	24.712	27.4524	25.0774	25.0197	24.4723	27.5019	25.6295	25.253	26.3127	27.1104	26.5976	NaN	NaN	NaN	22.0215	NaN	NaN	NaN	21.7737	NaN
979	P30419;O60551	P30419	P30419	NMT1_HUMAN	sp	Glycylpeptide N-tetradecanoyltransferase 1	Homo sapiens		NMT1	5	5	12.3	12.3	56.806	0	11.568	538630000	25649000	13	2	NaN	23.5259	NaN	23.9032	22.9097	NaN	22.9358	NaN	NaN	23.2458	NaN	NaN	NaN	NaN	NaN	22.5434	NaN	22.8409	NaN	NaN	NaN	NaN	NaN	NaN	NaN	NaN	NaN	NaN	NaN
980	P30519	P30519	P30519	HMOX2_HUMAN	sp	Heme oxygenase 2	Homo sapiens		HMOX2	1	1	5.1	5.1	36.032	0.0057497	2.7688	7558200	419900	1	1	NaN	NaN	NaN	NaN	NaN	NaN	NaN	NaN	NaN	NaN	NaN	NaN	NaN	NaN	NaN	NaN	NaN	NaN	NaN	NaN	NaN	NaN	NaN	NaN	NaN	NaN	NaN	NaN	NaN
981	P30520;Q8N142	P30520	P30520	PURA2_HUMAN	sp	Adenylosuccinate synthetase isozyme 2	Homo sapiens		ADSS	16	16	41.4	41.4	50.097	0	57.607	3840000000	192000000	155	2	24.7374	25.1918	24.98	24.9561	24.5257	24.6639	24.8302	24.6279	23.6453	24.8611	25.2944	24.6845	24.2931	NaN	24.7269	23.3055	25.0364	24.712	24.9978	25.5947	24.4458	25.0249	NaN	25.0535	NaN	25.3748	24.8707	24.7639	NaN
982	P30566;A0A1W2PRX2	P30566	P30566	PUR8_HUMAN	sp	Adenylosuccinate lyase	Homo sapiens		ADSL	17	17	49.4	49.4	54.889	0	163.08	8401500000	336060000	286	2	26.5364	24.6545	25.3145	23.7561	24.9702	25.2934	24.9513	26.5365	26.6027	25.4204	25.0384	26.6744	26.2935	27.6994	25.3282	25.7482	26.8081	26.4275	25.0963	25.7115	23.9005	27.076	27.7172	25.5683	25.6499	25.522	25.1355	26.649	27.3406
983	P30613	P30613	P30613	KPYR_HUMAN	sp	Pyruvate kinase PKLR	Homo sapiens		PKLR	33	31	60.3	57.3	61.829	0	291.7	8590800000	245450000	374	1	26.1823	22.887	24.9956	22.2432	23.0487	25.9727	24.1363	26.873	26.006	NaN	24.8551	26.3012	26.732	28.27	25.0422	25.7711	27.9244	26.7985	25.7435	25.5065	23.3475	27.3291	28.0277	25.2305	24.5099	27.0075	25.814	25.8352	27.5218
984	P30622	P30622	P30622	CLIP1_HUMAN	sp	CAP-Gly domain-containing linker protein 1	Homo sapiens		CLIP1	9	7	6.8	5.4	162.24	0.00052219	5.3225	1137500000	14218000	15	1	NaN	NaN	NaN	NaN	NaN	NaN	NaN	NaN	NaN	22.5705	NaN	NaN	NaN	NaN	NaN	NaN	NaN	NaN	NaN	NaN	NaN	NaN	NaN	NaN	NaN	NaN	NaN	NaN	NaN
985	P30626	P30626	P30626	SORCN_HUMAN	sp	Sorcin	Homo sapiens		SRI	7	7	33.8	33.8	21.676	0	12.496	2720600000	226720000	73	1	23.5945	23.0368	25.2426	22.7438	23.2952	23.7905	23.8962	25.5066	22.9258	NaN	24.8427	25.4031	23.9917	25.6105	25.5643	25.2889	25.0939	25.3787	25.5162	23.6191	NaN	NaN	NaN	NaN	21.9675	NaN	NaN	NaN	NaN
986	P30711	P30711	P30711	GSTT1_HUMAN	sp	Glutathione S-transferase theta-1	Homo sapiens		GSTT1	6	6	29.2	29.2	27.335	0	21.618	824240000	82424000	31	1	NaN	NaN	22.7687	NaN	NaN	NaN	NaN	23.6656	22.0839	NaN	NaN	NaN	21.8466	NaN	22.2573	NaN	24.3187	22.6719	24.1427	NaN	NaN	NaN	NaN	NaN	NaN	NaN	NaN	NaN	NaN
987	P30740;O75830	P30740	P30740	ILEU_HUMAN	sp	Leukocyte elastase inhibitor	Homo sapiens		SERPINB1	30	29	67	64.4	42.741	0	323.31	256850000000	13519000000	2964	2	30.2196	31.1262	31.1408	31.9764	31.199	30.9396	31.2025	30.7553	29.8175	30.9567	31.0858	30.7803	30.5901	29.5595	31.2258	29.8181	30.2607	30.4305	31.3326	30.9879	31.6609	30.6702	29.7041	31.0398	30.7477	31.0574	30.9051	30.5641	30.3211
988	P31040	P31040	P31040	SDHA_HUMAN	sp	Succinate dehydrogenase [ubiquinone] flavoprotein subunit, mitochondrial	Homo sapiens		SDHA	24	24	50.5	50.5	72.691	0	323.31	16470000000	531270000	411	1	26.3665	27.1999	26.4021	27.2711	26.4823	26.4841	26.7709	24.8872	25.8912	26.3825	27.121	25.8673	26.38	25.3605	26.7694	27.0352	25.8696	25.9776	26.685	26.5611	27.1565	26.5898	26.3001	27.0904	27.275	27.2166	27.3348	26.8875	25.3357
989	P31146;Q7L014	P31146	P31146	COR1A_HUMAN	sp	Coronin-1A	Homo sapiens		CORO1A	29	29	60.5	60.5	51.026	0	323.31	184390000000	9704600000	2050	2	30.2823	30.8863	30.6761	30.817	30.6571	30.738	30.2749	30.4673	30.0053	30.8255	30.8055	30.1285	30.0636	29.5896	30.3759	29.4524	30.2952	30.3004	30.6343	30.7855	30.8912	30.219	29.4541	30.2841	30.4322	31.0469	30.9091	30.493	30.2729
990	P31150	P31150	P31150	GDIA_HUMAN	sp	Rab GDP dissociation inhibitor alpha	Homo sapiens		GDI1	31	19	83.9	60.4	50.582	0	323.31	42793000000	1711700000	952	1	27.8796	28.3608	28.1619	28.421	28.5587	28.1372	27.8743	27.4792	27.2823	28.2114	28.3489	27.9341	28.687	27.6301	28.516	28.4443	28.1133	28.3009	28.5778	28.5056	28.1409	28.5241	28.0762	28.3682	28.4377	28.2161	28.2838	28.1658	27.4261
991	P31153	P31153	P31153	METK2_HUMAN	sp	S-adenosylmethionine synthase isoform type-2	Homo sapiens		MAT2A	8	7	21.5	18.7	43.66	0	17.811	1584400000	88021000	69	1	24.412	23.7879	23.9939	24.4454	23.8513	23.839	23.7607	23.8363	24.5577	23.386	23.951	23.8248	23.8667	24.0317	24.0603	23.7693	23.9415	23.5109	24.1458	23.7953	NaN	23.6998	NaN	23.971	NaN	NaN	NaN	NaN	NaN
992	P31323	P31323	P31323	KAP3_HUMAN	sp	cAMP-dependent protein kinase type II-beta regulatory subunit	Homo sapiens		PRKAR2B	10	7	32.1	22.2	46.302	0	41.628	1047500000	49882000	24	1	NaN	23.9802	21.9648	NaN	23.012	NaN	NaN	NaN	23.0122	25.4588	NaN	NaN	22.7069	NaN	22.4855	NaN	22.0488	24.4276	NaN	NaN	NaN	NaN	NaN	NaN	NaN	NaN	NaN	NaN	NaN
993	P31327	P31327	P31327	CPSM_HUMAN	sp	Carbamoyl-phosphate synthase [ammonia], mitochondrial	Homo sapiens		CPS1	3	3	2.3	2.3	164.94	0.006135	2.6736	1382600000	17956000	10	1	NaN	NaN	NaN	NaN	NaN	NaN	NaN	NaN	NaN	NaN	NaN	NaN	NaN	NaN	NaN	NaN	NaN	NaN	23.8597	23.759	NaN	NaN	NaN	NaN	NaN	NaN	NaN	NaN	NaN
994	P31415	P31415	P31415	CASQ1_HUMAN	sp	Calsequestrin-1	Homo sapiens		CASQ1	1	1	3.3	3.3	45.16	0.0086059	2.437	1021100000	92826000	10	1	NaN	NaN	NaN	NaN	NaN	NaN	NaN	NaN	NaN	24.8129	NaN	NaN	NaN	NaN	NaN	NaN	NaN	NaN	NaN	NaN	NaN	NaN	24.1901	NaN	NaN	NaN	NaN	24.1068	NaN
995	P31641	P31641	P31641	SC6A6_HUMAN	sp	Sodium- and chloride-dependent taurine transporter	Homo sapiens		SLC6A6	3	3	6.1	6.1	69.829	0.0040761	2.9706	296120000	17419000	15	1	NaN	NaN	NaN	22.9175	22.2891	NaN	NaN	NaN	NaN	NaN	22.103	NaN	NaN	NaN	NaN	NaN	NaN	NaN	NaN	NaN	22.0917	NaN	NaN	22.0229	NaN	NaN	NaN	NaN	NaN
996	P31645	P31645	P31645	SC6A4_HUMAN	sp	Sodium-dependent serotonin transporter	Homo sapiens		SLC6A4	3	3	5.4	5.4	70.324	0.00049116	4.1335	927840000	51547000	12	1	NaN	NaN	23.0905	23.6466	NaN	NaN	NaN	NaN	NaN	NaN	23.2661	NaN	NaN	NaN	NaN	NaN	22.7763	NaN	NaN	23.0527	NaN	NaN	NaN	NaN	NaN	NaN	NaN	NaN	NaN
997	P31930;O75439	P31930	P31930	QCR1_HUMAN	sp	Cytochrome b-c1 complex subunit 1, mitochondrial	Homo sapiens		UQCRC1	20	20	57.9	57.9	52.645	0	323.31	17029000000	709540000	403	2	25.7297	26.803	25.7964	24.9245	25.7977	25.6549	24.9799	24.8543	26.9246	26.8395	26.1912	26.3482	26.6283	26.2355	27.0496	28.6117	26.512	26.5114	27.7385	26.6804	25.0065	26.6234	27.1973	26.2261	25.9688	26.5119	25.381	26.2253	26.7723
998	P31937	P31937	P31937	3HIDH_HUMAN	sp	3-hydroxyisobutyrate dehydrogenase, mitochondrial	Homo sapiens		HIBADH	3	3	13.4	13.4	35.329	0.00050787	4.6992	368580000	28352000	14	1	NaN	22.6128	NaN	NaN	22.614	NaN	NaN	NaN	22.1604	22.4818	NaN	NaN	22.5464	NaN	22.4648	NaN	22.1228	22.4594	22.5476	22.5643	NaN	NaN	NaN	NaN	NaN	NaN	NaN	NaN	NaN
999	P31939	P31939	P31939	PUR9_HUMAN	sp	Bifunctional purine biosynthesis protein PURH	Homo sapiens		ATIC	33	33	69.9	69.9	64.615	0	323.31	33520000000	882110000	1062	1	28.672	27.083	27.6378	27.3272	27.2291	28.5539	27.6901	28.4974	28.1699	27.413	27.6652	27.7312	27.6549	28.0603	27.2145	26.246	28.5908	27.9606	27.8924	27.9672	27.9544	29.3739	28.9055	28.1005	28.3046	29.6151	28.3802	28.4075	28.7081
1000	P31943;P55795	P31943	P31943	HNRH1_HUMAN	sp	Heterogeneous nuclear ribonucleoprotein H	Homo sapiens		HNRNPH1	5	4	18.3	14.5	49.229	0	52.334	2057400000	114300000	92	2	23.8097	23.6742	24.4796	23.6494	23.8168	23.7005	24.3799	24.2749	25.3487	23.0341	24.3812	24.594	23.3645	24.5241	24.5215	24.4733	24.3009	23.7127	24.7435	24.3019	NaN	NaN	NaN	NaN	NaN	NaN	NaN	NaN	23.5608
1001	P31946	P31946	P31946	1433B_HUMAN	sp	14-3-3 protein beta/alpha	Homo sapiens		YWHAB	20	9	83.7	52	28.082	0	323.31	53696000000	3835400000	705	1	29.0051	29.1754	29.1127	28.8959	29.2945	28.8615	29.016	28.7891	28.6372	28.9475	29.0461	28.9855	29.0211	28.7384	28.5924	28.6097	29.0169	28.8249	28.9994	28.8658	26.6836	26.7437	27.986	27.0902	25.7011	23.1783	22.9371	26.9987	NaN
1002	P31947	P31947	P31947	1433S_HUMAN	sp	14-3-3 protein sigma	Homo sapiens		SFN	5	1	14.1	3.2	27.774	0.0096315	2.2075	31581000000	1973800000	96	1	27.9274	28.4249	27.9075	27.9207	28.3597	28.0083	27.6002	27.8081	27.9277	28.5614	28.0488	27.974	28.4565	27.6898	28.1849	28.3621	27.9277	28.1328	28.1119	28.1279	27.3182	NaN	27.2788	26.5382	NaN	NaN	NaN	26.5761	NaN
1003	P31948	P31948	P31948	STIP1_HUMAN	sp	Stress-induced-phosphoprotein 1	Homo sapiens		STIP1	41	41	62.8	62.8	62.639	0	204.79	41840000000	1195400000	869	1	29.2908	27.9743	28.2683	28.4643	28.3307	28.7209	28.3679	29.0398	28.8723	28.6864	28.3052	28.8986	28.6198	28.6291	27.9664	27.8869	28.9624	28.7128	28.0587	28.2409	27.1826	28.2299	27.8569	27.7848	27.4438	28.3652	28.232	27.9187	28.6304
1004	P31949	P31949	P31949	S10AB_HUMAN	sp	Protein S100-A11	Homo sapiens		S100A11	3	3	32.4	32.4	11.74	0	45.575	384380000	76875000	7	1	NaN	NaN	NaN	NaN	NaN	NaN	22.5818	NaN	22.4573	NaN	NaN	22.8677	22.7122	NaN	25.45	23.0287	NaN	NaN	23.1173	NaN	NaN	NaN	NaN	NaN	NaN	NaN	NaN	NaN	NaN
1005	P31997	P31997	P31997	CEAM8_HUMAN	sp	Carcinoembryonic antigen-related cell adhesion molecule 8	Homo sapiens		CEACAM8	6	5	22.1	19.5	38.153	0	118.15	6323700000	421580000	213	1	25.5716	25.9298	25.6551	25.1307	25.4605	25.4783	25.699	24.8297	24.4181	24.849	26.182	26.4681	24.989	24.645	26.6598	25.8479	24.5858	23.8046	26.6465	25.1272	26.1077	25.9785	24.2521	25.6332	26.1838	26.0844	26.3501	25.2281	26.0633
1006	P32019	P32019	P32019	I5P2_HUMAN	sp	Type II inositol 1,4,5-trisphosphate 5-phosphatase	Homo sapiens		INPP5B	6	6	7.5	7.5	112.85	0.00055127	6.4465	270040000	5095100	7	1	NaN	NaN	NaN	NaN	NaN	NaN	NaN	NaN	NaN	23.073	NaN	NaN	NaN	NaN	NaN	NaN	NaN	21.8618	NaN	NaN	NaN	NaN	NaN	NaN	NaN	NaN	NaN	NaN	NaN
1007	P32119	P32119	P32119	PRDX2_HUMAN	sp	Peroxiredoxin-2	Homo sapiens		PRDX2	28	27	79.3	73.7	21.892	0	323.31	1348300000000	103710000000	4462	1	32.9349	31.9367	34.0898	32.3653	32.1032	31.6391	33.2225	34.5174	32.1782	28.3569	33.6173	34.3892	32.7637	34.5362	33.7321	32.9406	33.9041	33.7449	33.5745	33.0716	28.9912	32.1749	31.9497	29.6641	30.6192	31.2088	30.9926	31.2319	30.3726
1008	P32121	P32121	P32121	ARRB2_HUMAN	sp	Beta-arrestin-2	Homo sapiens		ARRB2	8	6	20.5	16.9	46.105	0	15.051	2237100000	106530000	100	1	24.3079	23.6821	24.4493	24.5	23.9528	24.577	24.143	23.9392	23.7242	23.3391	24.677	23.94	22.8522	NaN	23.8254	22.8878	23.5464	22.6264	24.0643	23.7101	25.2012	24.8994	24.1288	24.6314	24.8453	25.548	25.3643	24.8466	25.0486
1009	P32189;Q14409;Q14410	P32189	P32189	GLPK_HUMAN	sp	Glycerol kinase	Homo sapiens		GK	4	4	6.8	6.8	61.244	0.0027959	3.3613	242260000	8652100	4	3	NaN	22.3522	NaN	NaN	NaN	NaN	NaN	NaN	NaN	23.0615	NaN	NaN	NaN	NaN	NaN	22.5658	NaN	NaN	NaN	NaN	NaN	NaN	NaN	NaN	NaN	NaN	NaN	NaN	NaN
1010	P32942	P32942	P32942	ICAM3_HUMAN	sp	Intercellular adhesion molecule 3	Homo sapiens		ICAM3	8	8	14.4	14.4	59.54	0	16.145	2058400000	82336000	74	1	24.0949	24.4602	24.3254	24.0218	23.3253	23.6986	24.2087	24.2721	23.8697	23.3233	24.3435	24.3367	23.9307	24.0746	24.5761	24.3945	23.6219	23.1195	24.2335	23.5987	25.2373	25.3143	24.2022	24.4959	25.3324	25.2926	25.0016	24.6384	24.5157
1011	P33121	P33121	P33121	ACSL1_HUMAN	sp	Long-chain-fatty-acid--CoA ligase 1	Homo sapiens		ACSL1	13	13	20.8	20.8	77.942	0	26.398	3145500000	82777000	105	1	23.8882	24.0387	24.0439	23.1413	23.8514	23.7907	23.6638	23.3213	24.6716	24.1531	24.2614	23.6232	24.2501	24.2211	24.018	23.7705	23.1732	23.4065	24.6176	24.3129	25.7196	25.8972	24.5178	25.1934	25.2598	25.6823	25.188	24.549	25.3106
1012	P33176	P33176	P33176	KINH_HUMAN	sp	Kinesin-1 heavy chain	Homo sapiens		KIF5B	33	25	40.7	31.7	109.68	0	170.03	4419100000	73651000	177	1	25.0397	25.1507	25.1804	26.6363	25.1343	25.2195	25.5815	24.7004	24.9392	27.3041	25.4701	24.61	24.1812	23.9788	24.515	24.1243	23.823	24.7956	24.5201	24.6981	24.8861	24.2599	24.2763	25.099	24.0986	NaN	NaN	24.3615	23.7126
1013	P33241	P33241	P33241	LSP1_HUMAN	sp	Lymphocyte-specific protein 1	Homo sapiens		LSP1	10	10	62.8	62.8	37.191	0	154.85	2772700000	154040000	103	1	24.6673	24.9059	24.8205	24.3939	24.8315	25.0588	24.9351	24.2062	26.5564	23.8937	25.4124	24.9609	24.4411	24.6571	24.2107	26.4807	24.6312	24.3733	24.7429	25.4818	NaN	NaN	NaN	24.4459	NaN	NaN	NaN	NaN	NaN
1014	P33527	P33527	P33527	MRP1_HUMAN	sp	Multidrug resistance-associated protein 1	Homo sapiens		ABCC1	7	7	5.1	5.1	171.59	0.00054526	6.2051	723210000	9907000	51	1	NaN	22.9494	NaN	23.8303	23.1374	NaN	23.295	NaN	NaN	22.6622	23.5621	NaN	22.113	NaN	23.4185	22.0448	NaN	23.2815	22.8504	22.7848	NaN	NaN	NaN	NaN	NaN	NaN	NaN	NaN	NaN
1015	P34810	P34810	P34810	CD68_HUMAN	sp	Macrosialin	Homo sapiens		CD68	1	1	6.2	6.2	37.408	0	44.451	3137700000	448240000	75	1	NaN	24.5758	NaN	24.7525	24.7783	NaN	NaN	NaN	25.6886	24.4554	NaN	NaN	24.463	NaN	25.1117	25.618	NaN	NaN	24.7534	NaN	25.7571	NaN	NaN	NaN	NaN	NaN	NaN	NaN	NaN
1016	P34896	P34896	P34896	GLYC_HUMAN	sp	Serine hydroxymethyltransferase, cytosolic	Homo sapiens		SHMT1	9	8	23.8	20.9	53.082	0	22.105	877800000	36575000	41	1	23.3056	23.2717	22.9385	23.0769	NaN	23.6744	23.1174	NaN	23.3322	22.889	NaN	22.3866	23.2292	23.4659	22.3379	22.1373	23.3684	NaN	23.0814	23.9084	22.8666	24.053	23.7506	23.1801	23.6646	24.0362	24.0293	NaN	23.9679
1017	P34897	P34897	P34897	GLYM_HUMAN	sp	Serine hydroxymethyltransferase, mitochondrial	Homo sapiens		SHMT2	13	12	30	27.2	55.992	0	24.428	2264000000	78070000	51	1	24.0086	24.2575	23.7563	NaN	23.6845	23.2302	23.4633	NaN	23.7829	24.7281	23.5492	23.4125	23.2399	NaN	23.6728	23.3703	23.8479	23.9897	24.0262	23.8277	NaN	NaN	24.4495	24.3452	24.2107	24.4066	24.3384	NaN	24.4132
1018	P34910	P34910	P34910	EVI2B_HUMAN	sp	Protein EVI2B	Homo sapiens		EVI2B	3	3	9.6	9.6	48.666	0	48.989	77701000	4570700	6	1	NaN	NaN	NaN	NaN	NaN	NaN	NaN	NaN	NaN	NaN	NaN	NaN	NaN	NaN	NaN	NaN	NaN	NaN	NaN	NaN	NaN	NaN	NaN	NaN	NaN	NaN	NaN	NaN	NaN
1019	P34913	P34913	P34913	HYES_HUMAN	sp	Bifunctional epoxide hydrolase 2	Homo sapiens		EPHX2	5	5	10.3	10.3	62.615	0.00055279	6.5074	643100000	20097000	8	1	NaN	NaN	NaN	NaN	NaN	NaN	NaN	NaN	NaN	23.6083	NaN	NaN	22.9899	NaN	NaN	NaN	NaN	21.9669	NaN	NaN	NaN	NaN	NaN	NaN	NaN	NaN	NaN	NaN	NaN
1020	P34931	P34931	P34931	HS71L_HUMAN	sp	Heat shock 70 kDa protein 1-like	Homo sapiens		HSPA1L	17	2	30.9	4.4	70.374	0.0032528	3.3374	714280000	20408000	15	1	NaN	NaN	NaN	NaN	NaN	NaN	NaN	NaN	NaN	NaN	NaN	NaN	NaN	NaN	NaN	NaN	NaN	NaN	NaN	NaN	NaN	NaN	NaN	NaN	NaN	NaN	NaN	NaN	NaN
1021	P34932	P34932	P34932	HSP74_HUMAN	sp	Heat shock 70 kDa protein 4	Homo sapiens		HSPA4	42	39	64.3	59.8	94.33	0	323.31	18852000000	377050000	709	1	28.0406	26.8421	27.3098	27.0466	27.1492	27.3603	27.3186	27.294	27.5789	27.6036	26.97	27.3587	27.511	27.6756	26.7257	26.516	27.6722	27.3968	27.0669	27.3223	26.1759	27.6705	28.1724	26.7114	26.994	27.4839	26.8393	27.5645	27.578
1022	P34949	P34949	P34949	MPI_HUMAN	sp	Mannose-6-phosphate isomerase	Homo sapiens		MPI	2	2	7.3	7.3	46.655	0.0018771	3.4495	17904000	942300	2	1	NaN	NaN	NaN	NaN	NaN	NaN	NaN	NaN	NaN	21.1794	NaN	NaN	NaN	NaN	NaN	NaN	NaN	NaN	NaN	NaN	NaN	NaN	NaN	NaN	NaN	NaN	NaN	NaN	NaN
1023	P35232	P35232	P35232	PHB_HUMAN	sp	Prohibitin	Homo sapiens		PHB	17	17	73.9	73.9	29.804	0	250.29	8175400000	454190000	194	1	23.3314	25.5751	23.9681	22.7438	24.4122	23.4998	23.2044	22.8511	25.8825	26.0696	23.6118	24.3111	25.6692	25.3663	25.0013	27.2598	25.597	25.9989	25.2756	25.4013	NaN	NaN	23.7832	NaN	NaN	NaN	NaN	24.0458	NaN
1024	P35236	P35236	P35236	PTN7_HUMAN	sp	Tyrosine-protein phosphatase non-receptor type 7	Homo sapiens		PTPN7	4	4	20.3	20.3	40.529	0	9.2783	421780000	22199000	7	1	NaN	22.4733	NaN	NaN	NaN	NaN	NaN	NaN	NaN	23.3148	NaN	NaN	NaN	NaN	NaN	NaN	NaN	NaN	NaN	NaN	NaN	NaN	NaN	NaN	NaN	NaN	NaN	NaN	NaN
1025	P35237	P35237	P35237	SPB6_HUMAN	sp	Serpin B6	Homo sapiens		SERPINB6	20	19	67.6	65.4	42.621	0	323.31	20070000000	955710000	517	1	26.4167	27.2747	27.0477	28.7829	27.6115	26.7005	27.483	26.2739	26.844	27.5702	27.2646	26.2405	26.6472	25.6411	26.9486	26.1839	26.4627	26.8794	26.6871	26.9728	28.1239	26.0975	26.3345	27.8424	27.6812	27.313	27.3288	27.098	26.3341
1026	P35241	P35241	P35241	RADI_HUMAN	sp	Radixin	Homo sapiens		RDX	27	11	42.2	23	68.563	0	28.17	1939300000	62559000	67	1	25.1246	23.5015	24.3815	23.9524	23.7604	24.2618	24.0677	24.5185	24.215	24.4149	24.0272	24.3129	23.856	24.7205	23.8789	23.2765	24.726	24.4003	24.3719	24.278	NaN	NaN	NaN	22.8452	23.3202	NaN	NaN	23.0539	NaN
1027	P35573	P35573	P35573	GDE_HUMAN	sp	Glycogen debranching enzyme	Homo sapiens		AGL	21	21	15.9	15.9	174.76	0	31.46	2751100000	29582000	115	1	24.2834	25.1204	24.0184	25.4338	24.9537	24.1563	24.3983	23.7296	23.4536	24.5146	24.7622	24.1129	24.5265	23.4605	23.8925	23.3117	23.3665	23.8882	23.8347	24.4259	25.1264	24.9112	24.3182	24.7484	25.1222	25.063	25.0683	24.9461	24.3755
1028	P35579;REV__Q9UKV3	P35579	P35579	MYH9_HUMAN	sp	Myosin-9	Homo sapiens		MYH9	233	194	78.7	68.5	226.53	0	323.31	3284000000000	31577000000	24427	2	34.0987	35.654	34.7326	35.4527	35.3665	34.6211	34.9994	33.9822	33.6011	35.4878	35.4885	34.4532	34.8068	33.6354	34.5404	34.4834	34.5992	35.0765	34.6115	34.8252	33.7315	32.9991	32.7028	34.1652	33.3513	33.1658	33.5647	33.0881	32.6085
1029	P35580	P35580	P35580	MYH10_HUMAN	sp	Myosin-10	Homo sapiens		MYH10	36	7	15.7	4.7	229	0	18.484	332530000	3260100	14	1	NaN	NaN	NaN	NaN	NaN	NaN	NaN	NaN	NaN	NaN	NaN	NaN	NaN	NaN	NaN	NaN	NaN	NaN	NaN	NaN	NaN	NaN	NaN	NaN	NaN	NaN	NaN	NaN	NaN
1030	P35606	P35606	P35606	COPB2_HUMAN	sp	Coatomer subunit beta'	Homo sapiens		COPB2	24	24	37.3	37.3	102.49	0	162.95	8230900000	171480000	265	1	24.0543	26.4306	25.1633	26.628	25.8187	25.2446	25.6065	24.6885	25.4705	26.4334	25.5905	24.7661	24.8739	24.2703	25.3987	24.5706	24.8162	26.0553	25.3198	25.3856	26.4111	26.3422	25.9835	26.4603	26.3859	26.2382	25.969	26.15	25.0916
1031	P35609	P35609	P35609	ACTN2_HUMAN	sp	Alpha-actinin-2	Homo sapiens		ACTN2	23	2	23.7	3.9	103.85	1	-2	80063000	1455700	3	1	NaN	NaN	NaN	NaN	NaN	NaN	NaN	NaN	NaN	NaN	NaN	NaN	NaN	NaN	NaN	NaN	NaN	NaN	NaN	NaN	NaN	NaN	NaN	NaN	NaN	NaN	NaN	NaN	NaN
1032	P35611	P35611	P35611	ADDA_HUMAN	sp	Alpha-adducin	Homo sapiens		ADD1	25	24	46.1	45	80.954	0	268.92	15354000000	568650000	619	1	27.9256	26.2738	26.7494	25.0304	26.2122	27.2401	25.9207	27.4855	27.471	25.9466	26.7465	27.5989	27.0316	28.4736	26.4718	27.4368	27.6413	27.2463	26.525	26.8625	25.7082	27.6531	28.1266	26.5153	26.8066	27.4449	26.8796	27.205	27.5589
1033	P35612	P35612	P35612	ADDB_HUMAN	sp	Beta-adducin	Homo sapiens		ADD2	27	26	45.3	44.2	80.853	0	146.95	11654000000	332980000	278	1	28.8733	25.3265	26.9421	24.3118	26.0277	27.1483	26.395	27.2456	27.5646	24.0437	26.1754	27.863	26.8351	28.7927	26.4493	27.821	27.4724	26.968	26.276	26.689	NaN	26.388	27.984	24.747	25.4534	26.8407	26.4023	25.9308	26.5314
1034	P35613	P35613	P35613	BASI_HUMAN	sp	Basigin	Homo sapiens		BSG	9	9	33.8	33.8	42.2	0	200.59	11846000000	789730000	287	1	26.9346	26.2155	26.248	26.8714	26.3915	26.4285	26.4319	25.5975	26.1457	26.0848	26.6826	26.3199	26.1262	26.2106	26.0461	26.9654	25.7062	25.7996	26.2616	26.2793	26.6067	26.4546	26.1558	26.4975	26.8661	27.4962	26.8779	26.1786	25.361
1035	P35625	P35625	P35625	TIMP3_HUMAN	sp	Metalloproteinase inhibitor 3	Homo sapiens		TIMP3	3	3	15.6	15.6	24.145	0.00096154	3.7796	40508000	3682500	5	1	NaN	NaN	NaN	22.1525	NaN	NaN	NaN	NaN	NaN	NaN	NaN	NaN	NaN	NaN	NaN	NaN	NaN	NaN	NaN	NaN	NaN	NaN	NaN	NaN	NaN	NaN	NaN	NaN	NaN
1036	P35749	P35749	P35749	MYH11_HUMAN	sp	Myosin-11	Homo sapiens		MYH11	29	5	13	3.2	227.34	0.0032543	3.3441	540250000	5457100	6	1	NaN	NaN	NaN	NaN	NaN	NaN	NaN	NaN	NaN	NaN	NaN	NaN	NaN	NaN	NaN	NaN	NaN	NaN	NaN	NaN	NaN	NaN	NaN	NaN	NaN	NaN	NaN	NaN	NaN
1037	P35813	P35813	P35813	PPM1A_HUMAN	sp	Protein phosphatase 1A	Homo sapiens		PPM1A	13	11	45	39.3	42.447	0	87.919	3143200000	142870000	173	1	24.642	24.3834	24.5675	24.0669	24.8479	24.6995	25.0099	24.1795	24.0919	25.7262	24.5827	24.001	24.0992	24.176	23.9841	23.6347	24.7188	25.0368	23.8296	24.7556	25.4154	24.1835	24.9081	25.4024	24.5274	24.4975	24.5349	24.8888	24.1083
1038	P35858	P35858	P35858	ALS_HUMAN	sp	Insulin-like growth factor-binding protein complex acid labile subunit	Homo sapiens		IGFALS	8	8	16.9	16.9	66.034	0	14.971	426170000	17757000	19	1	NaN	NaN	NaN	NaN	NaN	NaN	NaN	NaN	23.5664	NaN	NaN	NaN	NaN	23.1326	NaN	23.5445	NaN	NaN	NaN	NaN	22.6266	NaN	NaN	NaN	23.5403	NaN	24.4402	NaN	23.4725
1039	P35914;Q8TB92	P35914	P35914	HMGCL_HUMAN	sp	Hydroxymethylglutaryl-CoA lyase, mitochondrial	Homo sapiens		HMGCL	10	10	34.8	34.8	34.36	0	69.56	2354800000	147180000	55	2	24.4132	23.6116	23.5648	23.7982	23.708	24.3713	23.538	NaN	NaN	23.8858	23.4718	23.6873	24.2698	23.6165	23.1105	23.9532	23.9315	24.6119	24.0255	24.3392	23.6161	23.7682	NaN	23.6852	NaN	23.55	NaN	23.9389	NaN
1040	P35998	P35998	P35998	PRS7_HUMAN	sp	26S proteasome regulatory subunit 7	Homo sapiens		PSMC2	20	20	55.2	55.2	48.633	0	62.201	4100600000	146450000	155	1	25.8554	24.724	25.2077	23.8223	24.632	25.3965	24.9207	25.4277	25.6777	25.1483	24.6738	25.2671	24.8732	25.2293	24.6788	24.6341	25.7458	25.2374	24.5185	24.9745	NaN	24.6329	25.5614	23.8306	24.7727	25.1141	NaN	25.1	24.6292
1041	P36222	P36222	P36222	CH3L1_HUMAN	sp	Chitinase-3-like protein 1	Homo sapiens		CHI3L1	16	16	52.7	52.7	42.625	0	73.177	9551100000	434140000	316	1	25.5964	25.799	26.674	27.1882	25.4336	25.8076	26.5787	25.0833	23.7707	25.6222	26.1553	25.3762	25.3751	23.6516	26.7761	25.4607	25.0993	24.1627	25.8093	26.0206	27.5657	26.5075	24.5841	25.7244	27.3459	27.1941	27.9217	26.3778	25.9418
1042	P36507;A0A1B0GUL7	P36507	P36507	MP2K2_HUMAN	sp	Dual specificity mitogen-activated protein kinase kinase 2	Homo sapiens		MAP2K2	6	2	18.5	7.8	44.424	0	16.247	300450000	15023000	14	2	NaN	NaN	NaN	NaN	NaN	NaN	NaN	NaN	NaN	NaN	NaN	NaN	NaN	NaN	NaN	NaN	NaN	NaN	21.4383	NaN	NaN	NaN	NaN	NaN	NaN	NaN	NaN	NaN	NaN
1043	P36542	P36542	P36542	ATPG_HUMAN	sp	ATP synthase subunit gamma, mitochondrial	Homo sapiens		ATP5F1C	10	10	42.3	42.3	32.996	0	95.264	8015400000	616570000	178	1	24.0205	26.5601	24.1582	24.2958	25.3625	23.5034	24.903	NaN	25.9533	27.0083	23.7678	24.5227	25.7314	25.2993	25.4943	26.7575	25.2182	25.9907	25.6053	25.3739	23.879	NaN	25.0246	24.5763	23.8067	NaN	NaN	24.3431	NaN
1044	P36543;Q96A05	P36543	P36543	VATE1_HUMAN	sp	V-type proton ATPase subunit E 1	Homo sapiens		ATP6V1E1	7	7	27	27	26.145	0	72.819	2580800000	198530000	73	2	24.4133	24.6057	24.3056	24.2861	24.6105	23.7521	24.1566	24.0765	25.3411	24.781	24.2645	24.9426	25.0279	24.9009	24.5197	24.6683	24.5912	24.3174	24.7539	24.6363	NaN	NaN	NaN	NaN	NaN	NaN	NaN	NaN	NaN
1045	P36551;H0YA22	P36551	P36551	HEM6_HUMAN	sp	Oxygen-dependent coproporphyrinogen-III oxidase, mitochondrial	Homo sapiens		CPOX	6	6	15.4	15.4	50.151	0	7.2814	666260000	24676000	9	2	NaN	NaN	NaN	NaN	NaN	NaN	NaN	NaN	NaN	NaN	NaN	NaN	NaN	NaN	NaN	NaN	NaN	NaN	NaN	NaN	22.6162	NaN	NaN	NaN	22.8686	NaN	NaN	NaN	NaN
1046	P36578	P36578	P36578	RL4_HUMAN	sp	60S ribosomal protein L4	Homo sapiens		RPL4	4	4	12.2	12.2	47.697	0	8.7565	176160000	11010000	8	1	NaN	NaN	NaN	NaN	NaN	NaN	NaN	NaN	23.4491	NaN	NaN	NaN	NaN	22.6769	22.3924	23.4185	NaN	NaN	NaN	NaN	NaN	NaN	NaN	NaN	NaN	NaN	NaN	NaN	NaN
1047	P36776	P36776	P36776	LONM_HUMAN	sp	Lon protease homolog, mitochondrial	Homo sapiens		LONP1	3	3	4.5	4.5	106.49	0.00054705	6.2791	146510000	3573500	17	1	NaN	NaN	NaN	NaN	NaN	NaN	NaN	NaN	NaN	21.6141	NaN	NaN	NaN	NaN	NaN	NaN	NaN	NaN	NaN	NaN	NaN	NaN	NaN	NaN	NaN	NaN	NaN	NaN	NaN
1048	P36871	P36871	P36871	PGM1_HUMAN	sp	Phosphoglucomutase-1	Homo sapiens		PGM1	31	31	69.2	69.2	61.448	0	225.02	29252000000	860360000	784	1	27.0358	27.4439	27.4953	27.6456	28.104	27.223	27.4344	26.2572	26.771	28.3866	28.2486	26.7024	27.4229	26.4909	26.7094	26.2026	27.8799	27.1717	26.6344	27.8634	28.1593	28.3101	27.8559	28.0164	27.841	27.8974	27.8299	28.3385	27.3503
1049	P36873	P36873	P36873	PP1G_HUMAN	sp	Serine/threonine-protein phosphatase PP1-gamma catalytic subunit	Homo sapiens		PPP1CC	15	2	49.5	7.4	36.983	0	12.644	493510000	30844000	27	1	NaN	22.6435	NaN	21.6533	22.6041	22.8948	22.4996	NaN	22.7445	23.6942	22.1744	NaN	NaN	NaN	NaN	21.9606	22.584	23.1158	21.7649	22.5935	22.5365	NaN	NaN	NaN	NaN	NaN	NaN	NaN	NaN
1050	P36955;FPPCON_Q95121	P36955	P36955	PEDF_HUMAN	sp	Pigment epithelium-derived factor	Homo sapiens		SERPINF1	17	17	42.6	42.6	46.312	0	85.42	5237900000	275680000	195	2	NaN	NaN	24.8361	20.8108	24.8838	25.2444	24.4678	25.5485	26.4667	25.1021	NaN	23.7293	24.897	25.7531	25.7753	25.6222	24.706	24.7246	25.4339	24.4044	25.555	24.4865	22.9356	25.0644	23.7456	24.5476	NaN	24.3105	26.5896
1051	P36957	P36957	P36957	ODO2_HUMAN	sp	Dihydrolipoyllysine-residue succinyltransferase component of 2-oxoglutarate dehydrogenase complex, mitochondrial	Homo sapiens		DLST	10	10	27.2	27.2	48.755	0	172.56	7009400000	304760000	210	1	24.9411	25.3487	25.0554	25.5914	25.6065	24.9856	25.1831	23.8384	25.1389	25.8384	25.583	24.8893	25.7033	23.8798	25.075	25.748	25.2175	25.261	25.5297	25.5637	25.6699	25.7173	25.3162	25.6107	25.8239	25.7858	26.0496	25.7028	25.1455
1052	P36959;Q9P0U4	P36959	P36959	GMPR1_HUMAN	sp	GMP reductase 1	Homo sapiens		GMPR	18	16	63.2	58.3	37.418	0	123.3	16121000000	1007500000	491	2	27.9316	26.6688	26.607	26.958	27.0353	27.5275	26.8894	27.0783	26.5522	26.6306	26.8748	27.1217	26.8688	27.0707	25.5346	25.6782	27.2235	27.3407	26.4858	27.3405	26.9422	27.4908	28.0579	26.7091	26.9804	27.8253	26.8178	27.1297	26.9037
1053	P36969	P36969	P36969	GPX4_HUMAN	sp	Phospholipid hydroperoxide glutathione peroxidase	Homo sapiens		GPX4	2	2	13.7	13.7	22.174	0.0049239	2.897	496180000	41348000	9	1	NaN	NaN	23.2816	NaN	NaN	NaN	NaN	NaN	NaN	NaN	NaN	NaN	NaN	23.9577	NaN	NaN	24.3589	NaN	24.496	NaN	NaN	NaN	NaN	NaN	NaN	NaN	NaN	NaN	NaN
1054	P36980	P36980	P36980	FHR2_HUMAN	sp	Complement factor H-related protein 2	Homo sapiens		CFHR2	7	3	43	11.9	30.65	0	23.78	654010000	46715000	30	1	NaN	NaN	NaN	NaN	NaN	NaN	NaN	24.6969	24.3416	NaN	NaN	NaN	NaN	NaN	NaN	23.486	NaN	NaN	NaN	23.8848	24.0456	NaN	NaN	NaN	NaN	NaN	NaN	NaN	NaN
1055	P37235;P84074;P61601	P37235	P37235	HPCL1_HUMAN	sp	Hippocalcin-like protein 1	Homo sapiens		HPCAL1	3	3	16.1	16.1	22.313	0.006143	2.6951	72826000	4855100	8	3	NaN	NaN	NaN	NaN	NaN	NaN	NaN	NaN	NaN	NaN	NaN	NaN	NaN	NaN	NaN	NaN	NaN	NaN	NaN	NaN	NaN	NaN	NaN	NaN	NaN	NaN	NaN	NaN	NaN
1056	P37802;Q9UI15	P37802	P37802	TAGL2_HUMAN	sp	Transgelin-2	Homo sapiens		TAGLN2	15	15	79.4	79.4	22.391	0	134.6	19080000000	1467700000	433	2	25.1234	27.2229	27.0345	26.6695	27.8304	25.8797	26.8038	27.3538	26.2824	26.859	27.4183	26.532	27.2669	26.3136	27.6879	27.4522	27.3591	28.3966	27.7736	27.678	24.1924	23.5818	25.6115	25.7729	NaN	NaN	NaN	25.1183	24.2586
1057	P37837	P37837	P37837	TALDO_HUMAN	sp	Transaldolase	Homo sapiens		TALDO1	23	23	51.6	51.6	37.54	0	180.09	121790000000	7164000000	1516	1	30.6248	30.0704	30.2763	30.0823	30.1133	30.4095	30.0556	29.9624	29.784	29.4132	30.2804	30.0112	29.8272	29.7977	30.0962	29.032	30.1535	29.8088	30.1932	30.1832	29.2387	29.6296	29.5661	29.2717	29.2259	30.103	29.5473	29.5864	29.2621
1058	P37840	P37840	P37840	SYUA_HUMAN	sp	Alpha-synuclein	Homo sapiens		SNCA	3	3	22.1	22.1	14.46	0	15.424	350350000	58392000	20	1	NaN	NaN	NaN	NaN	NaN	NaN	NaN	24.3431	22.7324	NaN	NaN	23.0061	NaN	23.5537	NaN	NaN	22.9511	23.0328	NaN	NaN	NaN	NaN	NaN	NaN	NaN	NaN	NaN	23.1241	NaN
1059	P38117	P38117	P38117	ETFB_HUMAN	sp	Electron transfer flavoprotein subunit beta	Homo sapiens		ETFB	14	14	53.7	53.7	27.843	0	51.243	5763600000	411690000	168	1	24.9167	25.7808	24.9986	26.2701	25.468	25.3913	26.032	24.4144	24.8424	26.2498	25.9766	24.0653	24.2938	24.3135	24.7467	24.7147	24.832	25.2297	24.7598	24.9152	23.9184	NaN	24.0603	23.3427	NaN	NaN	NaN	23.9312	NaN
1060	P38571	P38571	P38571	LICH_HUMAN	sp	Lysosomal acid lipase/cholesteryl ester hydrolase	Homo sapiens		LIPA	2	2	5.8	5.8	45.418	0.00096293	3.7981	753550000	62796000	18	1	NaN	NaN	23.3284	22.9279	23.1359	NaN	22.9972	22.8572	24.5801	23.5342	NaN	NaN	NaN	24.213	23.7416	23.9809	22.4561	23.1003	23.9528	22.6953	NaN	NaN	NaN	NaN	NaN	NaN	NaN	NaN	24.0359
1061	P38606	P38606	P38606	VATA_HUMAN	sp	V-type proton ATPase catalytic subunit A	Homo sapiens		ATP6V1A	29	29	55.9	55.9	68.303	0	292.16	12624000000	371300000	436	1	26.4769	26.4266	25.7436	24.9651	25.882	26.0166	24.8969	25.7564	27.1191	26.8567	26.1461	26.4496	26.9018	27.0175	26.3206	26.7149	26.5176	26.5197	26.5552	26.1569	25.5928	27.2541	27.4254	26.3458	26.0345	26.9259	26.1601	26.5653	27.2731
1062	P38646	P38646	P38646	GRP75_HUMAN	sp	Stress-70 protein, mitochondrial	Homo sapiens		HSPA9	27	26	43.3	42.3	73.68	0	190.6	8607400000	226510000	304	1	25.5416	26.799	25.3737	26.4226	25.7598	25.7048	26.2035	24.8901	26.364	27.51	25.9827	24.5732	25.3348	25.1822	25.314	25.226	25.3974	26.2272	25.3629	25.3172	26.3608	24.8237	24.4702	26.177	26.0156	25.7389	26.3723	25.6104	25.8377
1063	P38919	P38919	P38919	IF4A3_HUMAN	sp	Eukaryotic initiation factor 4A-III	Homo sapiens		EIF4A3	6	3	15.6	9.5	46.871	0.0085507	2.3834	1948500000	84716000	6	1	NaN	NaN	NaN	NaN	NaN	NaN	NaN	NaN	NaN	NaN	NaN	NaN	NaN	22.4095	NaN	NaN	NaN	NaN	NaN	NaN	NaN	NaN	NaN	NaN	NaN	NaN	NaN	NaN	NaN
1064	P39060	P39060	P39060	COIA1_HUMAN	sp	Collagen alpha-1(XVIII) chain	Homo sapiens		COL18A1	3	3	2	2	178.19	0	22.531	81547000	1274200	5	1	NaN	NaN	NaN	NaN	NaN	NaN	NaN	NaN	NaN	NaN	NaN	NaN	NaN	NaN	NaN	NaN	NaN	NaN	NaN	NaN	NaN	NaN	NaN	NaN	NaN	NaN	NaN	NaN	NaN
1065	P39656	P39656	P39656	OST48_HUMAN	sp	Dolichyl-diphosphooligosaccharide--protein glycosyltransferase 48 kDa subunit	Homo sapiens		DDOST	19	19	60.1	60.1	50.8	0	323.31	27401000000	1191400000	573	1	26.7695	28.0415	26.8911	27.883	27.2823	26.8831	27.07	25.9464	26.9113	27.444	27.5823	26.6921	27.0676	26.1881	27.4604	27.2083	26.7601	26.9844	27.2847	27.2405	28.3349	27.3654	27.6786	28.1797	28.3529	28.1608	28.3834	27.7045	27.7885
1066	P39687;O43423;O95626	P39687	P39687	AN32A_HUMAN	sp	Acidic leucine-rich nuclear phosphoprotein 32 family member A	Homo sapiens		ANP32A	4	3	17.7	11.2	28.585	0	22.084	719140000	79904000	23	3	23.2117	23.3129	23.5703	23.2397	NaN	22.9233	NaN	NaN	23.4079	NaN	23.2804	23.1587	22.6529	23.4189	22.3684	NaN	23.4358	NaN	NaN	NaN	NaN	NaN	NaN	NaN	NaN	NaN	NaN	NaN	NaN
1067	P40121	P40121	P40121	CAPG_HUMAN	sp	Macrophage-capping protein	Homo sapiens		CAPG	14	14	54.9	54.9	38.498	0	269.45	19109000000	1364900000	527	1	27.0788	26.9152	27.6974	26.6866	27.1017	27.0373	27.5479	26.4432	28.1763	26.3108	27.2439	26.9595	26.8447	26.8178	27.2166	27.7987	26.8875	25.3343	27.7804	27.0266	26.4568	25.6696	26.1712	26.8841	26.9218	27.3495	27.0767	27.1156	27.5063
1068	P40197	P40197	P40197	GPV_HUMAN	sp	Platelet glycoprotein V	Homo sapiens		GP5	19	19	42.1	42.1	60.958	0	323.31	19685000000	855890000	395	1	23.6261	26.0518	26.4768	27.0119	26.8804	26.5925	26.9297	26.6756	24.9442	29.2717	26.0754	25.755	26.2718	26.0397	25.59	27.0555	25.8749	27.177	26.0538	26.5511	28.0395	26.3174	25.8694	28.0685	27.9203	26.828	27.0459	27.3694	26.3394
1069	P40199;M0QYM2	P40199	P40199	CEAM6_HUMAN	sp	Carcinoembryonic antigen-related cell adhesion molecule 6	Homo sapiens		CEACAM6	3	3	17.4	17.4	37.194	0	133.59	2544100000	181720000	126	2	25.2075	NaN	24.4639	25.6068	24.0593	24.118	26.0885	23.7177	24.0769	23.3065	NaN	25.3157	24.1147	NaN	25.3506	23.6831	24.04	NaN	25.3282	NaN	25.6391	25.4427	24.2154	25.3053	25.4926	25.4568	25.776	25.0449	26.3935
1070	P40227	P40227	P40227	TCPZ_HUMAN	sp	T-complex protein 1 subunit zeta	Homo sapiens		CCT6A	26	21	54.2	46.7	58.024	0	212.05	28568000000	1098800000	677	1	28.1705	27.8025	27.1942	27.3035	27.7618	27.5562	27.5293	27.2817	27.6804	28.0904	27.2695	28.1165	27.7975	28.2668	27.4011	27.4965	27.6958	27.8791	27.3725	27.4317	26.7988	27.3124	27.7431	27.1296	27.2042	27.0536	27.2051	27.1388	28.0149
1071	P40306;J3QL48	P40306	P40306	PSB10_HUMAN	sp	Proteasome subunit beta type-10	Homo sapiens		PSMB10	5	5	23.8	23.8	28.936	0	92.989	2148600000	214860000	96	2	23.1779	24.414	24.5456	24.5839	24.3056	23.5965	24.222	NaN	23.6493	23.9464	24.6553	23.685	24.7621	23.7631	24.8719	24.8049	23.989	23.833	24.6398	24.25	NaN	NaN	NaN	NaN	NaN	NaN	NaN	NaN	NaN
1072	P40763	P40763	P40763	STAT3_HUMAN	sp	Signal transducer and activator of transcription 3	Homo sapiens		STAT3	20	20	31.7	31.7	88.067	0	112.32	3896200000	99904000	167	1	NaN	24.7648	23.7846	24.6939	24.3365	24.4333	24.3625	24.7389	24.6136	25.8063	24.3993	24.3512	23.9922	24.0667	24.0096	23.4866	24.4365	24.6183	24.2342	24.4087	25.4292	24.4776	24.861	25.2975	25.4571	25.1137	25.1864	25.4984	25.326
1073	P40925	P40925	P40925	MDHC_HUMAN	sp	Malate dehydrogenase, cytoplasmic	Homo sapiens		MDH1	15	15	47.3	47.3	36.426	0	323.31	101440000000	6762500000	1142	1	30.7549	29.4573	30.3283	30.3343	29.8872	30.1034	30.0289	30.2096	29.6702	28.9435	29.9113	30.4345	30.1025	30.3977	30.1128	29.6665	30.3867	29.7206	29.9166	30.1147	28.4835	28.5445	28.9701	29.1955	28.7597	29.3374	29.3063	29.5548	28.7954
1074	P40926	P40926	P40926	MDHM_HUMAN	sp	Malate dehydrogenase, mitochondrial	Homo sapiens		MDH2	20	20	68	68	35.503	0	323.31	98868000000	4708000000	1711	1	29.0515	30.1343	29.0915	30.2109	29.2368	28.8344	29.3268	27.9329	29.0538	29.2779	29.8299	29.0012	29.4559	28.512	29.6898	30.3832	29.05	28.8141	29.6725	29.4083	29.4517	28.4775	29.0395	29.3481	29.5888	29.3388	29.733	29.68	28.7031
1075	P40939	P40939	P40939	ECHA_HUMAN	sp	Trifunctional enzyme subunit alpha, mitochondrial	Homo sapiens		HADHA	32	32	57.1	57.1	82.999	0	323.31	20361000000	496610000	622	1	26.4607	27.5371	26.3067	26.2489	26.7811	26.4637	26.3	25.5767	27.5641	28.1782	27.1157	26.5639	27.5162	26.5167	26.9976	27.9237	27.1152	27.4354	27.2816	27.365	25.7114	25.7871	26.9331	26.6878	26.3779	26.0755	25.558	26.4832	26.674
1076	P41091;Q2VIR3	P41091	P41091	IF2G_HUMAN	sp	Eukaryotic translation initiation factor 2 subunit 3	Homo sapiens		EIF2S3	18	18	49.8	49.8	51.109	0	159.64	10344000000	492570000	310	2	26.351	26.292	26.0791	26.2762	26.278	26.3247	25.9755	26.3619	26.3292	26.0478	26.1703	26.1396	25.8399	26.0817	26.0241	25.5566	26.1634	26.1209	26.1741	26.3791	26.5278	26.7303	26.7171	26.5067	26.6169	27.1388	27.0625	26.5304	26.914
1077	P41218	P41218	P41218	MNDA_HUMAN	sp	Myeloid cell nuclear differentiation antigen	Homo sapiens		MNDA	23	23	50.1	50.1	45.836	0	323.31	44022000000	2096300000	751	1	28.099	28.9912	28.5645	27.8129	28.3092	28.1179	28.002	27.9052	28.0355	27.995	28.356	29.1932	28.2836	28.0464	29.3112	28.4762	28.2348	27.5955	29.3372	28.3803	27.5633	28.1899	28.0139	27.9201	27.812	27.2745	27.96	28.2754	27.9353
1078	P41226	P41226	P41226	UBA7_HUMAN	sp	Ubiquitin-like modifier-activating enzyme 7	Homo sapiens		UBA7	27	27	41.6	41.6	111.69	0	323.31	5566300000	129450000	152	1	24.2701	25.3953	23.893	25.4492	24.1255	24.3361	25.4537	24.8635	24.1816	28.2417	24.7058	NaN	23.4633	23.2755	22.912	22.9462	24.5951	25.1144	23.1163	24.3711	26.7526	24.005	25.3219	26.5327	26.552	26.2018	25.4063	26.0124	23.6144
1079	P41240;P42679	P41240	P41240	CSK_HUMAN	sp	Tyrosine-protein kinase CSK	Homo sapiens		CSK	17	17	44.4	44.4	50.704	0	200.92	3523800000	125850000	104	2	NaN	24.8196	23.2659	23.1556	24.0265	23.7219	23.6834	23.4339	24.6894	27.0931	23.9122	23.6656	24.0825	23.9182	23.7769	23.6511	24.4723	25.2544	24.3383	24.3408	23.0336	NaN	24.7135	24.9188	24.2519	23.9537	23.8528	24.477	22.5395
1080	P41250	P41250	P41250	GARS_HUMAN	sp	Glycine--tRNA ligase	Homo sapiens		GARS	17	17	29.6	29.6	83.165	0	98.955	5529500000	138240000	211	1	24.2789	25.3597	24.4409	25.2207	25.312	25.3137	24.2684	24.1615	25.0355	26.3241	25.1347	24.3621	25.3881	24.4666	24.7532	23.8917	24.8496	25.6778	24.8313	25.5315	25.7719	24.0854	25.0085	25.7115	24.8932	25.8464	25.992	24.9459	24.6796
1081	P41252	P41252	P41252	SYIC_HUMAN	sp	Isoleucine--tRNA ligase, cytoplasmic	Homo sapiens		IARS	4	4	3.6	3.6	144.5	0.0018841	3.4899	1000800000	17255000	8	1	NaN	NaN	NaN	NaN	NaN	NaN	NaN	NaN	NaN	NaN	NaN	NaN	NaN	NaN	NaN	NaN	NaN	NaN	22.5226	NaN	NaN	NaN	NaN	NaN	NaN	NaN	NaN	NaN	NaN
1082	P41439;P14207	P41439	P41439	FOLR3_HUMAN	sp	Folate receptor gamma	Homo sapiens		FOLR3	8	8	46.5	46.5	27.884	0	14.687	4474300000	447430000	33	2	25.4253	NaN	NaN	27.2886	NaN	NaN	NaN	NaN	25.0294	NaN	26.5434	NaN	NaN	NaN	NaN	NaN	NaN	NaN	NaN	NaN	NaN	NaN	NaN	NaN	NaN	NaN	NaN	NaN	NaN
1083	P42025	P42025	P42025	ACTY_HUMAN	sp	Beta-centractin	Homo sapiens		ACTR1B	13	5	52.7	28.2	42.293	0	45.683	994260000	52330000	24	1	NaN	23.9182	22.9576	23.2971	23.4912	22.6861	23.0787	NaN	23.9658	24.5219	NaN	NaN	23.0425	22.8584	NaN	22.1216	NaN	NaN	NaN	23.1579	NaN	NaN	22.6887	NaN	NaN	NaN	NaN	NaN	NaN
1084	P42126	P42126	P42126	ECI1_HUMAN	sp	Enoyl-CoA delta isomerase 1, mitochondrial	Homo sapiens		ECI1	5	5	23.8	23.8	32.816	0	10.708	297930000	19862000	8	1	NaN	NaN	NaN	NaN	NaN	NaN	NaN	NaN	22.5357	22.063	NaN	NaN	NaN	22.3687	NaN	23.4047	NaN	22.2056	NaN	21.9823	NaN	NaN	NaN	NaN	NaN	NaN	NaN	NaN	NaN
1085	P42166	P42166	P42166	LAP2A_HUMAN	sp	Lamina-associated polypeptide 2, isoform alpha	Homo sapiens		TMPO	3	3	5.9	5.9	75.491	0.00051282	4.8985	172730000	4798000	8	1	NaN	NaN	NaN	NaN	22.4018	NaN	NaN	NaN	23.3153	NaN	NaN	NaN	NaN	NaN	NaN	22.4898	22.2117	NaN	NaN	NaN	NaN	NaN	NaN	NaN	NaN	NaN	NaN	NaN	NaN
1086	P42224	P42224	P42224	STAT1_HUMAN	sp	Signal transducer and activator of transcription 1-alpha/beta	Homo sapiens		STAT1	6	6	8.8	8.8	87.334	0	11.074	183240000	4698500	10	1	NaN	NaN	NaN	NaN	NaN	NaN	NaN	NaN	24.1436	NaN	NaN	NaN	NaN	NaN	NaN	NaN	NaN	NaN	NaN	NaN	NaN	NaN	NaN	NaN	NaN	NaN	NaN	NaN	NaN
1087	P42229	P42229	P42229	STA5A_HUMAN	sp	Signal transducer and activator of transcription 5A	Homo sapiens		STAT5A	17	3	24.4	4.4	90.646	0	6.9641	71089000	1733900	3	1	NaN	NaN	NaN	NaN	NaN	NaN	NaN	NaN	NaN	22.7543	NaN	NaN	NaN	NaN	NaN	NaN	NaN	NaN	NaN	NaN	NaN	NaN	NaN	NaN	NaN	NaN	NaN	NaN	NaN
1088	Q04828;P42330;P17516;P52895	Q04828;P42330	P42330	AK1C3_HUMAN	sp	Aldo-keto reductase family 1 member C3	Homo sapiens		AKR1C3	3	3	10.8	10.8	36.788	0	7.4743	1438400000	75705000	22	4	NaN	NaN	NaN	NaN	NaN	NaN	NaN	NaN	NaN	NaN	NaN	NaN	NaN	NaN	NaN	NaN	NaN	NaN	NaN	NaN	NaN	23.969	23.9197	NaN	NaN	23.9871	NaN	NaN	24.5439
1089	P42331	P42331	P42331	RHG25_HUMAN	sp	Rho GTPase-activating protein 25	Homo sapiens		ARHGAP25	3	3	4.8	4.8	73.434	0.0014313	3.6766	215730000	5393300	13	1	NaN	NaN	NaN	NaN	NaN	NaN	NaN	NaN	NaN	NaN	NaN	NaN	NaN	NaN	NaN	NaN	NaN	NaN	NaN	NaN	NaN	NaN	NaN	NaN	NaN	NaN	NaN	NaN	NaN
1090	P42338	P42338	P42338	PK3CB_HUMAN	sp	Phosphatidylinositol 4,5-bisphosphate 3-kinase catalytic subunit beta isoform	Homo sapiens		PIK3CB	5	5	6	6	122.76	0	10.479	159810000	2905700	9	1	NaN	21.8395	NaN	21.7806	NaN	NaN	NaN	NaN	NaN	23.0296	NaN	NaN	NaN	NaN	NaN	NaN	NaN	21.4227	NaN	NaN	NaN	NaN	NaN	NaN	NaN	NaN	NaN	NaN	NaN
1091	P42566	P42566	P42566	EPS15_HUMAN	sp	Epidermal growth factor receptor substrate 15	Homo sapiens		EPS15	8	8	14.3	14.3	98.655	0	31.761	723370000	15725000	21	1	NaN	22.3415	NaN	NaN	NaN	NaN	NaN	NaN	NaN	24.6403	NaN	23.1051	NaN	22.3763	NaN	22.0629	NaN	23.2152	NaN	22.2897	NaN	NaN	23.0038	NaN	NaN	NaN	NaN	NaN	NaN
1092	P42574	P42574	P42574	CASP3_HUMAN	sp	Caspase-3	Homo sapiens		CASP3	12	12	51.6	51.6	31.608	0	132.45	6916500000	494040000	184	1	25.1502	26.441	25.4482	27.1076	25.8456	25.6115	25.8481	25.0509	24.2445	26.038	25.7064	25.0953	25.4695	23.6723	25.1464	24.4523	25.4464	25.693	25.3832	25.9255	26.2733	24.8658	25.2459	25.6049	25.557	25.1203	25.2137	25.29	NaN
1093	P42704	P42704	P42704	LPPRC_HUMAN	sp	Leucine-rich PPR motif-containing protein, mitochondrial	Homo sapiens		LRPPRC	7	7	6	6	157.9	0	13.443	209590000	2328800	29	1	NaN	22.4126	NaN	NaN	21.9324	NaN	NaN	NaN	22.8822	NaN	NaN	NaN	NaN	NaN	NaN	22.138	NaN	NaN	22.5363	NaN	NaN	NaN	NaN	NaN	NaN	NaN	NaN	NaN	NaN
1094	P42765	P42765	P42765	THIM_HUMAN	sp	3-ketoacyl-CoA thiolase, mitochondrial	Homo sapiens		ACAA2	13	13	44.6	44.6	41.924	0	91.231	2757800000	131320000	115	1	23.7447	24.6649	23.5147	24.0146	24.0438	24.2137	23.0531	22.8229	25.256	23.5516	24.5534	23.7774	24.7711	24.3596	24.6188	25.6201	23.6	23.7303	24.6853	24.3188	23.7375	NaN	23.2667	23.8666	24.4508	24.7745	24.1189	23.2197	23.728
1095	P42768	P42768	P42768	WASP_HUMAN	sp	Wiskott-Aldrich syndrome protein	Homo sapiens		WAS	7	7	18.1	18.1	52.912	0	70.234	1672900000	76040000	79	1	23.2303	23.7095	23.3369	23.9879	23.7235	23.4526	23.6651	23.7209	23.9669	24.7941	23.7934	23.4821	22.844	NaN	23.2894	23.1841	23.5545	23.8986	23.0871	23.1279	24.6685	NaN	NaN	24.468	23.82	NaN	NaN	NaN	NaN
1096	P42785	P42785	P42785	PCP_HUMAN	sp	Lysosomal Pro-X carboxypeptidase	Homo sapiens		PRCP	11	11	27	27	55.799	0	37.571	1983400000	94446000	114	1	24.0768	24.215	24.4268	24.1409	23.6405	23.9308	23.896	23.2163	23.1731	22.7496	24.3596	23.8578	23.3826	23.3237	24.2716	22.7562	23.2771	NaN	23.8836	23.5442	24.3165	NaN	NaN	23.3547	NaN	24.6748	24.3074	24.5231	24.4601
1097	P42892	P42892	P42892	ECE1_HUMAN	sp	Endothelin-converting enzyme 1	Homo sapiens		ECE1	19	19	28.2	28.2	87.163	0	55.973	3232000000	76954000	114	1	24.2488	24.8505	23.8066	25.4855	24.6999	24.5042	24.2261	23.3881	23.8731	24.6105	24.5713	24.0093	24.6466	23.4302	24.3072	25.4169	23.7808	24.2193	24.5251	24.4551	24.7708	NaN	NaN	24.375	NaN	24.2326	24.3832	24.1742	NaN
1098	P43034	P43034	P43034	LIS1_HUMAN	sp	Platelet-activating factor acetylhydrolase IB subunit alpha	Homo sapiens		PAFAH1B1	20	20	58.3	58.3	46.637	0	313.29	13724000000	596690000	443	1	27.1445	26.4558	26.5029	26.2846	26.565	26.9568	25.7771	26.8105	26.6125	26.3853	26.75	26.614	26.4416	27.0217	26.3641	25.5157	27.044	26.7367	26.35	26.6792	27.4012	28.0177	27.5997	27.2832	27.168	27.8178	27.2781	27.1906	27.0415
1099	P43121	P43121	P43121	MUC18_HUMAN	sp	Cell surface glycoprotein MUC18	Homo sapiens		MCAM	1	1	2.3	2.3	71.607	0.0053097	2.7881	8705100	256030	1	1	NaN	NaN	NaN	NaN	NaN	NaN	NaN	NaN	NaN	NaN	NaN	NaN	NaN	NaN	NaN	NaN	NaN	NaN	NaN	NaN	NaN	NaN	NaN	NaN	NaN	NaN	NaN	NaN	NaN
1100	P43155	P43155	P43155	CACP_HUMAN	sp	Carnitine O-acetyltransferase	Homo sapiens		CRAT	6	6	12.6	12.6	70.857	0	9.0185	290500000	10375000	19	1	NaN	NaN	NaN	NaN	NaN	NaN	NaN	NaN	NaN	NaN	NaN	NaN	NaN	NaN	NaN	NaN	NaN	NaN	NaN	NaN	NaN	NaN	NaN	NaN	NaN	NaN	NaN	NaN	NaN
1101	P43243	P43243	P43243	MATR3_HUMAN	sp	Matrin-3	Homo sapiens		MATR3	4	4	7.6	7.6	94.622	0.00053135	5.6255	58844000	1590400	5	1	NaN	NaN	NaN	NaN	NaN	NaN	NaN	NaN	22.9389	NaN	NaN	NaN	NaN	NaN	NaN	NaN	NaN	NaN	NaN	NaN	NaN	NaN	NaN	NaN	NaN	NaN	NaN	NaN	NaN
1102	P43250;P32298	P43250	P43250	GRK6_HUMAN	sp	G protein-coupled receptor kinase 6	Homo sapiens		GRK6	4	4	9.7	9.7	65.99	0.00053792	5.8833	140300000	5010800	5	2	NaN	NaN	NaN	NaN	NaN	NaN	NaN	NaN	NaN	23.6426	NaN	NaN	NaN	NaN	NaN	NaN	NaN	21.7196	NaN	NaN	NaN	NaN	NaN	NaN	NaN	NaN	NaN	NaN	NaN
1103	P43304	P43304	P43304	GPDM_HUMAN	sp	Glycerol-3-phosphate dehydrogenase, mitochondrial	Homo sapiens		GPD2	51	51	73	73	80.852	0	323.31	55639000000	1293900000	1290	1	27.7858	28.9559	28.1313	28.6917	28.3453	28.0175	28.274	26.851	27.4814	28.4648	28.5165	27.8683	28.5441	27.3163	28.5446	29.2533	28.0767	28.2942	28.4802	28.6072	28.8536	27.9787	27.8145	29.0693	28.8034	28.1119	28.659	28.3063	27.66
1104	P43307	P43307	P43307	SSRA_HUMAN	sp	Translocon-associated protein subunit alpha	Homo sapiens		SSR1	3	3	11.9	11.9	32.235	0	9.6339	1932500000	193250000	63	1	23.6907	24.5974	24.203	25.4494	24.6127	23.6054	24.5347	23.1638	24.4541	23.3196	24.5529	23.718	23.9407	23.54	23.9392	24.5747	23.551	23.6161	24.3324	23.8412	23.6929	NaN	NaN	23.9398	NaN	NaN	NaN	NaN	NaN
1105	P43353;P48448;P30838	P43353	P43353	AL3B1_HUMAN	sp	Aldehyde dehydrogenase family 3 member B1	Homo sapiens		ALDH3B1	6	5	16.7	14.1	51.839	0	14.827	744320000	39175000	38	3	23.0158	23.3736	23.3907	23.2605	23.0837	NaN	23.2081	22.2446	22.7834	NaN	23.566	22.9111	NaN	NaN	22.8775	22.3333	NaN	22.8572	23.0661	22.5389	NaN	NaN	NaN	NaN	NaN	NaN	NaN	NaN	NaN
1106	P43405;P43403	P43405	P43405	KSYK_HUMAN	sp	Tyrosine-protein kinase SYK	Homo sapiens		SYK	17	16	40.2	38.9	72.065	0	166.86	2879300000	75772000	87	2	22.9725	24.4437	23.1598	23.2777	23.6268	23.7344	23.585	24.1374	24.2293	26.7853	23.7394	23.7458	23.5532	22.0697	24.3602	23.7216	23.8138	24.221	24.4672	23.8316	23.6978	NaN	NaN	23.3503	24.142	NaN	NaN	24.6625	23.1192
1107	P43487;Q9C010	P43487	P43487	RANG_HUMAN	sp	Ran-specific GTPase-activating protein	Homo sapiens		RANBP1	5	5	30.3	30.3	23.31	0	34.524	1393900000	174230000	37	2	24.452	23.6633	24.1983	23.5289	23.5552	23.0276	23.5845	24.2002	24.3413	22.6735	23.5411	24.1356	23.4609	25.1818	23.5253	23.8286	24.1454	24.0942	23.6783	23.1027	NaN	NaN	NaN	NaN	NaN	NaN	NaN	23.318	NaN
1108	P43490	P43490	P43490	NAMPT_HUMAN	sp	Nicotinamide phosphoribosyltransferase	Homo sapiens		NAMPT	10	10	27.7	27.7	55.52	0	43.104	1033000000	35622000	26	1	NaN	23.2225	NaN	NaN	NaN	NaN	NaN	NaN	26.6664	NaN	NaN	NaN	22.8268	24.6708	24.1149	24.1893	22.5052	22.393	23.2058	22.3733	NaN	NaN	NaN	NaN	NaN	NaN	NaN	NaN	NaN
1109	P43652;FPPCON_XP_585019	P43652	P43652	AFAM_HUMAN	sp	Afamin	Homo sapiens		AFM	19	19	36.1	36.1	69.068	0	83.681	4734600000	127960000	189	2	NaN	NaN	24.5413	22.8258	24.5763	25.6176	25.3147	26.6129	26.5537	25.0496	NaN	NaN	25.146	26.0543	24.1475	24.3568	25.4734	24.0521	24.4893	24.3413	26.5184	26.3532	23.9704	25.3389	25.8458	26.171	25.9681	26.8566	26.3795
1110	P43686	P43686	P43686	PRS6B_HUMAN	sp	26S proteasome regulatory subunit 6B	Homo sapiens		PSMC4	13	13	46.9	46.9	47.366	0	43.656	2148800000	85951000	78	1	24.7711	23.2134	23.9059	NaN	22.9914	23.6646	23.8755	24.2382	24.3682	24.3182	23.5247	24.353	23.5596	24.4801	23.6527	23.4086	24.6393	24.006	23.0678	24.1519	22.915	24.5529	24.8469	23.3906	23.6702	24.6089	23.9	24.5647	24.8715
1111	P45880	P45880	P45880	VDAC2_HUMAN	sp	Voltage-dependent anion-selective channel protein 2	Homo sapiens		VDAC2	14	14	62.9	62.9	31.566	0	323.31	30536000000	1908500000	653	1	27.665	28.2091	27.4355	27.3961	27.5843	27.4117	26.9669	26.3456	27.5611	27.9244	28.123	27.417	27.9259	27.0802	28.1642	28.1371	27.5666	27.6136	27.8961	27.9023	27.8127	27.5322	28.2479	28.2169	28.1267	28.0228	28.118	28.0094	27.0163
1112	P45954	P45954	P45954	ACDSB_HUMAN	sp	Short/branched chain specific acyl-CoA dehydrogenase, mitochondrial	Homo sapiens		ACADSB	10	10	30.6	30.6	47.485	0	34.47	1975200000	94059000	49	1	24.0331	24.8768	23.6907	23.6723	23.8018	23.2696	23.7668	NaN	23.6078	24.4794	24.6089	NaN	23.6489	24.0506	23.5788	23.2243	23.5445	23.6051	23.3896	23.3676	22.7986	NaN	NaN	NaN	NaN	NaN	NaN	NaN	NaN
1113	P45974;Q92995	P45974	P45974	UBP5_HUMAN	sp	Ubiquitin carboxyl-terminal hydrolase 5	Homo sapiens		USP5	33	33	54.1	54.1	95.785	0	323.31	22321000000	572340000	769	2	28.8758	26.7608	27.5872	26.7806	27.0565	27.8841	27.5416	28.1402	27.3856	26.772	27.4125	28.2343	27.4803	27.7574	26.918	26.39	27.7728	27.3669	27.1399	27.2936	27.1761	28.6472	28.4539	27.6154	27.6418	28.4488	27.6096	27.7829	28.0046
1114	P46060	P46060	P46060	RAGP1_HUMAN	sp	Ran GTPase-activating protein 1	Homo sapiens		RANGAP1	1	1	2	2	63.541	0.0023386	3.4183	117190000	4340500	7	1	NaN	NaN	NaN	NaN	NaN	NaN	NaN	NaN	NaN	NaN	NaN	NaN	NaN	NaN	NaN	NaN	NaN	NaN	NaN	NaN	NaN	NaN	NaN	NaN	NaN	NaN	NaN	NaN	NaN
1115	P46063	P46063	P46063	RECQ1_HUMAN	sp	ATP-dependent DNA helicase Q1	Homo sapiens		RECQL	3	3	5.5	5.5	73.457	0.0086244	2.454	93657000	2675900	8	1	NaN	NaN	NaN	NaN	NaN	NaN	NaN	NaN	22.3564	NaN	NaN	NaN	NaN	NaN	NaN	NaN	NaN	NaN	21.6903	NaN	NaN	NaN	NaN	NaN	NaN	NaN	NaN	NaN	NaN
1116	P46108	P46108	P46108	CRK_HUMAN	sp	Adapter molecule crk	Homo sapiens		CRK	1	1	4.9	4.9	33.83	0.0014245	3.6028	101980000	5367300	5	1	NaN	NaN	NaN	NaN	NaN	NaN	NaN	NaN	NaN	NaN	NaN	NaN	NaN	NaN	NaN	NaN	NaN	NaN	NaN	NaN	NaN	NaN	NaN	NaN	NaN	NaN	NaN	NaN	NaN
1117	P46109	P46109	P46109	CRKL_HUMAN	sp	Crk-like protein	Homo sapiens		CRKL	11	11	44.6	44.6	33.777	0	136.89	5655100000	353440000	205	1	24.8956	25.1839	24.9661	25.1191	25.1966	25.2607	25.461	25.3046	25.2971	26.2724	25.1625	24.8003	24.5873	25.017	24.4181	24.246	25.2748	25.7124	24.5056	25.0281	25.6895	25.6682	26.0281	25.7256	25.6505	25.2611	25.2374	25.9405	25.3831
1118	P46379	P46379	P46379	BAG6_HUMAN	sp	Large proline-rich protein BAG6	Homo sapiens		BAG6	3	3	3.8	3.8	119.41	0.00096525	3.8619	63727000	1931100	5	1	NaN	NaN	NaN	NaN	NaN	NaN	NaN	NaN	NaN	21.9071	NaN	NaN	NaN	NaN	NaN	NaN	NaN	NaN	NaN	NaN	NaN	NaN	NaN	NaN	NaN	NaN	NaN	NaN	NaN
1119	P46459	P46459	P46459	NSF_HUMAN	sp	Vesicle-fusing ATPase	Homo sapiens		NSF	24	24	35.1	35.1	82.593	0	65.22	7455500000	158630000	236	1	25.8807	25.4948	25.966	26.0652	25.3255	25.6283	25.9262	25.9452	25.9767	25.7991	26.0501	25.8126	25.2313	25.5951	25.5661	24.7733	25.9761	25.4126	25.5107	25.5422	25.2945	26.056	26.0971	25.3731	25.4658	26.3565	25.8885	25.8727	26.0974
1120	P46734;P52564	P46734	P46734	MP2K3_HUMAN	sp	Dual specificity mitogen-activated protein kinase kinase 3	Homo sapiens		MAP2K3	8	8	25.6	25.6	39.318	0	61.565	1217300000	50721000	71	2	23.6078	22.3321	22.7615	NaN	22.6176	23.3215	22.8305	24.3675	23.0539	24.2335	22.2162	23.5824	23.0583	22.4285	23.4583	22.103	23.8876	23.2442	23.3873	22.8975	21.5804	22.844	NaN	NaN	NaN	NaN	NaN	NaN	NaN
1121	P46736	P46736	P46736	BRCC3_HUMAN	sp	Lys-63-specific deubiquitinase BRCC36	Homo sapiens		BRCC3	4	4	16.5	16.5	36.072	0.00052411	5.3804	213810000	11878000	10	1	NaN	21.9238	NaN	NaN	NaN	NaN	NaN	NaN	NaN	NaN	NaN	NaN	NaN	NaN	NaN	NaN	NaN	21.594	NaN	NaN	NaN	NaN	NaN	NaN	NaN	NaN	NaN	NaN	NaN
1122	P46777	P46777	P46777	RL5_HUMAN	sp	60S ribosomal protein L5	Homo sapiens		RPL5	5	5	23.2	23.2	34.362	0	20.367	1776700000	161520000	67	1	23.486	24.0101	23.2821	23.6251	23.5259	23.2748	23.7842	23.375	26.0335	22.6886	23.0765	23.0651	22.8657	24.7211	23.8316	24.7849	24.0016	22.9459	24.0996	23.5853	23.8849	NaN	24.7948	NaN	23.6395	NaN	24.1996	25.0715	25.1876
1123	P46782	P46782	P46782	RS5_HUMAN	sp	40S ribosomal protein S5	Homo sapiens		RPS5	2	2	15.7	15.7	22.876	0.0018966	3.5862	189630000	18963000	6	1	NaN	NaN	NaN	NaN	NaN	NaN	NaN	NaN	NaN	NaN	NaN	NaN	NaN	NaN	NaN	NaN	NaN	NaN	NaN	NaN	NaN	NaN	NaN	NaN	NaN	NaN	NaN	NaN	NaN
1124	P46926	P46926	P46926	GNPI1_HUMAN	sp	Glucosamine-6-phosphate isomerase 1	Homo sapiens		GNPDA1	11	8	59.2	44.3	32.668	0	63.004	2933900000	183370000	108	1	25.5153	23.7127	25.0615	24.3171	23.8597	24.2316	23.8757	24.4917	25.5817	23.0485	24.6076	24.8616	24.2966	25.1215	24.435	23.9092	24.9624	24.3361	24.3324	24.4615	24.6384	25.4876	NaN	24.5629	NaN	25.2533	NaN	25.2204	NaN
1125	P46939	P46939	P46939	UTRO_HUMAN	sp	Utrophin	Homo sapiens		UTRN	11	11	4.3	4.3	394.46	0	22.628	2309200000	13271000	33	1	NaN	26.3459	25.7927	26.0997	26.0681	25.9045	NaN	NaN	NaN	26.5133	25.9445	NaN	NaN	NaN	NaN	NaN	NaN	25.7334	NaN	25.5383	28.1068	NaN	NaN	24.7413	NaN	NaN	NaN	NaN	NaN
1126	P46940;Q86VI3	P46940	P46940	IQGA1_HUMAN	sp	Ras GTPase-activating-like protein IQGAP1	Homo sapiens		IQGAP1	70	68	52.7	51.7	189.25	0	323.31	31539000000	379990000	1079	2	27.6083	27.4678	28.1352	27.331	27.5911	27.3522	27.9086	27.3998	29.0907	26.6866	27.64	27.9484	27.2591	27.4671	27.9901	27.9657	27.506	26.9733	28.5738	27.6853	27.905	27.6692	26.7776	27.6679	27.6208	28.0098	28.0209	27.7416	28.345
1127	P46976	P46976	P46976	GLYG_HUMAN	sp	Glycogenin-1	Homo sapiens		GYG1	8	8	22.9	22.9	39.383	0	98.708	3929000000	280640000	117	1	24.5169	24.9717	24.6207	24.6203	24.9419	23.975	24.5423	NaN	24.3189	NaN	25.0491	24.435	25.4162	24.3979	25.5101	24.5103	24.6033	24.4383	25.3678	25.1694	NaN	26.0414	24.6604	24.2493	NaN	24.5049	NaN	NaN	25.4435
1128	P46977	P46977	P46977	STT3A_HUMAN	sp	Dolichyl-diphosphooligosaccharide--protein glycosyltransferase subunit STT3A	Homo sapiens		STT3A	10	9	15.2	14.2	80.529	0	24.09	4438800000	153060000	121	1	24.4768	25.6313	24.4012	25.5519	25.1933	24.3981	25.0621	23.6389	24.6645	24.5935	25.3456	24.49	24.6581	23.7033	25.0367	24.6399	24.1687	24.3113	24.9105	24.5715	25.4885	25.4537	NaN	25.5395	24.8242	25.4714	24.5034	24.4158	24.2769
1129	P47712	P47712	P47712	PA24A_HUMAN	sp	Cytosolic phospholipase A2	Homo sapiens		PLA2G4A	10	10	14.7	14.7	85.238	0	14.38	1290400000	37952000	53	1	23.3034	24.0992	23.1595	23.9408	23.8894	22.2905	23.5216	23.2228	23.1285	23.7054	23.5728	NaN	23.7748	NaN	23.4727	22.9121	22.9524	23.6776	23.0804	23.7263	23.474	NaN	NaN	23.5921	23.294	23.4634	23.5995	23.1112	NaN
1130	P47755	P47755	P47755	CAZA2_HUMAN	sp	F-actin-capping protein subunit alpha-2	Homo sapiens		CAPZA2	18	14	80.1	65.7	32.949	0	323.31	27995000000	2153400000	615	1	27.1937	28.2318	27.5992	28.3704	28.3612	27.3858	27.8863	26.9046	27.236	27.9892	27.6339	27.2196	28.1752	26.8024	27.764	27.0461	27.5556	28.0754	27.6854	28.1885	26.5988	26.0646	26.8778	27.2557	26.7946	26.1763	26.8204	26.7262	26.353
1131	P47756	P47756	P47756	CAPZB_HUMAN	sp	F-actin-capping protein subunit beta	Homo sapiens		CAPZB	21	21	61.7	61.7	31.35	0	323.31	92424000000	5436700000	1665	1	29.1852	30.1535	29.5919	30.2855	29.9824	29.6329	29.7966	29.0861	28.8533	30.0149	30.007	29.2171	29.6726	28.6448	29.4654	28.5268	29.4836	29.7913	29.6114	29.9539	29.2302	27.9813	28.7912	29.3146	27.9872	27.2579	27.9068	28.2391	25.1563
1132	P47897	P47897	P47897	SYQ_HUMAN	sp	Glutamine--tRNA ligase	Homo sapiens		QARS	13	13	20.9	20.9	87.798	0	40.767	1317000000	29267000	50	1	NaN	22.8874	23.1216	NaN	22.962	23.244	NaN	NaN	24.0243	23.6523	NaN	NaN	NaN	NaN	NaN	22.7746	22.9145	23.5086	22.9356	23.0611	23.07	24.0699	23.7878	23.483	24.1631	23.7748	23.7946	23.9237	23.9055
1133	P47985;P0C7P4	P47985	P47985	UCRI_HUMAN	sp	Cytochrome b-c1 complex subunit Rieske, mitochondrial	Homo sapiens		UQCRFS1	7	7	24.8	24.8	29.668	0	59.281	1810500000	129320000	65	2	23.2268	24.8006	23.3803	23.3549	23.9864	NaN	23.8535	NaN	24.233	NaN	23.3167	23.9604	24.556	24.1849	24.7418	25.9327	23.55	23.2261	24.5606	23.0284	NaN	NaN	NaN	NaN	NaN	NaN	NaN	NaN	NaN
1134	P48047;H7C0C1	P48047	P48047	ATPO_HUMAN	sp	ATP synthase subunit O, mitochondrial	Homo sapiens		ATP5PO	4	4	22.5	22.5	23.277	0	8.8058	462800000	38567000	9	2	NaN	NaN	NaN	NaN	NaN	NaN	NaN	NaN	23.0277	22.8695	NaN	NaN	NaN	23.0157	NaN	24.7937	22.5876	22.6569	22.2444	NaN	NaN	NaN	NaN	NaN	NaN	NaN	NaN	NaN	NaN
1135	P48059;Q7Z4I7	P48059	P48059	LIMS1_HUMAN	sp	LIM and senescent cell antigen-like-containing domain protein 1	Homo sapiens		LIMS1	22	22	72.6	72.6	37.251	0	323.31	130860000000	7697600000	1411	2	29.3524	30.8191	30.0633	30.7344	30.7425	30.1954	30.6557	29.587	28.9601	31.2633	30.398	29.1318	29.9129	28.6041	29.2141	28.8082	30.0486	31.1609	28.976	30.73	30.0837	28.3281	29.434	30.4888	29.808	29.054	29.5345	29.4273	27.8088
1136	P48147	P48147	P48147	PPCE_HUMAN	sp	Prolyl endopeptidase	Homo sapiens		PREP	25	25	50	50	80.699	0	144.38	7294200000	155200000	320	1	25.3924	26.0976	25.4402	26.3291	26.0185	25.582	25.9058	25.3736	25.4855	25.6059	25.7163	25.2389	25.8374	24.9792	25.7053	24.6995	25.4117	25.9128	25.4055	26.1623	26.2982	25.6807	25.1199	25.3312	26.0337	26.2793	26.1712	25.482	25.0685
1137	P48163	P48163	P48163	MAOX_HUMAN	sp	NADP-dependent malic enzyme	Homo sapiens		ME1	8	8	15.7	15.7	64.149	0	35.335	737090000	26325000	39	1	NaN	23.0771	NaN	NaN	22.6904	23.3909	NaN	22.3406	NaN	23.5145	NaN	22.1908	24.7827	NaN	23.6221	22.58	NaN	NaN	23.625	NaN	NaN	NaN	NaN	NaN	NaN	NaN	NaN	NaN	NaN
1138	P48426	P48426	P48426	PI42A_HUMAN	sp	Phosphatidylinositol 5-phosphate 4-kinase type-2 alpha	Homo sapiens		PIP4K2A	22	16	47.5	36.2	46.224	0	323.31	20534000000	1140800000	563	1	28.087	27.9963	27.6089	28.3015	27.5665	28.0592	27.5881	27.5889	26.6551	28.0241	27.7057	27.3469	27.3796	27.367	26.9015	26.5332	27.3939	27.5668	26.958	26.9788	26.7439	26.3536	26.7358	27.3191	26.6366	26.9578	27.1092	26.4799	26.3099
1139	P48444	P48444	P48444	COPD_HUMAN	sp	Coatomer subunit delta	Homo sapiens		ARCN1	19	19	33.1	33.1	57.21	0	69.853	6046300000	223940000	203	1	24.6663	26.0587	25.3762	26.8359	26.0826	25.466	26.0749	25.0443	25.9481	26.1472	25.4936	24.5609	24.1926	24.8417	24.7479	24.4492	24.6901	25.4899	24.8879	25.4515	26.4899	24.3909	24.291	25.4804	25.7332	25.6852	25.6648	25.7744	24.9908
1140	P48449	P48449	P48449	ERG7_HUMAN	sp	Lanosterol synthase	Homo sapiens		LSS	11	11	16.9	16.9	83.308	0	23.551	1177600000	31826000	45	1	NaN	23.5099	23.9804	24.8758	23.5993	NaN	24.1401	NaN	NaN	NaN	23.6253	NaN	NaN	NaN	NaN	NaN	23.465	NaN	NaN	23.2247	24.3765	NaN	NaN	24.3382	24.6317	23.7761	NaN	24.088	NaN
1141	P48506	P48506	P48506	GSH1_HUMAN	sp	Glutamate--cysteine ligase catalytic subunit	Homo sapiens		GCLC	29	29	50.2	50.2	72.765	0	323.31	26831000000	838470000	864	1	29.5589	26.1577	28.2042	26.5641	27.161	28.5136	27.3277	28.03	27.8888	23.2565	27.8475	28.5884	27.9855	28.8096	27.682	27.0813	28.8198	28.0058	27.4944	27.6911	25.4968	28.6908	28.6388	27.289	27.158	28.5829	27.8862	27.7795	28.2765
1142	P48507	P48507	P48507	GSH0_HUMAN	sp	Glutamate--cysteine ligase regulatory subunit	Homo sapiens		GCLM	7	7	33.6	33.6	30.727	0	56.938	6366300000	636630000	224	1	27.0736	25.2445	26.2684	24.229	25.2884	25.9961	25.3296	26.2341	26.331	24.3141	25.8565	26.6224	26.693	26.9892	25.9592	25.6856	26.3456	26.2747	26.1136	25.9156	NaN	NaN	24.3268	NaN	NaN	NaN	NaN	NaN	NaN
1143	P48509	P48509	P48509	CD151_HUMAN	sp	CD151 antigen	Homo sapiens		CD151	7	7	21.3	21.3	28.295	0	21.181	8590700000	859070000	169	1	25.1541	27.0874	25.832	27.1974	26.9912	26.1016	26.6199	25.3276	24.9369	25.3051	26.7419	25.5931	26.7334	24.5807	26.9886	27.5079	25.6717	26.3553	26.9259	26.5342	NaN	NaN	NaN	24.9112	25.5772	NaN	24.6417	25.2258	NaN
1144	P48556	P48556	P48556	PSMD8_HUMAN	sp	26S proteasome non-ATPase regulatory subunit 8	Homo sapiens		PSMD8	8	8	20.9	20.9	39.611	0	12.721	1984200000	99212000	40	1	24.6347	24.0967	23.9236	NaN	23.9762	24.4422	NaN	24.443	25.0254	23.2128	NaN	24.2341	24.5954	25.0338	24.1028	24.4319	24.775	24.5092	24.263	23.9862	NaN	NaN	24.8383	NaN	NaN	NaN	NaN	NaN	NaN
1145	P48595	P48595	P48595	SPB10_HUMAN	sp	Serpin B10	Homo sapiens		SERPINB10	15	15	49.6	49.6	45.402	0	121.24	4499700000	166660000	229	1	NaN	23.1301	24.4861	23.1394	23.8044	25.4995	24.6793	25.1395	24.7818	23.2681	24.0871	24.8351	25.2255	23.4399	24.7533	23.1906	25.5141	24.4386	25.0662	24.8841	24.8168	24.5346	24.0032	24.61	25.4995	24.5495	25.6856	NaN	24.2969
1146	P48637	P48637	P48637	GSHB_HUMAN	sp	Glutathione synthetase	Homo sapiens		GSS	26	26	62.2	62.2	52.384	0	283.02	23699000000	877730000	772	1	28.2557	27.0761	27.6765	28.0839	27.6481	27.6682	27.422	27.4899	27.0859	26.1989	27.5264	27.5795	27.6887	27.9099	27.3698	27.1479	27.9006	27.4583	27.2232	27.576	27.3439	28.3218	27.9691	27.7441	28.1488	28.4099	28.2693	27.9902	28.0519
1147	P48643	P48643	P48643	TCPE_HUMAN	sp	T-complex protein 1 subunit epsilon	Homo sapiens		CCT5	33	33	70.1	70.1	59.67	0	323.31	19091000000	578520000	546	1	27.3252	26.9898	26.2571	25.9519	26.5206	26.4364	26.3542	26.8949	27.4666	27.7799	26.1337	27.4094	27.1269	28.0219	26.4171	27.0335	27.5243	27.6501	26.4524	26.9529	25.8635	26.7768	27.5035	26.296	26.5935	26.6017	26.4522	26.7672	27.3608
1148	P48651	P48651	P48651	PTSS1_HUMAN	sp	Phosphatidylserine synthase 1	Homo sapiens		PTDSS1	2	2	5.7	5.7	55.527	0.0005144	4.9757	334240000	14532000	11	1	NaN	NaN	NaN	NaN	NaN	NaN	NaN	NaN	NaN	NaN	NaN	NaN	NaN	NaN	22.4239	NaN	NaN	NaN	NaN	NaN	23.2973	22.785	NaN	22.7983	22.6392	NaN	23.6302	22.7504	22.7534
1149	P48681	P48681	P48681	NEST_HUMAN	sp	Nestin	Homo sapiens		NES	3	3	2.6	2.6	177.44	0.00095694	3.6938	108670000	1221000	5	1	NaN	NaN	NaN	NaN	NaN	NaN	NaN	NaN	NaN	NaN	NaN	NaN	NaN	NaN	NaN	NaN	NaN	NaN	NaN	NaN	NaN	NaN	NaN	NaN	NaN	NaN	NaN	NaN	NaN
1150	P48735	P48735	P48735	IDHP_HUMAN	sp	Isocitrate dehydrogenase [NADP], mitochondrial	Homo sapiens		IDH2	30	29	54.9	54.9	50.909	0	323.31	57400000000	2495700000	913	1	27.6222	29.13	27.4606	27.695	28.3428	28.0329	27.8398	26.902	28.3848	29.9517	28.0672	27.6469	28.7655	27.8848	28.4417	28.5735	28.4575	29.0346	28.2628	28.4889	27.5619	27.2261	28.001	28.0658	27.7853	27.122	27.2774	28.1652	27.8612
1151	P48736	P48736	P48736	PK3CG_HUMAN	sp	Phosphatidylinositol 4,5-bisphosphate 3-kinase catalytic subunit gamma isoform	Homo sapiens		PIK3CG	3	3	3.8	3.8	126.45	0.0097005	2.2727	75310000	1091500	3	1	NaN	NaN	NaN	NaN	NaN	NaN	NaN	NaN	NaN	22.082	NaN	NaN	NaN	NaN	NaN	NaN	NaN	NaN	NaN	NaN	NaN	NaN	NaN	NaN	NaN	NaN	NaN	NaN	NaN
1152	P48739	P48739	P48739	PIPNB_HUMAN	sp	Phosphatidylinositol transfer protein beta isoform	Homo sapiens		PITPNB	13	11	59.4	56.1	31.54	0	99.542	5142800000	285710000	152	1	25.4391	24.6621	24.6585	24.1639	24.9813	24.8311	24.6579	25.332	25.5663	25.6503	25.1415	25.3056	25.1963	25.6518	24.975	24.9965	25.5692	25.4683	24.9174	25.3549	NaN	NaN	NaN	25.2437	25.5293	25.7031	24.8761	NaN	NaN
1153	P48740	P48740	P48740	MASP1_HUMAN	sp	Mannan-binding lectin serine protease 1	Homo sapiens		MASP1	6	5	10.7	9.6	79.246	0	7.2666	1465900000	50549000	29	1	NaN	25.6881	NaN	25.1431	24.9712	NaN	NaN	NaN	NaN	23.0138	25.0421	NaN	24.519	NaN	NaN	NaN	NaN	NaN	NaN	NaN	NaN	NaN	NaN	NaN	NaN	NaN	NaN	NaN	NaN
1154	P48960	P48960	P48960	CD97_HUMAN	sp	CD97 antigen	Homo sapiens		CD97	2	2	4.2	4.2	91.868	0	6.5305	234820000	7827300	6	1	NaN	NaN	NaN	NaN	NaN	NaN	NaN	NaN	NaN	NaN	NaN	22.5363	NaN	NaN	22.732	NaN	NaN	NaN	NaN	NaN	NaN	NaN	NaN	NaN	NaN	NaN	NaN	NaN	NaN
[truncated: 1,300 more rows]
[truncated: 395 more columns]

## Sheet: GLOSSARY
COLUMNS	Signification
Leading	Choosen accession to represent the group of proteins
Protein name	Protein name to reprensent thegroup of proteins
Status	Database of the protein (sp= swissprot; tr= trembl; CON=contaminant)
Description	Protein description from UniProt
Organism	Organism name
[truncated: 4 more rows]
