# Supplementary material for: Machine Learning Analysis of the Cerebrovascular Thrombi Proteome in Human Ischemic Stroke: An Exploratory Study
Source: Front Neurol. 2020 Nov 5;11:575376. doi: 10.3389/fneur.2020.575376 (PMC7678741; doi:10.3389/fneur.2020.575376)
Supplement: Supplementary Table 2 — List of proteins commonly present in all samples. [file Table_2.xlsx]

## Sheet: Suppl Table S2
Leading	Protein	Description	Gene
P0C0S8	H2A1_HUMAN	Histone H2A type 1	HIST1H2AG
A0A1W2PNV4	A0A1W2PNV4_HUMAN	Uncharacterized protein	na
B4E1Z4	B4E1Z4_HUMAN	cDNA FLJ55673, highly similar to Complement factor B	na
FPPCON_P00761	TRYP_PIG	Contaminant: Trypsin	na
FPPCON_P02768;P02768	ALBU_HUMAN;ALBU_HUMAN	Contaminant: Serum albumin;Serum albumin	ALB;ALB
FPPCON_P04264;P04264	K2C1_HUMAN;K2C1_HUMAN	Contaminant: Keratin, type II cytoskeletal 1;Keratin, type II cytoskeletal 1	KRT1;KRT1
FPPCON_P08779;P08779	K1C16_HUMAN;K1C16_HUMAN	Contaminant: Keratin, type I cytoskeletal 16;Keratin, type I cytoskeletal 16	KRT16;KRT16
FPPCON_P13645;MQCON_P13645;P13645	K1C10_HUMAN;SWISS-PROT:P13645;K1C10_HUMAN	Contaminant: Keratin, type I cytoskeletal 10;ContaminantMQ: Keratin, type I cytoskeletal 10;Keratin, type I cytoskeletal 10	KRT10;KRT10;KRT10
FPPCON_P13647;P13647	K2C5_HUMAN;K2C5_HUMAN	Contaminant: Keratin, type II cytoskeletal 5;Keratin, type II cytoskeletal 5	KRT5;KRT5
FPPCON_P35527;P35527	K1C9_HUMAN;K1C9_HUMAN	Contaminant: Keratin, type I cytoskeletal 9;Keratin, type I cytoskeletal 9	KRT9;KRT9
FPPCON_P35908;P35908	K22E_HUMAN;K22E_HUMAN	Contaminant: Keratin, type II cytoskeletal 2 epidermal;Keratin, type II cytoskeletal 2 epidermal	KRT2;KRT2
O00148	DX39A_HUMAN	ATP-dependent RNA helicase DDX39A	DDX39A
O00232	PSD12_HUMAN	26S proteasome non-ATPase regulatory subunit 12	PSMD12
O00299	CLIC1_HUMAN	Chloride intracellular channel protein 1	CLIC1
O00429	DNM1L_HUMAN	Dynamin-1-like protein	DNM1L
O14618	CCS_HUMAN	Copper chaperone for superoxide dismutase	CCS
O14672	ADA10_HUMAN	Disintegrin and metalloproteinase domain-containing protein 10	ADAM10
O14773	TPP1_HUMAN	Tripeptidyl-peptidase 1	TPP1
P19105	ML12A_HUMAN	Myosin regulatory light chain 12A	MYL12A
O15143	ARC1B_HUMAN	Actin-related protein 2/3 complex subunit 1B	ARPC1B
O15144	ARPC2_HUMAN	Actin-related protein 2/3 complex subunit 2	ARPC2
O43396	TXNL1_HUMAN	Thioredoxin-like protein 1	TXNL1
O43707	ACTN4_HUMAN	Alpha-actinin-4	ACTN4
O43747	AP1G1_HUMAN	AP-1 complex subunit gamma-1	AP1G1
O60610	DIAP1_HUMAN	Protein diaphanous homolog 1	DIAPH1
P62807	H2B1C_HUMAN	Histone H2B type 1-C/E/F/G/I	HIST1H2BC
O75083	WDR1_HUMAN	WD repeat-containing protein 1	WDR1
O75131	CPNE3_HUMAN	Copine-3	CPNE3
O75390	CISY_HUMAN	Citrate synthase, mitochondrial	CS
O75695	XRP2_HUMAN	Protein XRP2	RP2
O75874	IDHC_HUMAN	Isocitrate dehydrogenase [NADP] cytoplasmic	IDH1
O75955	FLOT1_HUMAN	Flotillin-1	FLOT1
O94919	ENDD1_HUMAN	Endonuclease domain-containing 1 protein	ENDOD1
O95373	IPO7_HUMAN	Importin-7	IPO7
O95782	AP2A1_HUMAN	AP-2 complex subunit alpha-1	AP2A1
O95810	CAVN2_HUMAN	Caveolae-associated protein 2	CAVIN2
O95831	AIFM1_HUMAN	Apoptosis-inducing factor 1, mitochondrial	AIFM1
O95834	EMAL2_HUMAN	Echinoderm microtubule-associated protein-like 2	EML2
P00338	LDHA_HUMAN	L-lactate dehydrogenase A chain	LDHA
P00352	AL1A1_HUMAN	Retinal dehydrogenase 1	ALDH1A1
P00367	DHE3_HUMAN	Glutamate dehydrogenase 1, mitochondrial	GLUD1
P00387	NB5R3_HUMAN	NADH-cytochrome b5 reductase 3	CYB5R3
P00390	GSHR_HUMAN	Glutathione reductase, mitochondrial	GSR
P00450	CERU_HUMAN	Ceruloplasmin	CP
P00488	F13A_HUMAN	Coagulation factor XIII A chain	F13A1
P00491	PNPH_HUMAN	Purine nucleoside phosphorylase	PNP
P00505	AATM_HUMAN	Aspartate aminotransferase, mitochondrial	GOT2
P00558	PGK1_HUMAN	Phosphoglycerate kinase 1	PGK1
P00734	THRB_HUMAN	Prothrombin	F2
P00738	HPT_HUMAN	Haptoglobin	HP
P00747	PLMN_HUMAN	Plasminogen	PLG
P00915	CAH1_HUMAN	Carbonic anhydrase 1	CA1
P00918	CAH2_HUMAN	Carbonic anhydrase 2	CA2
P01008	ANT3_HUMAN	Antithrombin-III	SERPINC1
P01009	A1AT_HUMAN	Alpha-1-antitrypsin	SERPINA1
P01011	AACT_HUMAN	Alpha-1-antichymotrypsin	SERPINA3
P01019	ANGT_HUMAN	Angiotensinogen	AGT
P01023	A2MG_HUMAN	Alpha-2-macroglobulin	A2M
P01024	CO3_HUMAN	Complement C3	C3
P01031	CO5_HUMAN	Complement C5	C5
P01042	KNG1_HUMAN	Kininogen-1	KNG1
P01137	TGFB1_HUMAN	Transforming growth factor beta-1 proprotein	TGFB1
P01834	IGKC_HUMAN	Immunoglobulin kappa constant	IGKC
P01857	IGHG1_HUMAN	Immunoglobulin heavy constant gamma 1	IGHG1
P01859	IGHG2_HUMAN	Immunoglobulin heavy constant gamma 2	IGHG2
P01860	IGHG3_HUMAN	Immunoglobulin heavy constant gamma 3	IGHG3
P01871	IGHM_HUMAN	Immunoglobulin heavy constant mu	IGHM
P01876	IGHA1_HUMAN	Immunoglobulin heavy constant alpha 1	IGHA1
P01891	1A68_HUMAN	HLA class I histocompatibility antigen, A-68 alpha chain	HLA-A
P02042	HBD_HUMAN	Hemoglobin subunit delta	HBD
P02549	SPTA1_HUMAN	Spectrin alpha chain, erythrocytic 1	SPTA1
P02647	APOA1_HUMAN	Apolipoprotein A-I	APOA1
P02671	FIBA_HUMAN	Fibrinogen alpha chain	FGA
P02675	FIBB_HUMAN	Fibrinogen beta chain	FGB
P02679	FIBG_HUMAN	Fibrinogen gamma chain	FGG
P02730	B3AT_HUMAN	Band 3 anion transport protein	SLC4A1
P02743	SAMP_HUMAN	Serum amyloid P-component	APCS
P02751	FINC_HUMAN	Fibronectin	FN1
P02760	AMBP_HUMAN	Protein AMBP	AMBP
P02763	A1AG1_HUMAN	Alpha-1-acid glycoprotein 1	ORM1
P02765	FETUA_HUMAN	Alpha-2-HS-glycoprotein	AHSG
P02774	VTDB_HUMAN	Vitamin D-binding protein	GC
P02787	TRFE_HUMAN	Serotransferrin	TF
P02788	TRFL_HUMAN	Lactotransferrin	LTF
P02790	HEMO_HUMAN	Hemopexin	HPX
P04003	C4BPA_HUMAN	C4b-binding protein alpha chain	C4BPA
P04004	VTNC_HUMAN	Vitronectin	VTN
P04040	CATA_HUMAN	Catalase	CAT
P04075	ALDOA_HUMAN	Fructose-bisphosphate aldolase A	ALDOA
P04083	ANXA1_HUMAN	Annexin A1	ANXA1
P04114	APOB_HUMAN	Apolipoprotein B-100	APOB
P04196	HRG_HUMAN	Histidine-rich glycoprotein	HRG
P04217	A1BG_HUMAN	Alpha-1B-glycoprotein	A1BG
P04275	VWF_HUMAN	von Willebrand factor	VWF
P04406	G3P_HUMAN	Glyceraldehyde-3-phosphate dehydrogenase	GAPDH
P04839	CY24B_HUMAN	Cytochrome b-245 heavy chain	CYBB
P04843	RPN1_HUMAN	Dolichyl-diphosphooligosaccharide--protein glycosyltransferase subunit 1	RPN1
P04844	RPN2_HUMAN	Dolichyl-diphosphooligosaccharide--protein glycosyltransferase subunit 2	RPN2
P04899	GNAI2_HUMAN	Guanine nucleotide-binding protein G(i) subunit alpha-2	GNAI2
P05023	AT1A1_HUMAN	Sodium/potassium-transporting ATPase subunit alpha-1	ATP1A1
P05089	ARGI1_HUMAN	Arginase-1	ARG1
P05106	ITB3_HUMAN	Integrin beta-3	ITGB3
P05107	ITB2_HUMAN	Integrin beta-2	ITGB2
P05109	S10A8_HUMAN	Protein S100-A8	S100A8
P05155	IC1_HUMAN	Plasma protease C1 inhibitor	SERPING1
P05164	PERM_HUMAN	Myeloperoxidase	MPO
P05546	HEP2_HUMAN	Heparin cofactor 2	SERPIND1
P05556	ITB1_HUMAN	Integrin beta-1	ITGB1
P06132	DCUP_HUMAN	Uroporphyrinogen decarboxylase	UROD
P06396	GELS_HUMAN	Gelsolin	GSN
P06576	ATPB_HUMAN	ATP synthase subunit beta, mitochondrial	ATP5F1B
P06733	ENOA_HUMAN	Alpha-enolase	ENO1
P06737	PYGL_HUMAN	Glycogen phosphorylase, liver form	PYGL
P06744	G6PI_HUMAN	Glucose-6-phosphate isomerase	GPI
P07195	LDHB_HUMAN	L-lactate dehydrogenase B chain	LDHB
P07225	PROS_HUMAN	Vitamin K-dependent protein S	PROS1
P07237	PDIA1_HUMAN	Protein disulfide-isomerase	P4HB
P07339	CATD_HUMAN	Cathepsin D	CTSD
P07355	ANXA2_HUMAN	Annexin A2	ANXA2
P07359	GP1BA_HUMAN	Platelet glycoprotein Ib alpha chain	GP1BA
P07384	CAN1_HUMAN	Calpain-1 catalytic subunit	CAPN1
P07737	PROF1_HUMAN	Profilin-1	PFN1
P07738	PMGE_HUMAN	Bisphosphoglycerate mutase	BPGM
P07900	HS90A_HUMAN	Heat shock protein HSP 90-alpha	HSP90AA1
P07954	FUMH_HUMAN	Fumarate hydratase, mitochondrial	FH
P07996	TSP1_HUMAN	Thrombospondin-1	THBS1
P08133	ANXA6_HUMAN	Annexin A6	ANXA6
P08236	BGLR_HUMAN	Beta-glucuronidase	GUSB
P08238	HS90B_HUMAN	Heat shock protein HSP 90-beta	HSP90AB1
P08246	ELNE_HUMAN	Neutrophil elastase	ELANE
P08311	CATG_HUMAN	Cathepsin G	CTSG
P08514	ITA2B_HUMAN	Integrin alpha-IIb	ITGA2B
P08567	PLEK_HUMAN	Pleckstrin	PLEK
P08575	PTPRC_HUMAN	Receptor-type tyrosine-protein phosphatase C	PTPRC
P08603	CFAH_HUMAN	Complement factor H	CFH
P08670	VIME_HUMAN	Vimentin	VIM
P08697	A2AP_HUMAN	Alpha-2-antiplasmin	SERPINF2
P08758	ANXA5_HUMAN	Annexin A5	ANXA5
P09104	ENOG_HUMAN	Gamma-enolase	ENO2
P09211	GSTP1_HUMAN	Glutathione S-transferase P	GSTP1
P09525	ANXA4_HUMAN	Annexin A4	ANXA4
P09622	DLDH_HUMAN	Dihydrolipoyl dehydrogenase, mitochondrial	DLD
P09960	LKHA4_HUMAN	Leukotriene A-4 hydrolase	LTA4H
P09972	ALDOC_HUMAN	Fructose-bisphosphate aldolase C	ALDOC
P0C0L5	CO4B_HUMAN	Complement C4-B	C4B
P0CG47	UBB_HUMAN	Polyubiquitin-B	UBB
P0DMV8	HS71A_HUMAN	Heat shock 70 kDa protein 1A	HSPA1A
P0DOY3	IGLC3_HUMAN	Immunoglobulin lambda constant 3	IGLC3
P10768	ESTD_HUMAN	S-formylglutathione hydrolase	ESD
P10809	CH60_HUMAN	60 kDa heat shock protein, mitochondrial	HSPD1
P10909	CLUS_HUMAN	Clusterin	CLU
P11021	BIP_HUMAN	Endoplasmic reticulum chaperone BiP	HSPA5
P11142	HSP7C_HUMAN	Heat shock cognate 71 kDa protein	HSPA8
P11166	GTR1_HUMAN	Solute carrier family 2, facilitated glucose transporter member 1	SLC2A1
P11169	GTR3_HUMAN	Solute carrier family 2, facilitated glucose transporter member 3	SLC2A3
P11171	41_HUMAN	Protein 4.1	EPB41
P11215	ITAM_HUMAN	Integrin alpha-M	ITGAM
P11216	PYGB_HUMAN	Glycogen phosphorylase, brain form	PYGB
P11277	SPTB1_HUMAN	Spectrin beta chain, erythrocytic	SPTB
P11279	LAMP1_HUMAN	Lysosome-associated membrane glycoprotein 1	LAMP1
P11413	G6PD_HUMAN	Glucose-6-phosphate 1-dehydrogenase	G6PD
P11586	C1TC_HUMAN	C-1-tetrahydrofolate synthase, cytoplasmic	MTHFD1
P11678	PERE_HUMAN	Eosinophil peroxidase	EPX
P11766	ADHX_HUMAN	Alcohol dehydrogenase class-3	ADH5
P12081	SYHC_HUMAN	Histidine--tRNA ligase, cytoplasmic	HARS
P12236	ADT3_HUMAN	ADP/ATP translocase 3	SLC25A6
P12259	FA5_HUMAN	Coagulation factor V	F5
P12429	ANXA3_HUMAN	Annexin A3	ANXA3
P12814	ACTN1_HUMAN	Alpha-actinin-1	ACTN1
P12931	SRC_HUMAN	Proto-oncogene tyrosine-protein kinase Src	SRC
P12955	PEPD_HUMAN	Xaa-Pro dipeptidase	PEPD
P13224	GP1BB_HUMAN	Platelet glycoprotein Ib beta chain	GP1BB
P13489	RINI_HUMAN	Ribonuclease inhibitor	RNH1
P13498	CY24A_HUMAN	Cytochrome b-245 light chain	CYBA
P13639	EF2_HUMAN	Elongation factor 2	EEF2
P13667	PDIA4_HUMAN	Protein disulfide-isomerase A4	PDIA4
P13716	HEM2_HUMAN	Delta-aminolevulinic acid dehydratase	ALAD
P13796	PLSL_HUMAN	Plastin-2	LCP1
P13798	ACPH_HUMAN	Acylamino-acid-releasing enzyme	APEH
P14314	GLU2B_HUMAN	Glucosidase 2 subunit beta	PRKCSH
P14550	AK1A1_HUMAN	Aldo-keto reductase family 1 member A1	AKR1A1
P14598	NCF1_HUMAN	Neutrophil cytosol factor 1	NCF1
P14618	KPYM_HUMAN	Pyruvate kinase PKM	PKM
P14625	ENPL_HUMAN	Endoplasmin	HSP90B1
P14780	MMP9_HUMAN	Matrix metalloproteinase-9	MMP9
P14868	SYDC_HUMAN	Aspartate--tRNA ligase, cytoplasmic	DARS
P15144	AMPN_HUMAN	Aminopeptidase N	ANPEP
P16109	LYAM3_HUMAN	P-selectin	SELP
P16157	ANK1_HUMAN	Ankyrin-1	ANK1
P16284	PECA1_HUMAN	Platelet endothelial cell adhesion molecule	PECAM1
P16452	EPB42_HUMAN	Erythrocyte membrane protein band 4.2	EPB42
P16615	AT2A2_HUMAN	Sarcoplasmic/endoplasmic reticulum calcium ATPase 2	ATP2A2
P16930	FAAA_HUMAN	Fumarylacetoacetase	FAH
P17174	AATC_HUMAN	Aspartate aminotransferase, cytoplasmic	GOT1
P17213	BPI_HUMAN	Bactericidal permeability-increasing protein	BPI
P17301	ITA2_HUMAN	Integrin alpha-2	ITGA2
P17858	PFKAL_HUMAN	ATP-dependent 6-phosphofructokinase, liver type	PFKL
P17980	PRS6A_HUMAN	26S proteasome regulatory subunit 6A	PSMC3
P17987	TCPA_HUMAN	T-complex protein 1 subunit alpha	TCP1
P18054	LOX12_HUMAN	Arachidonate 12-lipoxygenase, 12S-type	ALOX12
P18206	VINC_HUMAN	Vinculin	VCL
P19367	HXK1_HUMAN	Hexokinase-1	HK1
P19823	ITIH2_HUMAN	Inter-alpha-trypsin inhibitor heavy chain H2	ITIH2
P19827	ITIH1_HUMAN	Inter-alpha-trypsin inhibitor heavy chain H1	ITIH1
P20073	ANXA7_HUMAN	Annexin A7	ANXA7
P20160	CAP7_HUMAN	Azurocidin	AZU1
P20645	MPRD_HUMAN	Cation-dependent mannose-6-phosphate receptor	M6PR
P21333	FLNA_HUMAN	Filamin-A	FLNA
P21399	ACOC_HUMAN	Cytoplasmic aconitate hydratase	ACO1
P21796	VDAC1_HUMAN	Voltage-dependent anion-selective channel protein 1	VDAC1
P21926	CD9_HUMAN	CD9 antigen	CD9
P21980	TGM2_HUMAN	Protein-glutamine gamma-glutamyltransferase 2	TGM2
P22234	PUR6_HUMAN	Multifunctional protein ADE2	PAICS
P22314	UBA1_HUMAN	Ubiquitin-like modifier-activating enzyme 1	UBA1
P22695	QCR2_HUMAN	Cytochrome b-c1 complex subunit 2, mitochondrial	UQCRC2
P22894	MMP8_HUMAN	Neutrophil collagenase	MMP8
P23142	FBLN1_HUMAN	Fibulin-1	FBLN1
P23219	PGH1_HUMAN	Prostaglandin G/H synthase 1	PTGS1
P23229	ITA6_HUMAN	Integrin alpha-6	ITGA6
P23368	MAOM_HUMAN	NAD-dependent malic enzyme, mitochondrial	ME2
P23381	SYWC_HUMAN	Tryptophan--tRNA ligase, cytoplasmic	WARS
P23526	SAHH_HUMAN	Adenosylhomocysteinase	AHCY
P24158	PRTN3_HUMAN	Myeloblastin	PRTN3
P24557	THAS_HUMAN	Thromboxane-A synthase	TBXAS1
P25311	ZA2G_HUMAN	Zinc-alpha-2-glycoprotein	AZGP1
P25325	THTM_HUMAN	3-mercaptopyruvate sulfurtransferase	MPST
P25786	PSA1_HUMAN	Proteasome subunit alpha type-1	PSMA1
P25789	PSA4_HUMAN	Proteasome subunit alpha type-4	PSMA4
P26038	MOES_HUMAN	Moesin	MSN
P26639	SYTC_HUMAN	Threonine--tRNA ligase, cytoplasmic	TARS
P26641	EF1G_HUMAN	Elongation factor 1-gamma	EEF1G
P27105	STOM_HUMAN	Erythrocyte band 7 integral membrane protein	STOM
P27338	AOFB_HUMAN	Amine oxidase [flavin-containing] B	MAOB
P27797	CALR_HUMAN	Calreticulin	CALR
P27824	CALX_HUMAN	Calnexin	CANX
P28331	NDUS1_HUMAN	NADH-ubiquinone oxidoreductase 75 kDa subunit, mitochondrial	NDUFS1
P28482	MK01_HUMAN	Mitogen-activated protein kinase 1	MAPK1
P29144	TPP2_HUMAN	Tripeptidyl-peptidase 2	TPP2
P29350	PTN6_HUMAN	Tyrosine-protein phosphatase non-receptor type 6	PTPN6
P29401	TKT_HUMAN	Transketolase	TKT
P30041	PRDX6_HUMAN	Peroxiredoxin-6	PRDX6
P30043	BLVRB_HUMAN	Flavin reductase (NADPH)	BLVRB
P30101	PDIA3_HUMAN	Protein disulfide-isomerase A3	PDIA3
P30153	2AAA_HUMAN	Serine/threonine-protein phosphatase 2A 65 kDa regulatory subunit A alpha isoform	PPP2R1A
P30740	ILEU_HUMAN	Leukocyte elastase inhibitor	SERPINB1
P31040	SDHA_HUMAN	Succinate dehydrogenase [ubiquinone] flavoprotein subunit, mitochondrial	SDHA
P31146	COR1A_HUMAN	Coronin-1A	CORO1A
P31150	GDIA_HUMAN	Rab GDP dissociation inhibitor alpha	GDI1
P31939	PUR9_HUMAN	Bifunctional purine biosynthesis protein PURH	ATIC
P31948	STIP1_HUMAN	Stress-induced-phosphoprotein 1	STIP1
P31997	CEAM8_HUMAN	Carcinoembryonic antigen-related cell adhesion molecule 8	CEACAM8
P32119	PRDX2_HUMAN	Peroxiredoxin-2	PRDX2
P33121	ACSL1_HUMAN	Long-chain-fatty-acid--CoA ligase 1	ACSL1
P34932	HSP74_HUMAN	Heat shock 70 kDa protein 4	HSPA4
P35237	SPB6_HUMAN	Serpin B6	SERPINB6
P35579	MYH9_HUMAN	Myosin-9	MYH9
P35611	ADDA_HUMAN	Alpha-adducin	ADD1
P35613	BASI_HUMAN	Basigin	BSG
P36871	PGM1_HUMAN	Phosphoglucomutase-1	PGM1
P36957	ODO2_HUMAN	Dihydrolipoyllysine-residue succinyltransferase component of 2-oxoglutarate dehydrogenase complex, mitochondrial	DLST
P36959	GMPR1_HUMAN	GMP reductase 1	GMPR
P37837	TALDO_HUMAN	Transaldolase	TALDO1
P38606	VATA_HUMAN	V-type proton ATPase catalytic subunit A	ATP6V1A
P39656	OST48_HUMAN	Dolichyl-diphosphooligosaccharide--protein glycosyltransferase 48 kDa subunit	DDOST
P40121	CAPG_HUMAN	Macrophage-capping protein	CAPG
P40197	GPV_HUMAN	Platelet glycoprotein V	GP5
P40227	TCPZ_HUMAN	T-complex protein 1 subunit zeta	CCT6A
P40925	MDHC_HUMAN	Malate dehydrogenase, cytoplasmic	MDH1
P40926	MDHM_HUMAN	Malate dehydrogenase, mitochondrial	MDH2
P40939	ECHA_HUMAN	Trifunctional enzyme subunit alpha, mitochondrial	HADHA
P41091	IF2G_HUMAN	Eukaryotic translation initiation factor 2 subunit 3	EIF2S3
P41218	MNDA_HUMAN	Myeloid cell nuclear differentiation antigen	MNDA
P43034	LIS1_HUMAN	Platelet-activating factor acetylhydrolase IB subunit alpha	PAFAH1B1
P43304	GPDM_HUMAN	Glycerol-3-phosphate dehydrogenase, mitochondrial	GPD2
P45880	VDAC2_HUMAN	Voltage-dependent anion-selective channel protein 2	VDAC2
P45974	UBP5_HUMAN	Ubiquitin carboxyl-terminal hydrolase 5	USP5
P46459	NSF_HUMAN	Vesicle-fusing ATPase	NSF
P46940	IQGA1_HUMAN	Ras GTPase-activating-like protein IQGAP1	IQGAP1
P47755	CAZA2_HUMAN	F-actin-capping protein subunit alpha-2	CAPZA2
P47756	CAPZB_HUMAN	F-actin-capping protein subunit beta	CAPZB
P48059	LIMS1_HUMAN	LIM and senescent cell antigen-like-containing domain protein 1	LIMS1
P48147	PPCE_HUMAN	Prolyl endopeptidase	PREP
P48426	PI42A_HUMAN	Phosphatidylinositol 5-phosphate 4-kinase type-2 alpha	PIP4K2A
P48444	COPD_HUMAN	Coatomer subunit delta	ARCN1
P48637	GSHB_HUMAN	Glutathione synthetase	GSS
P48643	TCPE_HUMAN	T-complex protein 1 subunit epsilon	CCT5
P48735	IDHP_HUMAN	Isocitrate dehydrogenase [NADP], mitochondrial	IDH2
P49189	AL9A1_HUMAN	4-trimethylaminobutyraldehyde dehydrogenase	ALDH9A1
P49327	FAS_HUMAN	Fatty acid synthase	FASN
P49368	TCPG_HUMAN	T-complex protein 1 subunit gamma	CCT3
P49407	ARRB1_HUMAN	Beta-arrestin-1	ARRB1
P49748	ACADV_HUMAN	Very long-chain specific acyl-CoA dehydrogenase, mitochondrial	ACADVL
P50148	GNAQ_HUMAN	Guanine nucleotide-binding protein G(q) subunit alpha	GNAQ
P50395	GDIB_HUMAN	Rab GDP dissociation inhibitor beta	GDI2
P50416	CPT1A_HUMAN	Carnitine O-palmitoyltransferase 1, liver isoform	CPT1A
P50453	SPB9_HUMAN	Serpin B9	SERPINB9
P50502	F10A1_HUMAN	Hsc70-interacting protein	ST13
P50552	VASP_HUMAN	Vasodilator-stimulated phosphoprotein	VASP
P50851	LRBA_HUMAN	Lipopolysaccharide-responsive and beige-like anchor protein	LRBA
P50990	TCPQ_HUMAN	T-complex protein 1 subunit theta	CCT8
P50991	TCPD_HUMAN	T-complex protein 1 subunit delta	CCT4
P50995	ANX11_HUMAN	Annexin A11	ANXA11
P51659	DHB4_HUMAN	Peroxisomal multifunctional enzyme type 2	HSD17B4
P51665	PSMD7_HUMAN	26S proteasome non-ATPase regulatory subunit 7	PSMD7
P52209	6PGD_HUMAN	6-phosphogluconate dehydrogenase, decarboxylating	PGD
P52790	HXK3_HUMAN	Hexokinase-3	HK3
P52907	CAZA1_HUMAN	F-actin-capping protein subunit alpha-1	CAPZA1
P53396	ACLY_HUMAN	ATP-citrate synthase	ACLY
P53621	COPA_HUMAN	Coatomer subunit alpha	COPA
P54578	UBP14_HUMAN	Ubiquitin carboxyl-terminal hydrolase 14	USP14
P55072	TERA_HUMAN	Transitional endoplasmic reticulum ATPase	VCP
P55209	NP1L1_HUMAN	Nucleosome assembly protein 1-like 1	NAP1L1
P55786	PSA_HUMAN	Puromycin-sensitive aminopeptidase	NPEPPS
P60174	TPIS_HUMAN	Triosephosphate isomerase	TPI1
P60709	ACTB_HUMAN	Actin, cytoplasmic 1	ACTB
P60842	IF4A1_HUMAN	Eukaryotic initiation factor 4A-I	EIF4A1
P60891	PRPS1_HUMAN	Ribose-phosphate pyrophosphokinase 1	PRPS1
P60900	PSA6_HUMAN	Proteasome subunit alpha type-6	PSMA6
P61158	ARP3_HUMAN	Actin-related protein 3	ACTR3
P61160	ARP2_HUMAN	Actin-related protein 2	ACTR2
P61224	RAP1B_HUMAN	Ras-related protein Rap-1b	RAP1B
P62136	PP1A_HUMAN	Serine/threonine-protein phosphatase PP1-alpha catalytic subunit	PPP1CA
P62258	1433E_HUMAN	14-3-3 protein epsilon	YWHAE
P62805	H4_HUMAN	Histone H4	HIST1H4A
P62873	GBB1_HUMAN	Guanine nucleotide-binding protein G(I)/G(S)/G(T) subunit beta-1	GNB1
P63104	1433Z_HUMAN	14-3-3 protein zeta/delta	YWHAZ
P67775	PP2AA_HUMAN	Serine/threonine-protein phosphatase 2A catalytic subunit alpha isoform	PPP2CA
P67936	TPM4_HUMAN	Tropomyosin alpha-4 chain	TPM4
P68032	ACTC_HUMAN	Actin, alpha cardiac muscle 1	ACTC1
P68104	EF1A1_HUMAN	Elongation factor 1-alpha 1	EEF1A1
P68371	TBB4B_HUMAN	Tubulin beta-4B chain	TUBB4B
P68871	HBB_HUMAN	Hemoglobin subunit beta	HBB
P69905	HBA_HUMAN	Hemoglobin subunit alpha	HBA1
P78371	TCPB_HUMAN	T-complex protein 1 subunit beta	CCT2
P78417	GSTO1_HUMAN	Glutathione S-transferase omega-1	GSTO1
P80188	NGAL_HUMAN	Neutrophil gelatinase-associated lipocalin	LCN2
Q00325	MPCP_HUMAN	Phosphate carrier protein, mitochondrial	SLC25A3
Q00610	CLH1_HUMAN	Clathrin heavy chain 1	CLTC
Q00796	DHSO_HUMAN	Sorbitol dehydrogenase	SORD
Q01082	SPTB2_HUMAN	Spectrin beta chain, non-erythrocytic 1	SPTBN1
Q01518	CAP1_HUMAN	Adenylyl cyclase-associated protein 1	CAP1
Q04446	GLGB_HUMAN	1,4-alpha-glucan-branching enzyme	GBE1
Q06323	PSME1_HUMAN	Proteasome activator complex subunit 1	PSME1
Q06830	PRDX1_HUMAN	Peroxiredoxin-1	PRDX1
Q08211	DHX9_HUMAN	ATP-dependent RNA helicase A	DHX9
Q08722	CD47_HUMAN	Leukocyte surface antigen CD47	CD47
Q10567	AP1B1_HUMAN	AP-1 complex subunit beta-1	AP1B1
Q12805	FBLN3_HUMAN	EGF-containing fibulin-like extracellular matrix protein 1	EFEMP1
Q12907	LMAN2_HUMAN	Vesicular integral-membrane protein VIP36	LMAN2
Q12913	PTPRJ_HUMAN	Receptor-type tyrosine-protein phosphatase eta	PTPRJ
Q13045	FLII_HUMAN	Protein flightless-1 homolog	FLII
Q13098	CSN1_HUMAN	COP9 signalosome complex subunit 1	GPS1
Q13200	PSMD2_HUMAN	26S proteasome non-ATPase regulatory subunit 2	PSMD2
Q13201	MMRN1_HUMAN	Multimerin-1	MMRN1
Q13228	SBP1_HUMAN	Methanethiol oxidase	SELENBP1
Q13418	ILK_HUMAN	Integrin-linked protein kinase	ILK
Q13423	NNTM_HUMAN	NAD(P) transhydrogenase, mitochondrial	NNT
Q13576	IQGA2_HUMAN	Ras GTPase-activating-like protein IQGAP2	IQGAP2
Q13813	SPTN1_HUMAN	Spectrin alpha chain, non-erythrocytic 1	SPTAN1
Q13867	BLMH_HUMAN	Bleomycin hydrolase	BLMH
Q14141	SEPT6_HUMAN	Septin-6	2006-09-01
Q14165	MLEC_HUMAN	Malectin	MLEC
Q14254	FLOT2_HUMAN	Flotillin-2	FLOT2
Q14624	ITIH4_HUMAN	Inter-alpha-trypsin inhibitor heavy chain H4	ITIH4
Q14697	GANAB_HUMAN	Neutral alpha-glucosidase AB	GANAB
Q14764	MVP_HUMAN	Major vault protein	MVP
Q14974	IMB1_HUMAN	Importin subunit beta-1	KPNB1
Q15008	PSMD6_HUMAN	26S proteasome non-ATPase regulatory subunit 6	PSMD6
Q15019	SEPT2_HUMAN	Septin-2	2002-09-01
Q15084	PDIA6_HUMAN	Protein disulfide-isomerase A6	PDIA6
Q15149	PLEC_HUMAN	Plectin	PLEC
Q15257	PTPA_HUMAN	Serine/threonine-protein phosphatase 2A activator	PTPA
Q15435	PP1R7_HUMAN	Protein phosphatase 1 regulatory subunit 7	PPP1R7
Q15746	MYLK_HUMAN	Myosin light chain kinase, smooth muscle	MYLK
Q15833	STXB2_HUMAN	Syntaxin-binding protein 2	STXBP2
Q15942	ZYX_HUMAN	Zyxin	ZYX
Q16181	SEPT7_HUMAN	Septin-7	2007-09-01
Q16531	DDB1_HUMAN	DNA damage-binding protein 1	DDB1
Q16539	MK14_HUMAN	Mitogen-activated protein kinase 14	MAPK14
Q16775	GLO2_HUMAN	Hydroxyacylglutathione hydrolase, mitochondrial	HAGH
Q16881	TRXR1_HUMAN	Thioredoxin reductase 1, cytoplasmic	TXNRD1
Q3LXA3	TKFC_HUMAN	Triokinase/FMN cyclase	TKFC
Q4KMQ2	ANO6_HUMAN	Anoctamin-6	ANO6
Q6XQN6	PNCB_HUMAN	Nicotinate phosphoribosyltransferase	NAPRT
Q70J99	UN13D_HUMAN	Protein unc-13 homolog D	UNC13D
Q71U36	TBA1A_HUMAN	Tubulin alpha-1A chain	TUBA1A
Q7KZF4	SND1_HUMAN	Staphylococcal nuclease domain-containing protein 1	SND1
Q7L5N1	CSN6_HUMAN	COP9 signalosome complex subunit 6	COPS6
Q86UX7	URP2_HUMAN	Fermitin family homolog 3	FERMT3
Q8IZ83	A16A1_HUMAN	Aldehyde dehydrogenase family 16 member A1	ALDH16A1
Q8NBS9	TXND5_HUMAN	Thioredoxin domain-containing protein 5	TXNDC5
Q8WUM4	PDC6I_HUMAN	Programmed cell death 6-interacting protein	PDCD6IP
Q92905	CSN5_HUMAN	COP9 signalosome complex subunit 5	COPS5
Q93084	AT2A3_HUMAN	Sarcoplasmic/endoplasmic reticulum calcium ATPase 3	ATP2A3
Q96AP7	ESAM_HUMAN	Endothelial cell-selective adhesion molecule	ESAM
Q96FW1	OTUB1_HUMAN	Ubiquitin thioesterase OTUB1	OTUB1
Q96G03	PGM2_HUMAN	Phosphoglucomutase-2	PGM2
Q96KP4	CNDP2_HUMAN	Cytosolic non-specific dipeptidase	CNDP2
Q96QK1	VPS35_HUMAN	Vacuolar protein sorting-associated protein 35	VPS35
Q99460	PSMD1_HUMAN	26S proteasome non-ATPase regulatory subunit 1	PSMD1
Q99497	PARK7_HUMAN	Protein/nucleic acid deglycase DJ-1	PARK7
Q99536	VAT1_HUMAN	Synaptic vesicle membrane protein VAT-1 homolog	VAT1
Q99685	MGLL_HUMAN	Monoglyceride lipase	MGLL
Q99798	ACON_HUMAN	Aconitate hydratase, mitochondrial	ACO2
Q99832	TCPH_HUMAN	T-complex protein 1 subunit eta	CCT7
Q9BRF8	CPPED_HUMAN	Serine/threonine-protein phosphatase CPPED1	CPPED1
Q9BS26	ERP44_HUMAN	Endoplasmic reticulum resident protein 44	ERP44
Q9BSJ8	ESYT1_HUMAN	Extended synaptotagmin-1	ESYT1
Q9BT78	CSN4_HUMAN	COP9 signalosome complex subunit 4	COPS4
Q9BWD1	THIC_HUMAN	Acetyl-CoA acetyltransferase, cytosolic	ACAT2
Q9BXS5	AP1M1_HUMAN	AP-1 complex subunit mu-1	AP1M1
Q9C0C9	UBE2O_HUMAN	(E3-independent) E2 ubiquitin-conjugating enzyme	UBE2O
Q9H4B7	TBB1_HUMAN	Tubulin beta-1 chain	TUBB1
Q9HC38	GLOD4_HUMAN	Glyoxalase domain-containing protein 4	GLOD4
Q9HDC9	APMAP_HUMAN	Adipocyte plasma membrane-associated protein	APMAP
Q9NQC3	RTN4_HUMAN	Reticulon-4	RTN4
Q9NQW7	XPP1_HUMAN	Xaa-Pro aminopeptidase 1	XPNPEP1
Q9NTJ5	SAC1_HUMAN	Phosphatidylinositide phosphatase SAC1	SACM1L
Q9NTK5	OLA1_HUMAN	Obg-like ATPase 1	OLA1
Q9NVA2	SEP11_HUMAN	Septin-11	2011-09-01
Q9NY33	DPP3_HUMAN	Dipeptidyl peptidase 3	DPP3
Q9NYU2	UGGG1_HUMAN	UDP-glucose:glycoprotein glucosyltransferase 1	UGGT1
Q9NZ08	ERAP1_HUMAN	Endoplasmic reticulum aminopeptidase 1	ERAP1
Q9UBQ7	GRHPR_HUMAN	Glyoxylate reductase/hydroxypyruvate reductase	GRHPR
Q9UEY8	ADDG_HUMAN	Gamma-adducin	ADD3
Q9UJ70	NAGK_HUMAN	N-acetyl-D-glucosamine kinase	NAGK
Q9ULV4	COR1C_HUMAN	Coronin-1C	CORO1C
Q9UM07	PADI4_HUMAN	Protein-arginine deiminase type-4	PADI4
Q9UNM6	PSD13_HUMAN	26S proteasome non-ATPase regulatory subunit 13	PSMD13
Q9UNZ2	NSF1C_HUMAN	NSFL1 cofactor p47	NSFL1C
Q9UQ80	PA2G4_HUMAN	Proliferation-associated protein 2G4	PA2G4
Q9Y251	HPSE_HUMAN	Heparanase	HPSE
Q9Y277	VDAC3_HUMAN	Voltage-dependent anion-selective channel protein 3	VDAC3
Q9Y2Q0	AT8A1_HUMAN	Phospholipid-transporting ATPase IA	ATP8A1
Q9Y490	TLN1_HUMAN	Talin-1	TLN1
Q9Y624	JAM1_HUMAN	Junctional adhesion molecule A	F11R
Q9Y6C2	EMIL1_HUMAN	EMILIN-1	EMILIN1
Q9Y6N5	SQOR_HUMAN	Sulfide:quinone oxidoreductase, mitochondrial	SQOR

## Sheet: GLOSSARY
Columns	Signification
Leading	Choosen accession to represent the group of proteins
Protein	Protein name to represent the group of proteins
Description	Protein description from UniProt
Gene	Protein name gene from UniProt
